# Supplementary material for: Targeting PfCLK3 with Covalent Inhibitors: A Novel Strategy for Malaria Treatment
Source: J Med Chem. 2024 Oct 23;67(21):18895–910. doi: 10.1021/acs.jmedchem.4c01300 (PMC11571108; doi:10.1021/acs.jmedchem.4c01300)
Supplement: Supplementary file 1 — jm4c01300_si_001.csv [file jm4c01300_si_001.csv]

Compound	SMILES	Purity (%)	pIC50 (PfCLK3)	pEC50 (3D7)	pEC50 (3D7) 0-3 hpi	pEC50 (3D7) 16 hpi	pEC50 (3D7) 24 hpi	Covalent Adduct Formation (%)	Selectivity (S(50))	Selectivity (S(30))	Selectivity (S(20))	pEC50 (HepG2)	T1/2 Human Serum (minutes)	T1/2 GSH (minutes)	T1/2 Mouse Liver Microsomes (minutes)	T1/2 Human Liver Microsomes (minutes)	T1/2 Mouse Liver Hepatocytes (minutes)	Intrinsic Clearance Mouse Liver Microsomes (?L/min/mg)	Intrinsic Clearance Human Liver Microsomes (?L/min/mg)	Intrinsic Clearance Mouse Liver Hepatocytes (?L/min/106 cells)
1	COC1=C(C2=CC3=C(C4=CC=C(C(O)=O)C(C(C)C)=C4)C=CN=C3N2)C=C(CN(CC)CC)C=C1	99.7	8.11	6.89	6.94	6.74	6.89	N/A	0.26	0.14	0.07	5.8	8664	>4440	N/A	>184	113	N/A	<7.5	12.3
2	COC1=C(C2=CC3=C(C4=CC=C(C(O)=O)C=C4)C=CN=C3N2)C=C(CN5CCN(C(C=C)=O)CC5)C=C1	98.4	N/A	N/A	N/A	N/A	N/A	0	N/A	N/A	N/A	N/A	N/A	N/A	N/A	N/A	N/A	N/A	N/A	N/A
3	COC1=C(C2=CC3=C(C4=CC=C(C(O)=O)C=C4)C=CN=C3N2)C=C(CN5CCN(C(/C=C/CN(C)C)=O)CC5)C=C1	98.4	N/A	N/A	N/A	N/A	N/A	0	N/A	N/A	N/A	N/A	N/A	N/A	N/A	N/A	N/A	N/A	N/A	N/A
4	COC1=C(C2=CC3=C(C4=CC=C(C(O)=O)C=C4)C=CN=C3N2)C=C(CN5CCN(C(CCl)=O)CC5)C=C1	98.5	8.02	7.1	7.59	7.64	7.76	100	0.12	0.02	0	<4.20	770	8	20	40	6	71	35	218
12	COC1=C(C2=CC3=C(C4=CC=C(C(O)=O)C=C4)C=CN=C3N2)C=C(CN5CCN(C(C)=O)CC5)C=C1	98.6	7.93	4.87	N/A	N/A	N/A	N/A	N/A	N/A	N/A	N/A	177	>4440	N/A	N/A	165	N/A	N/A	8.4
Artemisinin	C[C@@H]1CC[C@H]2[C@H](C(=O)O[C@H]3[C@@]24[C@H]1CC[C@](O3)(OO4)C)C	N/A	N/A	N/A	7.87	6.95	7.02	N/A	N/A	N/A	N/A	N/A	N/A	N/A	N/A	N/A	N/A	N/A	N/A	N/A
