# Supplementary material for: Targeting PfCLK3 with Covalent Inhibitors: A Novel Strategy for Malaria Treatment
Source: J Med Chem. 2024 Oct 23;67(21):18895–910. doi: 10.1021/acs.jmedchem.4c01300 (PMC11571108; doi:10.1021/acs.jmedchem.4c01300)
Supplement: Supplementary file 2 — jm4c01300_si_002.pdb [file jm4c01300_si_002.pdb]

HEADER                                                        TCMDC-13
REMARK  99                                                                      
REMARK  99 MOE v2022.02 (Chemical Computing Group ULC) Wed Sep 25 15:26:00 2024 
SEQRES   1    343  ASP SER GLU GLY TYR TYR LYS ALA MET VAL GLY GLU VAL
SEQRES   2    343  ILE ASP LYS ARG TYR SER VAL VAL CYS GLU LEU VAL GLY
SEQRES   3    343  LYS GLY VAL PHE SER ASN VAL LEU LYS CYS TYR ASP MET
SEQRES   4    343  VAL ASN LYS ILE PRO VAL ALA VAL LYS VAL ILE ARG ASP
SEQRES   5    343  ASN ASP MET MET LYS LYS ALA ALA GLU LYS GLU ILE SER
SEQRES   6    343  ILE LEU LYS LYS LEU ASN GLN TYR ASP LYS ASP ASN LYS
SEQRES   7    343  ARG HIS ILE ILE ARG LEU LEU SER SER ILE LYS TYR LYS
SEQRES   8    343  ASN HIS LEU CYS LEU VAL PHE GLU TRP MET TRP GLY ASN
SEQRES   9    343  LEU ARG ILE ALA LEU LYS LYS TYR GLY ASN GLY HIS GLY
SEQRES  10    343  LEU ASN ALA THR ALA VAL HIS CYS TYR THR LYS GLN LEU
SEQRES  11    343  PHE ILE ALA LEU ARG HIS MET ARG LYS CYS ARG ILE MET
SEQRES  12    343  HIS ALA ASP LEU LYS PRO ASP ASN ILE LEU ILE ASN GLU
SEQRES  13    343  LYS PHE ASN ALA LEU LYS VAL CYS ASP LEU GLY SER ALA
SEQRES  14    343  SER ASP ILE SER GLU ASN GLU ILE THR SER TYR LEU VAL
SEQRES  15    343  SER ARG PHE TYR ARG ALA PRO GLU ILE ILE LEU GLY PHE
SEQRES  16    343  ARG TYR ASP ALA GLN ILE ASP VAL TRP SER ALA ALA ALA
SEQRES  17    343  THR VAL PHE GLU LEU ALA THR GLY LYS ILE LEU PHE PRO
SEQRES  18    343  GLY LYS SER ASN ASN HIS MET ILE LYS LEU MET MET GLU
SEQRES  19    343  TYR LYS GLY LYS PHE SER HIS LYS MET ILE LYS GLY GLY
SEQRES  20    343  GLN PHE TYR SER GLN HIS PHE ASN GLU ASN LEU ASP PHE
SEQRES  21    343  LEU TYR VAL ASP ARG ASP HIS TYR SER LYS LYS GLU VAL
SEQRES  22    343  VAL ARG VAL ILE SER ASP LEU ARG PRO THR LYS ASN ILE
SEQRES  23    343  THR CYS ASP LEU LEU GLU HIS GLN TYR TRP LEU LYS GLY
SEQRES  24    343  ASN SER PRO LYS MET GLN PHE LEU LYS LYS LYS ILE LYS
SEQRES  25    343  GLN LEU GLY ASP LEU LEU GLU LYS CYS LEU ILE LEU ASP
SEQRES  26    343  PRO SER LYS ARG TYR THR PRO ASP GLN ALA LEU GLN HIS
SEQRES  27    343  PRO TYR LEU ARG GLU
HELIX    1   1 ASP     54  TYR     73  1               Generated by MOE   20
HELIX    2   2 LEU    105  TYR    112  1               Generated by MOE    8
HELIX    3   3 ALA    120  CYS    140  1               Generated by MOE   21
HELIX    4   4 PRO    149  ASN    151  5               Generated by MOE    3
HELIX    5   5 ARG    184  TYR    186  5               Generated by MOE    3
HELIX    6   6 PRO    189  LEU    193  1               Generated by MOE    5
HELIX    7   7 GLN    200  THR    215  1               Generated by MOE   16
HELIX    8   8 ASN    225  LYS    236  1               Generated by MOE   12
HELIX    9   9 HIS    241  LYS    245  1               Generated by MOE    5
HELIX   10  10 TYR    250  GLN    252  5               Generated by MOE    3
HELIX   11  11 ILE    286  LEU    291  1               Generated by MOE    6
HELIX   12  12 TRP    296  GLY    299  1               Generated by MOE    4
HELIX   13  13 LYS    303  PHE    306  1               Generated by MOE    4
HELIX   14  14 ILE    311  CYS    321  1               Generated by MOE   11
HELIX   15  15 PRO    326  LYS    328  5               Generated by MOE    3
HELIX   16  16 PRO    332  LEU    336  1               Generated by MOE    5
SHEET    1       VAL    13  ILE    14                  Generated by MOE
SHEET    2       TYR    18  VAL    20                  Generated by MOE
SHEET    3       VAL    33  ASP    38                  Generated by MOE
SHEET    4       ILE    43  VAL    49                  Generated by MOE
SHEET    5       LEU    84  TYR    90                  Generated by MOE
SHEET    6       HIS    93  PHE    98                  Generated by MOE
SHEET    7       GLY   103  ASN   104                  Generated by MOE
SHEET    8       ILE   142  MET   143                  Generated by MOE
SHEET    9       ILE   152  ILE   154                  Generated by MOE
SHEET   10       LEU   161  LYS   162                  Generated by MOE
SHEET   11       VAL   163  VAL   163                  Generated by MOE
SHEET   12       SER   170  ASP   171                  Generated by MOE
SHEET   13       PHE   260  ASP   266                  Generated by MOE
SHEET   14       LYS   271  ILE   277                  Generated by MOE
ATOM      1  N   ASP     1      31.726  23.761  43.314  0.00  0.00           N1+
ATOM      2  CA  ASP     1      32.672  24.771  43.885  0.00  0.00           C  
ATOM      3  C   ASP     1      32.581  26.064  43.100  0.00  0.00           C  
ATOM      4  O   ASP     1      31.501  26.640  43.030  0.00  0.00           O  
ATOM      5  CB  ASP     1      34.104  24.191  44.053  0.00  0.00           C  
ATOM      6  CG  ASP     1      34.527  23.406  42.833  0.00  0.00           C  
ATOM      7  OD1 ASP     1      35.122  24.033  41.939  0.00  0.00           O  
ATOM      8  OD2 ASP     1      34.208  22.194  42.820  0.00  0.00           O1-
ATOM      9  N   SER     2      33.681  26.554  42.502  0.00  0.00           N  
ATOM     10  CA  SER     2      33.709  27.840  41.814  0.00  0.00           C  
ATOM     11  C   SER     2      32.887  27.861  40.540  0.00  0.00           C  
ATOM     12  O   SER     2      32.243  28.850  40.200  0.00  0.00           O  
ATOM     13  CB  SER     2      35.151  28.287  41.462  0.00  0.00           C  
ATOM     14  OG  SER     2      35.918  28.473  42.652  0.00  0.00           O  
ATOM     15  N   GLU     3      32.911  26.755  39.783  0.00  0.00           N  
ATOM     16  CA  GLU     3      32.176  26.595  38.544  0.00  0.00           C  
ATOM     17  C   GLU     3      30.677  26.350  38.727  0.00  0.00           C  
ATOM     18  O   GLU     3      29.843  26.879  37.989  0.00  0.00           O  
ATOM     19  CB  GLU     3      32.854  25.509  37.665  0.00  0.00           C  
ATOM     20  CG  GLU     3      33.739  24.474  38.423  0.00  0.00           C  
ATOM     21  CD  GLU     3      33.007  23.411  39.244  0.00  0.00           C  
ATOM     22  OE1 GLU     3      32.263  23.755  40.212  0.00  0.00           O  
ATOM     23  OE2 GLU     3      33.136  22.227  38.851  0.00  0.00           O1-
ATOM     24  N   GLY     4      30.287  25.507  39.694  0.00  0.00           N  
ATOM     25  CA  GLY     4      28.912  25.337  40.156  0.00  0.00           C  
ATOM     26  C   GLY     4      28.592  23.892  40.393  0.00  0.00           C  
ATOM     27  O   GLY     4      27.586  23.554  41.010  0.00  0.00           O  
ATOM     28  N   TYR     5      29.453  22.986  39.900  0.00  0.00           N  
ATOM     29  CA  TYR     5      29.267  21.551  39.984  0.00  0.00           C  
ATOM     30  C   TYR     5      29.470  21.026  41.403  0.00  0.00           C  
ATOM     31  O   TYR     5      30.095  21.645  42.266  0.00  0.00           O  
ATOM     32  CB  TYR     5      30.189  20.759  39.015  0.00  0.00           C  
ATOM     33  CG  TYR     5      29.911  21.040  37.558  0.00  0.00           C  
ATOM     34  CD1 TYR     5      29.034  20.222  36.825  0.00  0.00           C  
ATOM     35  CD2 TYR     5      30.571  22.081  36.884  0.00  0.00           C  
ATOM     36  CE1 TYR     5      28.816  20.453  35.459  0.00  0.00           C  
ATOM     37  CE2 TYR     5      30.367  22.310  35.518  0.00  0.00           C  
ATOM     38  CZ  TYR     5      29.481  21.501  34.807  0.00  0.00           C  
ATOM     39  OH  TYR     5      29.224  21.805  33.456  0.00  0.00           O  
ATOM     40  N   TYR     6      28.893  19.847  41.704  0.00  0.00           N  
ATOM     41  CA  TYR     6      29.061  19.209  42.997  0.00  0.00           C  
ATOM     42  C   TYR     6      30.201  18.179  42.978  0.00  0.00           C  
ATOM     43  O   TYR     6      30.346  17.348  42.071  0.00  0.00           O  
ATOM     44  CB  TYR     6      27.714  18.598  43.481  0.00  0.00           C  
ATOM     45  CG  TYR     6      27.815  17.918  44.825  0.00  0.00           C  
ATOM     46  CD1 TYR     6      28.054  18.681  45.977  0.00  0.00           C  
ATOM     47  CD2 TYR     6      27.704  16.520  44.946  0.00  0.00           C  
ATOM     48  CE1 TYR     6      28.244  18.056  47.215  0.00  0.00           C  
ATOM     49  CE2 TYR     6      27.876  15.896  46.193  0.00  0.00           C  
ATOM     50  CZ  TYR     6      28.168  16.664  47.325  0.00  0.00           C  
ATOM     51  OH  TYR     6      28.388  16.068  48.584  0.00  0.00           O  
ATOM     52  N   LYS     7      31.052  18.211  44.025  0.00  0.00           N  
ATOM     53  CA  LYS     7      32.097  17.237  44.277  0.00  0.00           C  
ATOM     54  C   LYS     7      31.540  15.995  44.954  0.00  0.00           C  
ATOM     55  O   LYS     7      31.608  15.831  46.167  0.00  0.00           O  
ATOM     56  CB  LYS     7      33.220  17.817  45.162  0.00  0.00           C  
ATOM     57  CG  LYS     7      33.995  18.961  44.502  0.00  0.00           C  
ATOM     58  CD  LYS     7      35.128  19.467  45.407  0.00  0.00           C  
ATOM     59  CE  LYS     7      35.905  20.597  44.742  0.00  0.00           C  
ATOM     60  NZ  LYS     7      36.964  21.099  45.632  0.00  0.00           N1+
ATOM     61  N   ALA     8      30.954  15.101  44.145  0.00  0.00           N  
ATOM     62  CA  ALA     8      30.391  13.842  44.566  0.00  0.00           C  
ATOM     63  C   ALA     8      31.383  12.828  45.118  0.00  0.00           C  
ATOM     64  O   ALA     8      32.492  12.693  44.613  0.00  0.00           O  
ATOM     65  CB  ALA     8      29.638  13.225  43.381  0.00  0.00           C  
ATOM     66  N   MET     9      30.962  12.076  46.153  0.00  0.00           N  
ATOM     67  CA  MET     9      31.762  11.048  46.782  0.00  0.00           C  
ATOM     68  C   MET     9      31.064   9.696  46.728  0.00  0.00           C  
ATOM     69  O   MET     9      29.859   9.573  46.935  0.00  0.00           O  
ATOM     70  CB  MET     9      32.011  11.402  48.261  0.00  0.00           C  
ATOM     71  CG  MET     9      32.834  12.693  48.442  0.00  0.00           C  
ATOM     72  SD  MET     9      33.144  13.132  50.179  0.00  0.00           S  
ATOM     73  CE  MET     9      34.263  11.756  50.576  0.00  0.00           C  
ATOM     74  N   VAL    10      31.823   8.622  46.440  0.00  0.00           N  
ATOM     75  CA  VAL    10      31.326   7.255  46.492  0.00  0.00           C  
ATOM     76  C   VAL    10      31.113   6.788  47.926  0.00  0.00           C  
ATOM     77  O   VAL    10      31.959   6.953  48.802  0.00  0.00           O  
ATOM     78  CB  VAL    10      32.216   6.301  45.708  0.00  0.00           C  
ATOM     79  CG1 VAL    10      31.662   4.864  45.710  0.00  0.00           C  
ATOM     80  CG2 VAL    10      32.302   6.811  44.264  0.00  0.00           C  
ATOM     81  N   GLY    11      29.927   6.213  48.202  0.00  0.00           N  
ATOM     82  CA  GLY    11      29.507   5.799  49.535  0.00  0.00           C  
ATOM     83  C   GLY    11      28.762   6.869  50.295  0.00  0.00           C  
ATOM     84  O   GLY    11      28.258   6.618  51.387  0.00  0.00           O  
ATOM     85  N   GLU    12      28.651   8.098  49.742  0.00  0.00           N  
ATOM     86  CA  GLU    12      27.832   9.166  50.305  0.00  0.00           C  
ATOM     87  C   GLU    12      26.339   8.822  50.233  0.00  0.00           C  
ATOM     88  O   GLU    12      25.850   8.252  49.254  0.00  0.00           O  
ATOM     89  CB  GLU    12      28.175  10.556  49.667  0.00  0.00           C  
ATOM     90  CG  GLU    12      27.702  11.818  50.463  0.00  0.00           C  
ATOM     91  CD  GLU    12      28.186  13.185  49.938  0.00  0.00           C  
ATOM     92  OE1 GLU    12      28.023  13.467  48.721  0.00  0.00           O  
ATOM     93  OE2 GLU    12      28.682  14.018  50.754  0.00  0.00           O1-
ATOM     94  N   VAL    13      25.573   9.140  51.299  0.00  0.00           N  
ATOM     95  CA  VAL    13      24.150   8.839  51.380  0.00  0.00           C  
ATOM     96  C   VAL    13      23.364  10.127  51.218  0.00  0.00           C  
ATOM     97  O   VAL    13      23.333  11.002  52.083  0.00  0.00           O  
ATOM     98  CB  VAL    13      23.743   8.132  52.675  0.00  0.00           C  
ATOM     99  CG1 VAL    13      22.234   7.818  52.676  0.00  0.00           C  
ATOM    100  CG2 VAL    13      24.528   6.816  52.810  0.00  0.00           C  
ATOM    101  N   ILE    14      22.680  10.266  50.070  0.00  0.00           N  
ATOM    102  CA  ILE    14      21.888  11.438  49.738  0.00  0.00           C  
ATOM    103  C   ILE    14      20.470  11.244  50.267  0.00  0.00           C  
ATOM    104  O   ILE    14      19.901  10.159  50.169  0.00  0.00           O  
ATOM    105  CB  ILE    14      21.893  11.688  48.229  0.00  0.00           C  
ATOM    106  CG1 ILE    14      23.324  12.018  47.741  0.00  0.00           C  
ATOM    107  CG2 ILE    14      20.899  12.798  47.824  0.00  0.00           C  
ATOM    108  CD1 ILE    14      23.467  12.040  46.214  0.00  0.00           C  
ATOM    109  N   ASP    15      19.889  12.297  50.895  0.00  0.00           N  
ATOM    110  CA  ASP    15      18.521  12.345  51.420  0.00  0.00           C  
ATOM    111  C   ASP    15      18.232  11.272  52.482  0.00  0.00           C  
ATOM    112  O   ASP    15      17.111  10.817  52.687  0.00  0.00           O  
ATOM    113  CB  ASP    15      17.509  12.331  50.241  0.00  0.00           C  
ATOM    114  CG  ASP    15      16.113  12.778  50.641  0.00  0.00           C  
ATOM    115  OD1 ASP    15      16.011  13.869  51.256  0.00  0.00           O  
ATOM    116  OD2 ASP    15      15.144  12.056  50.279  0.00  0.00           O1-
ATOM    117  N   LYS    16      19.288  10.812  53.189  0.00  0.00           N  
ATOM    118  CA  LYS    16      19.229   9.714  54.142  0.00  0.00           C  
ATOM    119  C   LYS    16      18.775   8.368  53.565  0.00  0.00           C  
ATOM    120  O   LYS    16      18.385   7.473  54.312  0.00  0.00           O  
ATOM    121  CB  LYS    16      18.424  10.078  55.421  0.00  0.00           C  
ATOM    122  CG  LYS    16      19.069  11.202  56.247  0.00  0.00           C  
ATOM    123  CD  LYS    16      18.489  11.302  57.669  0.00  0.00           C  
ATOM    124  CE  LYS    16      17.089  11.920  57.734  0.00  0.00           C  
ATOM    125  NZ  LYS    16      16.563  11.806  59.113  0.00  0.00           N1+
ATOM    126  N   ARG    17      18.859   8.170  52.231  0.00  0.00           N  
ATOM    127  CA  ARG    17      18.414   6.913  51.646  0.00  0.00           C  
ATOM    128  C   ARG    17      19.087   6.494  50.347  0.00  0.00           C  
ATOM    129  O   ARG    17      19.156   5.304  50.046  0.00  0.00           O  
ATOM    130  CB  ARG    17      16.893   7.003  51.375  0.00  0.00           C  
ATOM    131  CG  ARG    17      16.510   8.127  50.393  0.00  0.00           C  
ATOM    132  CD  ARG    17      15.026   8.470  50.373  0.00  0.00           C  
ATOM    133  NE  ARG    17      14.327   7.337  49.696  0.00  0.00           N  
ATOM    134  CZ  ARG    17      13.055   7.404  49.298  0.00  0.00           C  
ATOM    135  NH1 ARG    17      12.301   8.467  49.579  0.00  0.00           N  
ATOM    136  NH2 ARG    17      12.523   6.398  48.614  0.00  0.00           N1+
ATOM    137  N   TYR    18      19.656   7.426  49.555  0.00  0.00           N  
ATOM    138  CA  TYR    18      20.247   7.095  48.270  0.00  0.00           C  
ATOM    139  C   TYR    18      21.742   6.938  48.420  0.00  0.00           C  
ATOM    140  O   TYR    18      22.494   7.910  48.469  0.00  0.00           O  
ATOM    141  CB  TYR    18      19.980   8.175  47.189  0.00  0.00           C  
ATOM    142  CG  TYR    18      18.513   8.442  47.019  0.00  0.00           C  
ATOM    143  CD1 TYR    18      17.649   7.444  46.543  0.00  0.00           C  
ATOM    144  CD2 TYR    18      17.986   9.705  47.334  0.00  0.00           C  
ATOM    145  CE1 TYR    18      16.277   7.701  46.395  0.00  0.00           C  
ATOM    146  CE2 TYR    18      16.617   9.965  47.194  0.00  0.00           C  
ATOM    147  CZ  TYR    18      15.764   8.961  46.723  0.00  0.00           C  
ATOM    148  OH  TYR    18      14.388   9.229  46.581  0.00  0.00           O  
ATOM    149  N   SER    19      22.215   5.686  48.479  0.00  0.00           N  
ATOM    150  CA  SER    19      23.635   5.393  48.617  0.00  0.00           C  
ATOM    151  C   SER    19      24.307   5.396  47.254  0.00  0.00           C  
ATOM    152  O   SER    19      23.959   4.598  46.382  0.00  0.00           O  
ATOM    153  CB  SER    19      23.859   4.023  49.308  0.00  0.00           C  
ATOM    154  OG  SER    19      25.246   3.734  49.494  0.00  0.00           O  
ATOM    155  N   VAL    20      25.264   6.321  47.027  0.00  0.00           N  
ATOM    156  CA  VAL    20      25.956   6.472  45.752  0.00  0.00           C  
ATOM    157  C   VAL    20      27.042   5.425  45.588  0.00  0.00           C  
ATOM    158  O   VAL    20      27.994   5.365  46.363  0.00  0.00           O  
ATOM    159  CB  VAL    20      26.611   7.846  45.588  0.00  0.00           C  
ATOM    160  CG1 VAL    20      27.258   7.977  44.193  0.00  0.00           C  
ATOM    161  CG2 VAL    20      25.575   8.963  45.780  0.00  0.00           C  
ATOM    162  N   VAL    21      26.953   4.574  44.548  0.00  0.00           N  
ATOM    163  CA  VAL    21      27.913   3.489  44.364  0.00  0.00           C  
ATOM    164  C   VAL    21      28.880   3.724  43.216  0.00  0.00           C  
ATOM    165  O   VAL    21      29.724   2.885  42.916  0.00  0.00           O  
ATOM    166  CB  VAL    21      27.212   2.160  44.137  0.00  0.00           C  
ATOM    167  CG1 VAL    21      26.404   1.791  45.397  0.00  0.00           C  
ATOM    168  CG2 VAL    21      26.334   2.224  42.872  0.00  0.00           C  
ATOM    169  N   CYS    22      28.795   4.882  42.538  0.00  0.00           N  
ATOM    170  CA  CYS    22      29.613   5.159  41.373  0.00  0.00           C  
ATOM    171  C   CYS    22      30.143   6.570  41.413  0.00  0.00           C  
ATOM    172  O   CYS    22      29.531   7.476  41.965  0.00  0.00           O  
ATOM    173  CB  CYS    22      28.800   5.050  40.058  0.00  0.00           C  
ATOM    174  SG  CYS    22      28.372   3.339  39.602  0.00  0.00           S  
ATOM    175  N   GLU    23      31.304   6.778  40.767  0.00  0.00           N  
ATOM    176  CA  GLU    23      31.955   8.064  40.643  0.00  0.00           C  
ATOM    177  C   GLU    23      31.940   8.486  39.181  0.00  0.00           C  
ATOM    178  O   GLU    23      32.267   7.706  38.291  0.00  0.00           O  
ATOM    179  CB  GLU    23      33.411   7.974  41.150  0.00  0.00           C  
ATOM    180  CG  GLU    23      34.076   9.337  41.456  0.00  0.00           C  
ATOM    181  CD  GLU    23      35.373   9.272  42.262  0.00  0.00           C  
ATOM    182  OE1 GLU    23      36.024  10.347  42.332  0.00  0.00           O  
ATOM    183  OE2 GLU    23      35.708   8.191  42.804  0.00  0.00           O1-
ATOM    184  N   LEU    24      31.494   9.728  38.899  0.00  0.00           N  
ATOM    185  CA  LEU    24      31.519  10.366  37.586  0.00  0.00           C  
ATOM    186  C   LEU    24      30.717   9.703  36.454  0.00  0.00           C  
ATOM    187  O   LEU    24      30.922  10.021  35.284  0.00  0.00           O  
ATOM    188  CB  LEU    24      32.961  10.667  37.062  0.00  0.00           C  
ATOM    189  CG  LEU    24      34.002  11.209  38.068  0.00  0.00           C  
ATOM    190  CD1 LEU    24      35.417  11.205  37.476  0.00  0.00           C  
ATOM    191  CD2 LEU    24      33.700  12.576  38.695  0.00  0.00           C  
ATOM    192  N   VAL    25      29.742   8.812  36.741  0.00  0.00           N  
ATOM    193  CA  VAL    25      28.918   8.167  35.715  0.00  0.00           C  
ATOM    194  C   VAL    25      28.072   9.153  34.922  0.00  0.00           C  
ATOM    195  O   VAL    25      27.076   9.698  35.385  0.00  0.00           O  
ATOM    196  CB  VAL    25      28.058   7.051  36.300  0.00  0.00           C  
ATOM    197  CG1 VAL    25      26.976   6.525  35.333  0.00  0.00           C  
ATOM    198  CG2 VAL    25      28.988   5.885  36.666  0.00  0.00           C  
ATOM    199  N   GLY    26      28.490   9.425  33.668  0.00  0.00           N  
ATOM    200  CA  GLY    26      27.853  10.432  32.828  0.00  0.00           C  
ATOM    201  C   GLY    26      28.175  11.848  33.237  0.00  0.00           C  
ATOM    202  O   GLY    26      27.476  12.790  32.867  0.00  0.00           O  
ATOM    203  N   LYS    27      29.241  12.059  34.033  0.00  0.00           N  
ATOM    204  CA  LYS    27      29.557  13.375  34.550  0.00  0.00           C  
ATOM    205  C   LYS    27      30.448  14.179  33.625  0.00  0.00           C  
ATOM    206  O   LYS    27      31.673  14.125  33.662  0.00  0.00           O  
ATOM    207  CB  LYS    27      30.180  13.311  35.965  0.00  0.00           C  
ATOM    208  CG  LYS    27      30.461  14.673  36.627  0.00  0.00           C  
ATOM    209  CD  LYS    27      30.721  14.555  38.138  0.00  0.00           C  
ATOM    210  CE  LYS    27      31.162  15.869  38.787  0.00  0.00           C  
ATOM    211  NZ  LYS    27      31.577  15.617  40.182  0.00  0.00           N1+
ATOM    212  N   GLY    28      29.783  14.998  32.797  0.00  0.00           N  
ATOM    213  CA  GLY    28      30.349  16.118  32.061  0.00  0.00           C  
ATOM    214  C   GLY    28      29.982  17.427  32.716  0.00  0.00           C  
ATOM    215  O   GLY    28      30.774  17.980  33.469  0.00  0.00           O  
ATOM    216  N   VAL    29      28.786  18.019  32.517  0.00  0.00           N  
ATOM    217  CA  VAL    29      27.622  17.746  31.669  0.00  0.00           C  
ATOM    218  C   VAL    29      26.767  18.966  31.974  0.00  0.00           C  
ATOM    219  O   VAL    29      27.219  19.833  32.709  0.00  0.00           O  
ATOM    220  CB  VAL    29      26.965  16.371  31.885  0.00  0.00           C  
ATOM    221  CG1 VAL    29      25.547  16.324  32.463  0.00  0.00           C  
ATOM    222  CG2 VAL    29      27.013  15.597  30.558  0.00  0.00           C  
ATOM    223  N   PHE    30      25.537  19.135  31.458  0.00  0.00           N  
ATOM    224  CA  PHE    30      24.667  20.233  31.873  0.00  0.00           C  
ATOM    225  C   PHE    30      24.438  20.278  33.397  0.00  0.00           C  
ATOM    226  O   PHE    30      24.604  21.321  34.034  0.00  0.00           O  
ATOM    227  CB  PHE    30      23.293  20.115  31.156  0.00  0.00           C  
ATOM    228  CG  PHE    30      23.471  20.088  29.658  0.00  0.00           C  
ATOM    229  CD1 PHE    30      23.508  21.281  28.916  0.00  0.00           C  
ATOM    230  CD2 PHE    30      23.601  18.863  28.976  0.00  0.00           C  
ATOM    231  CE1 PHE    30      23.684  21.251  27.526  0.00  0.00           C  
ATOM    232  CE2 PHE    30      23.799  18.831  27.591  0.00  0.00           C  
ATOM    233  CZ  PHE    30      23.838  20.026  26.864  0.00  0.00           C  
ATOM    234  N   SER    31      24.147  19.105  34.001  0.00  0.00           N  
ATOM    235  CA  SER    31      24.083  18.895  35.443  0.00  0.00           C  
ATOM    236  C   SER    31      24.465  17.462  35.760  0.00  0.00           C  
ATOM    237  O   SER    31      23.923  16.531  35.169  0.00  0.00           O  
ATOM    238  CB  SER    31      22.653  19.113  35.950  0.00  0.00           C  
ATOM    239  OG  SER    31      22.357  20.508  36.015  0.00  0.00           O  
ATOM    240  N   ASN    32      25.435  17.226  36.667  0.00  0.00           N  
ATOM    241  CA  ASN    32      26.021  15.911  36.885  0.00  0.00           C  
ATOM    242  C   ASN    32      25.103  14.808  37.411  0.00  0.00           C  
ATOM    243  O   ASN    32      24.343  15.001  38.348  0.00  0.00           O  
ATOM    244  CB  ASN    32      27.312  16.010  37.740  0.00  0.00           C  
ATOM    245  CG  ASN    32      27.191  16.890  38.982  0.00  0.00           C  
ATOM    246  ND2 ASN    32      27.234  16.271  40.180  0.00  0.00           N  
ATOM    247  OD1 ASN    32      27.163  18.117  38.900  0.00  0.00           O  
ATOM    248  N   VAL    33      25.193  13.589  36.842  0.00  0.00           N  
ATOM    249  CA  VAL    33      24.310  12.471  37.171  0.00  0.00           C  
ATOM    250  C   VAL    33      25.111  11.382  37.871  0.00  0.00           C  
ATOM    251  O   VAL    33      26.313  11.255  37.656  0.00  0.00           O  
ATOM    252  CB  VAL    33      23.608  11.892  35.934  0.00  0.00           C  
ATOM    253  CG1 VAL    33      22.489  10.897  36.312  0.00  0.00           C  
ATOM    254  CG2 VAL    33      22.988  13.031  35.107  0.00  0.00           C  
ATOM    255  N   LEU    34      24.472  10.606  38.777  0.00  0.00           N  
ATOM    256  CA  LEU    34      25.095   9.492  39.476  0.00  0.00           C  
ATOM    257  C   LEU    34      24.145   8.303  39.616  0.00  0.00           C  
ATOM    258  O   LEU    34      22.927   8.420  39.500  0.00  0.00           O  
ATOM    259  CB  LEU    34      25.587   9.883  40.896  0.00  0.00           C  
ATOM    260  CG  LEU    34      26.691  10.957  40.926  0.00  0.00           C  
ATOM    261  CD1 LEU    34      26.844  11.491  42.353  0.00  0.00           C  
ATOM    262  CD2 LEU    34      28.023  10.431  40.365  0.00  0.00           C  
ATOM    263  N   LYS    35      24.718   7.108  39.886  0.00  0.00           N  
ATOM    264  CA  LYS    35      24.004   5.855  40.080  0.00  0.00           C  
ATOM    265  C   LYS    35      23.961   5.537  41.562  0.00  0.00           C  
ATOM    266  O   LYS    35      24.993   5.492  42.234  0.00  0.00           O  
ATOM    267  CB  LYS    35      24.734   4.694  39.348  0.00  0.00           C  
ATOM    268  CG  LYS    35      24.069   3.305  39.458  0.00  0.00           C  
ATOM    269  CD  LYS    35      24.973   2.183  38.912  0.00  0.00           C  
ATOM    270  CE  LYS    35      24.326   0.798  38.974  0.00  0.00           C  
ATOM    271  NZ  LYS    35      25.208  -0.240  38.401  0.00  0.00           N1+
ATOM    272  N   CYS    36      22.751   5.311  42.108  0.00  0.00           N  
ATOM    273  CA  CYS    36      22.580   5.137  43.539  0.00  0.00           C  
ATOM    274  C   CYS    36      21.629   3.997  43.819  0.00  0.00           C  
ATOM    275  O   CYS    36      20.883   3.562  42.948  0.00  0.00           O  
ATOM    276  CB  CYS    36      22.055   6.417  44.245  0.00  0.00           C  
ATOM    277  SG  CYS    36      22.918   7.906  43.659  0.00  0.00           S  
ATOM    278  N   TYR    37      21.633   3.486  45.061  0.00  0.00           N  
ATOM    279  CA  TYR    37      20.677   2.492  45.515  0.00  0.00           C  
ATOM    280  C   TYR    37      19.850   3.093  46.641  0.00  0.00           C  
ATOM    281  O   TYR    37      20.388   3.617  47.616  0.00  0.00           O  
ATOM    282  CB  TYR    37      21.370   1.206  46.044  0.00  0.00           C  
ATOM    283  CG  TYR    37      21.827   0.328  44.906  0.00  0.00           C  
ATOM    284  CD1 TYR    37      21.048  -0.766  44.487  0.00  0.00           C  
ATOM    285  CD2 TYR    37      23.044   0.576  44.250  0.00  0.00           C  
ATOM    286  CE1 TYR    37      21.469  -1.574  43.418  0.00  0.00           C  
ATOM    287  CE2 TYR    37      23.456  -0.229  43.178  0.00  0.00           C  
ATOM    288  CZ  TYR    37      22.669  -1.299  42.751  0.00  0.00           C  
ATOM    289  OH  TYR    37      23.105  -2.091  41.664  0.00  0.00           O  
ATOM    290  N   ASP    38      18.508   3.032  46.533  0.00  0.00           N  
ATOM    291  CA  ASP    38      17.599   3.468  47.574  0.00  0.00           C  
ATOM    292  C   ASP    38      17.466   2.386  48.642  0.00  0.00           C  
ATOM    293  O   ASP    38      16.934   1.298  48.409  0.00  0.00           O  
ATOM    294  CB  ASP    38      16.243   3.828  46.923  0.00  0.00           C  
ATOM    295  CG  ASP    38      15.277   4.539  47.849  0.00  0.00           C  
ATOM    296  OD1 ASP    38      15.707   5.113  48.879  0.00  0.00           O  
ATOM    297  OD2 ASP    38      14.056   4.550  47.544  0.00  0.00           O1-
ATOM    298  N   MET    39      17.985   2.670  49.855  0.00  0.00           N  
ATOM    299  CA  MET    39      18.152   1.717  50.939  0.00  0.00           C  
ATOM    300  C   MET    39      16.875   1.020  51.364  0.00  0.00           C  
ATOM    301  O   MET    39      16.858  -0.179  51.631  0.00  0.00           O  
ATOM    302  CB  MET    39      18.676   2.467  52.190  0.00  0.00           C  
ATOM    303  CG  MET    39      20.164   2.859  52.139  0.00  0.00           C  
ATOM    304  SD  MET    39      20.682   3.937  53.515  0.00  0.00           S  
ATOM    305  CE  MET    39      20.433   2.757  54.876  0.00  0.00           C  
ATOM    306  N   VAL    40      15.770   1.776  51.413  0.00  0.00           N  
ATOM    307  CA  VAL    40      14.482   1.330  51.909  0.00  0.00           C  
ATOM    308  C   VAL    40      13.887   0.122  51.186  0.00  0.00           C  
ATOM    309  O   VAL    40      13.225  -0.710  51.799  0.00  0.00           O  
ATOM    310  CB  VAL    40      13.495   2.496  51.946  0.00  0.00           C  
ATOM    311  CG1 VAL    40      13.943   3.533  52.996  0.00  0.00           C  
ATOM    312  CG2 VAL    40      13.377   3.182  50.574  0.00  0.00           C  
ATOM    313  N   ASN    41      14.123  -0.013  49.865  0.00  0.00           N  
ATOM    314  CA  ASN    41      13.599  -1.122  49.080  0.00  0.00           C  
ATOM    315  C   ASN    41      14.686  -1.873  48.314  0.00  0.00           C  
ATOM    316  O   ASN    41      14.386  -2.796  47.562  0.00  0.00           O  
ATOM    317  CB  ASN    41      12.564  -0.598  48.055  0.00  0.00           C  
ATOM    318  CG  ASN    41      11.324  -0.064  48.764  0.00  0.00           C  
ATOM    319  ND2 ASN    41      11.128   1.275  48.748  0.00  0.00           N  
ATOM    320  OD1 ASN    41      10.513  -0.824  49.287  0.00  0.00           O  
ATOM    321  N   LYS    42      15.974  -1.502  48.486  0.00  0.00           N  
ATOM    322  CA  LYS    42      17.114  -2.077  47.770  0.00  0.00           C  
ATOM    323  C   LYS    42      17.037  -1.955  46.254  0.00  0.00           C  
ATOM    324  O   LYS    42      17.330  -2.884  45.507  0.00  0.00           O  
ATOM    325  CB  LYS    42      17.377  -3.551  48.153  0.00  0.00           C  
ATOM    326  CG  LYS    42      17.696  -3.740  49.639  0.00  0.00           C  
ATOM    327  CD  LYS    42      17.873  -5.220  49.993  0.00  0.00           C  
ATOM    328  CE  LYS    42      18.257  -5.426  51.455  0.00  0.00           C  
ATOM    329  NZ  LYS    42      18.378  -6.872  51.723  0.00  0.00           N1+
ATOM    330  N   ILE    43      16.652  -0.762  45.774  0.00  0.00           N  
ATOM    331  CA  ILE    43      16.332  -0.533  44.378  0.00  0.00           C  
ATOM    332  C   ILE    43      17.276   0.505  43.766  0.00  0.00           C  
ATOM    333  O   ILE    43      17.530   1.544  44.382  0.00  0.00           O  
ATOM    334  CB  ILE    43      14.858  -0.165  44.191  0.00  0.00           C  
ATOM    335  CG1 ILE    43      14.482  -0.037  42.697  0.00  0.00           C  
ATOM    336  CG2 ILE    43      14.479   1.092  45.001  0.00  0.00           C  
ATOM    337  CD1 ILE    43      12.973  -0.043  42.433  0.00  0.00           C  
ATOM    338  N   PRO    44      17.858   0.280  42.583  0.00  0.00           N  
ATOM    339  CA  PRO    44      18.650   1.282  41.895  0.00  0.00           C  
ATOM    340  C   PRO    44      17.857   2.493  41.425  0.00  0.00           C  
ATOM    341  O   PRO    44      16.719   2.351  40.983  0.00  0.00           O  
ATOM    342  CB  PRO    44      19.209   0.553  40.675  0.00  0.00           C  
ATOM    343  CG  PRO    44      19.150  -0.939  40.961  0.00  0.00           C  
ATOM    344  CD  PRO    44      18.046  -1.054  42.005  0.00  0.00           C  
ATOM    345  N   VAL    45      18.469   3.684  41.472  0.00  0.00           N  
ATOM    346  CA  VAL    45      17.916   4.919  40.931  0.00  0.00           C  
ATOM    347  C   VAL    45      19.036   5.730  40.286  0.00  0.00           C  
ATOM    348  O   VAL    45      20.225   5.488  40.510  0.00  0.00           O  
ATOM    349  CB  VAL    45      17.202   5.796  41.964  0.00  0.00           C  
ATOM    350  CG1 VAL    45      15.822   5.203  42.306  0.00  0.00           C  
ATOM    351  CG2 VAL    45      18.072   5.941  43.222  0.00  0.00           C  
ATOM    352  N   ALA    46      18.683   6.737  39.460  0.00  0.00           N  
ATOM    353  CA  ALA    46      19.635   7.671  38.891  0.00  0.00           C  
ATOM    354  C   ALA    46      19.369   9.047  39.476  0.00  0.00           C  
ATOM    355  O   ALA    46      18.230   9.505  39.500  0.00  0.00           O  
ATOM    356  CB  ALA    46      19.487   7.729  37.360  0.00  0.00           C  
ATOM    357  N   VAL    47      20.404   9.741  39.990  0.00  0.00           N  
ATOM    358  CA  VAL    47      20.219  11.033  40.644  0.00  0.00           C  
ATOM    359  C   VAL    47      20.956  12.114  39.870  0.00  0.00           C  
ATOM    360  O   VAL    47      22.176  12.079  39.730  0.00  0.00           O  
ATOM    361  CB  VAL    47      20.635  11.056  42.117  0.00  0.00           C  
ATOM    362  CG1 VAL    47      20.193  12.379  42.775  0.00  0.00           C  
ATOM    363  CG2 VAL    47      19.975   9.878  42.860  0.00  0.00           C  
ATOM    364  N   LYS    48      20.220  13.113  39.332  0.00  0.00           N  
ATOM    365  CA  LYS    48      20.784  14.242  38.601  0.00  0.00           C  
ATOM    366  C   LYS    48      20.974  15.392  39.570  0.00  0.00           C  
ATOM    367  O   LYS    48      20.016  15.933  40.116  0.00  0.00           O  
ATOM    368  CB  LYS    48      19.880  14.661  37.402  0.00  0.00           C  
ATOM    369  CG  LYS    48      20.392  15.779  36.458  0.00  0.00           C  
ATOM    370  CD  LYS    48      19.496  15.976  35.203  0.00  0.00           C  
ATOM    371  CE  LYS    48      19.977  17.050  34.205  0.00  0.00           C  
ATOM    372  NZ  LYS    48      19.114  17.108  33.023  0.00  0.00           N1+
ATOM    373  N   VAL    49      22.237  15.767  39.817  0.00  0.00           N  
ATOM    374  CA  VAL    49      22.642  16.828  40.717  0.00  0.00           C  
ATOM    375  C   VAL    49      22.838  18.084  39.902  0.00  0.00           C  
ATOM    376  O   VAL    49      23.758  18.221  39.096  0.00  0.00           O  
ATOM    377  CB  VAL    49      23.945  16.529  41.451  0.00  0.00           C  
ATOM    378  CG1 VAL    49      24.318  17.694  42.391  0.00  0.00           C  
ATOM    379  CG2 VAL    49      23.811  15.217  42.244  0.00  0.00           C  
ATOM    380  N   ILE    50      21.933  19.047  40.090  0.00  0.00           N  
ATOM    381  CA  ILE    50      21.942  20.324  39.419  0.00  0.00           C  
ATOM    382  C   ILE    50      23.012  21.226  39.997  0.00  0.00           C  
ATOM    383  O   ILE    50      23.202  21.260  41.206  0.00  0.00           O  
ATOM    384  CB  ILE    50      20.562  20.952  39.520  0.00  0.00           C  
ATOM    385  CG1 ILE    50      19.444  19.991  39.005  0.00  0.00           C  
ATOM    386  CG2 ILE    50      20.509  22.350  38.881  0.00  0.00           C  
ATOM    387  CD1 ILE    50      19.398  19.718  37.493  0.00  0.00           C  
ATOM    388  N   ARG    51      23.739  21.978  39.140  0.00  0.00           N  
ATOM    389  CA  ARG    51      24.697  22.993  39.543  0.00  0.00           C  
ATOM    390  C   ARG    51      24.108  24.111  40.410  0.00  0.00           C  
ATOM    391  O   ARG    51      22.976  24.547  40.219  0.00  0.00           O  
ATOM    392  CB  ARG    51      25.358  23.634  38.301  0.00  0.00           C  
ATOM    393  CG  ARG    51      26.232  22.665  37.492  0.00  0.00           C  
ATOM    394  CD  ARG    51      26.660  23.201  36.124  0.00  0.00           C  
ATOM    395  NE  ARG    51      27.589  24.359  36.322  0.00  0.00           N  
ATOM    396  CZ  ARG    51      28.049  25.103  35.312  0.00  0.00           C  
ATOM    397  NH1 ARG    51      27.683  24.873  34.053  0.00  0.00           N  
ATOM    398  NH2 ARG    51      28.910  26.087  35.554  0.00  0.00           N1+
ATOM    399  N   ASP    52      24.906  24.590  41.383  0.00  0.00           N  
ATOM    400  CA  ASP    52      24.559  25.594  42.381  0.00  0.00           C  
ATOM    401  C   ASP    52      24.191  26.963  41.798  0.00  0.00           C  
ATOM    402  O   ASP    52      23.267  27.636  42.250  0.00  0.00           O  
ATOM    403  CB  ASP    52      25.779  25.676  43.340  0.00  0.00           C  
ATOM    404  CG  ASP    52      25.541  26.498  44.597  0.00  0.00           C  
ATOM    405  OD1 ASP    52      26.414  27.355  44.887  0.00  0.00           O  
ATOM    406  OD2 ASP    52      24.531  26.243  45.296  0.00  0.00           O1-
ATOM    407  N   ASN    53      24.913  27.405  40.743  0.00  0.00           N  
ATOM    408  CA  ASN    53      24.752  28.714  40.141  0.00  0.00           C  
ATOM    409  C   ASN    53      23.355  29.003  39.584  0.00  0.00           C  
ATOM    410  O   ASN    53      22.744  28.175  38.910  0.00  0.00           O  
ATOM    411  CB  ASN    53      25.858  29.006  39.072  0.00  0.00           C  
ATOM    412  CG  ASN    53      25.829  28.094  37.841  0.00  0.00           C  
ATOM    413  ND2 ASN    53      26.185  28.667  36.667  0.00  0.00           N  
ATOM    414  OD1 ASN    53      25.553  26.895  37.882  0.00  0.00           O  
ATOM    415  N   ASP    54      22.849  30.240  39.799  0.00  0.00           N  
ATOM    416  CA  ASP    54      21.503  30.683  39.449  0.00  0.00           C  
ATOM    417  C   ASP    54      21.092  30.454  37.991  0.00  0.00           C  
ATOM    418  O   ASP    54      19.928  30.180  37.696  0.00  0.00           O  
ATOM    419  CB  ASP    54      21.299  32.168  39.846  0.00  0.00           C  
ATOM    420  CG  ASP    54      21.106  32.316  41.349  0.00  0.00           C  
ATOM    421  OD1 ASP    54      20.628  31.354  42.007  0.00  0.00           O  
ATOM    422  OD2 ASP    54      21.408  33.425  41.847  0.00  0.00           O1-
ATOM    423  N   MET    55      22.059  30.482  37.047  0.00  0.00           N  
ATOM    424  CA  MET    55      21.859  30.118  35.650  0.00  0.00           C  
ATOM    425  C   MET    55      21.307  28.703  35.457  0.00  0.00           C  
ATOM    426  O   MET    55      20.399  28.476  34.659  0.00  0.00           O  
ATOM    427  CB  MET    55      23.200  30.184  34.869  0.00  0.00           C  
ATOM    428  CG  MET    55      23.821  31.588  34.764  0.00  0.00           C  
ATOM    429  SD  MET    55      25.471  31.600  33.990  0.00  0.00           S  
ATOM    430  CE  MET    55      24.961  31.189  32.293  0.00  0.00           C  
ATOM    431  N   MET    56      21.834  27.715  36.209  0.00  0.00           N  
ATOM    432  CA  MET    56      21.421  26.329  36.079  0.00  0.00           C  
ATOM    433  C   MET    56      20.390  25.943  37.111  0.00  0.00           C  
ATOM    434  O   MET    56      19.594  25.035  36.885  0.00  0.00           O  
ATOM    435  CB  MET    56      22.633  25.382  36.201  0.00  0.00           C  
ATOM    436  CG  MET    56      23.518  25.422  34.947  0.00  0.00           C  
ATOM    437  SD  MET    56      22.764  24.556  33.537  0.00  0.00           S  
ATOM    438  CE  MET    56      24.195  24.725  32.440  0.00  0.00           C  
ATOM    439  N   LYS    57      20.310  26.679  38.234  0.00  0.00           N  
ATOM    440  CA  LYS    57      19.247  26.523  39.208  0.00  0.00           C  
ATOM    441  C   LYS    57      17.872  26.794  38.604  0.00  0.00           C  
ATOM    442  O   LYS    57      16.952  25.987  38.712  0.00  0.00           O  
ATOM    443  CB  LYS    57      19.495  27.491  40.377  0.00  0.00           C  
ATOM    444  CG  LYS    57      18.503  27.348  41.533  0.00  0.00           C  
ATOM    445  CD  LYS    57      18.913  28.279  42.673  0.00  0.00           C  
ATOM    446  CE  LYS    57      17.938  28.255  43.834  0.00  0.00           C  
ATOM    447  NZ  LYS    57      18.453  29.202  44.838  0.00  0.00           N1+
ATOM    448  N   LYS    58      17.742  27.910  37.850  0.00  0.00           N  
ATOM    449  CA  LYS    58      16.535  28.243  37.113  0.00  0.00           C  
ATOM    450  C   LYS    58      16.194  27.251  36.002  0.00  0.00           C  
ATOM    451  O   LYS    58      15.033  26.911  35.776  0.00  0.00           O  
ATOM    452  CB  LYS    58      16.645  29.661  36.504  0.00  0.00           C  
ATOM    453  CG  LYS    58      15.276  30.280  36.174  0.00  0.00           C  
ATOM    454  CD  LYS    58      15.424  31.660  35.520  0.00  0.00           C  
ATOM    455  CE  LYS    58      14.102  32.398  35.306  0.00  0.00           C  
ATOM    456  NZ  LYS    58      13.541  32.828  36.607  0.00  0.00           N1+
ATOM    457  N   ALA    59      17.218  26.753  35.272  0.00  0.00           N  
ATOM    458  CA  ALA    59      17.081  25.742  34.236  0.00  0.00           C  
ATOM    459  C   ALA    59      16.511  24.424  34.763  0.00  0.00           C  
ATOM    460  O   ALA    59      15.651  23.795  34.153  0.00  0.00           O  
ATOM    461  CB  ALA    59      18.461  25.469  33.606  0.00  0.00           C  
ATOM    462  N   ALA    60      16.989  23.998  35.937  0.00  0.00           N  
ATOM    463  CA  ALA    60      16.547  22.828  36.655  0.00  0.00           C  
ATOM    464  C   ALA    60      15.160  22.859  37.255  0.00  0.00           C  
ATOM    465  O   ALA    60      14.416  21.889  37.164  0.00  0.00           O  
ATOM    466  CB  ALA    60      17.511  22.624  37.789  0.00  0.00           C  
ATOM    467  N   GLU    61      14.761  23.990  37.871  0.00  0.00           N  
ATOM    468  CA  GLU    61      13.398  24.236  38.326  0.00  0.00           C  
ATOM    469  C   GLU    61      12.413  24.217  37.155  0.00  0.00           C  
ATOM    470  O   GLU    61      11.304  23.690  37.240  0.00  0.00           O  
ATOM    471  CB  GLU    61      13.304  25.562  39.132  0.00  0.00           C  
ATOM    472  CG  GLU    61      14.055  25.507  40.497  0.00  0.00           C  
ATOM    473  CD  GLU    61      14.142  26.833  41.268  0.00  0.00           C  
ATOM    474  OE1 GLU    61      13.701  27.883  40.737  0.00  0.00           O  
ATOM    475  OE2 GLU    61      14.685  26.796  42.411  0.00  0.00           O1-
ATOM    476  N   LYS    62      12.843  24.737  35.988  0.00  0.00           N  
ATOM    477  CA  LYS    62      12.178  24.557  34.708  0.00  0.00           C  
ATOM    478  C   LYS    62      12.101  23.093  34.239  0.00  0.00           C  
ATOM    479  O   LYS    62      11.036  22.620  33.845  0.00  0.00           O  
ATOM    480  CB  LYS    62      12.898  25.435  33.660  0.00  0.00           C  
ATOM    481  CG  LYS    62      12.014  25.910  32.506  0.00  0.00           C  
ATOM    482  CD  LYS    62      12.756  26.908  31.599  0.00  0.00           C  
ATOM    483  CE  LYS    62      13.780  26.234  30.680  0.00  0.00           C  
ATOM    484  NZ  LYS    62      14.394  27.229  29.773  0.00  0.00           N1+
ATOM    485  N   GLU    63      13.207  22.318  34.337  0.00  0.00           N  
ATOM    486  CA  GLU    63      13.265  20.887  34.039  0.00  0.00           C  
ATOM    487  C   GLU    63      12.304  20.060  34.903  0.00  0.00           C  
ATOM    488  O   GLU    63      11.582  19.197  34.403  0.00  0.00           O  
ATOM    489  CB  GLU    63      14.722  20.341  34.156  0.00  0.00           C  
ATOM    490  CG  GLU    63      14.900  18.956  33.478  0.00  0.00           C  
ATOM    491  CD  GLU    63      16.270  18.299  33.552  0.00  0.00           C  
ATOM    492  OE1 GLU    63      17.193  18.753  34.269  0.00  0.00           O  
ATOM    493  OE2 GLU    63      16.434  17.261  32.848  0.00  0.00           O1-
ATOM    494  N   ILE    64      12.209  20.361  36.221  0.00  0.00           N  
ATOM    495  CA  ILE    64      11.242  19.774  37.155  0.00  0.00           C  
ATOM    496  C   ILE    64       9.803  19.980  36.711  0.00  0.00           C  
ATOM    497  O   ILE    64       9.017  19.033  36.643  0.00  0.00           O  
ATOM    498  CB  ILE    64      11.403  20.380  38.560  0.00  0.00           C  
ATOM    499  CG1 ILE    64      12.732  19.916  39.174  0.00  0.00           C  
ATOM    500  CG2 ILE    64      10.200  20.072  39.495  0.00  0.00           C  
ATOM    501  CD1 ILE    64      13.123  20.639  40.458  0.00  0.00           C  
ATOM    502  N   SER    65       9.424  21.228  36.367  0.00  0.00           N  
ATOM    503  CA  SER    65       8.078  21.575  35.932  0.00  0.00           C  
ATOM    504  C   SER    65       7.673  20.860  34.659  0.00  0.00           C  
ATOM    505  O   SER    65       6.579  20.302  34.557  0.00  0.00           O  
ATOM    506  CB  SER    65       7.959  23.098  35.679  0.00  0.00           C  
ATOM    507  OG  SER    65       8.027  23.809  36.913  0.00  0.00           O  
ATOM    508  N   ILE    66       8.580  20.811  33.664  0.00  0.00           N  
ATOM    509  CA  ILE    66       8.362  20.085  32.419  0.00  0.00           C  
ATOM    510  C   ILE    66       8.241  18.574  32.623  0.00  0.00           C  
ATOM    511  O   ILE    66       7.319  17.946  32.096  0.00  0.00           O  
ATOM    512  CB  ILE    66       9.453  20.426  31.401  0.00  0.00           C  
ATOM    513  CG1 ILE    66       9.428  21.927  31.017  0.00  0.00           C  
ATOM    514  CG2 ILE    66       9.361  19.578  30.118  0.00  0.00           C  
ATOM    515  CD1 ILE    66       8.118  22.433  30.394  0.00  0.00           C  
ATOM    516  N   LEU    67       9.127  17.947  33.438  0.00  0.00           N  
ATOM    517  CA  LEU    67       9.042  16.521  33.754  0.00  0.00           C  
ATOM    518  C   LEU    67       7.772  16.134  34.470  0.00  0.00           C  
ATOM    519  O   LEU    67       7.141  15.126  34.154  0.00  0.00           O  
ATOM    520  CB  LEU    67      10.207  16.004  34.658  0.00  0.00           C  
ATOM    521  CG  LEU    67      11.338  15.216  33.972  0.00  0.00           C  
ATOM    522  CD1 LEU    67      10.905  14.397  32.754  0.00  0.00           C  
ATOM    523  CD2 LEU    67      12.535  16.111  33.667  0.00  0.00           C  
ATOM    524  N   LYS    68       7.352  16.935  35.464  0.00  0.00           N  
ATOM    525  CA  LYS    68       6.129  16.698  36.194  0.00  0.00           C  
ATOM    526  C   LYS    68       4.902  16.710  35.289  0.00  0.00           C  
ATOM    527  O   LYS    68       4.058  15.820  35.360  0.00  0.00           O  
ATOM    528  CB  LYS    68       5.987  17.762  37.297  0.00  0.00           C  
ATOM    529  CG  LYS    68       4.876  17.467  38.309  0.00  0.00           C  
ATOM    530  CD  LYS    68       4.681  18.678  39.226  0.00  0.00           C  
ATOM    531  CE  LYS    68       3.606  18.497  40.292  0.00  0.00           C  
ATOM    532  NZ  LYS    68       4.074  17.548  41.326  0.00  0.00           N1+
ATOM    533  N   LYS    69       4.824  17.697  34.369  0.00  0.00           N  
ATOM    534  CA  LYS    69       3.739  17.819  33.412  0.00  0.00           C  
ATOM    535  C   LYS    69       3.672  16.637  32.447  0.00  0.00           C  
ATOM    536  O   LYS    69       2.644  15.978  32.316  0.00  0.00           O  
ATOM    537  CB  LYS    69       3.877  19.172  32.654  0.00  0.00           C  
ATOM    538  CG  LYS    69       2.557  19.722  32.080  0.00  0.00           C  
ATOM    539  CD  LYS    69       2.598  21.249  31.852  0.00  0.00           C  
ATOM    540  CE  LYS    69       2.774  21.747  30.412  0.00  0.00           C  
ATOM    541  NZ  LYS    69       1.526  21.591  29.638  0.00  0.00           N1+
ATOM    542  N   LEU    70       4.795  16.244  31.820  0.00  0.00           N  
ATOM    543  CA  LEU    70       4.847  15.068  30.951  0.00  0.00           C  
ATOM    544  C   LEU    70       4.503  13.749  31.663  0.00  0.00           C  
ATOM    545  O   LEU    70       3.731  12.938  31.153  0.00  0.00           O  
ATOM    546  CB  LEU    70       6.229  14.965  30.257  0.00  0.00           C  
ATOM    547  CG  LEU    70       6.486  16.067  29.204  0.00  0.00           C  
ATOM    548  CD1 LEU    70       7.986  16.318  29.030  0.00  0.00           C  
ATOM    549  CD2 LEU    70       5.866  15.748  27.837  0.00  0.00           C  
ATOM    550  N   ASN    71       5.001  13.500  32.887  0.00  0.00           N  
ATOM    551  CA  ASN    71       4.635  12.309  33.658  0.00  0.00           C  
ATOM    552  C   ASN    71       3.158  12.208  34.034  0.00  0.00           C  
ATOM    553  O   ASN    71       2.562  11.137  33.955  0.00  0.00           O  
ATOM    554  CB  ASN    71       5.509  12.149  34.930  0.00  0.00           C  
ATOM    555  CG  ASN    71       6.949  11.945  34.488  0.00  0.00           C  
ATOM    556  ND2 ASN    71       7.931  12.428  35.275  0.00  0.00           N  
ATOM    557  OD1 ASN    71       7.206  11.342  33.444  0.00  0.00           O  
ATOM    558  N   GLN    72       2.521  13.323  34.439  0.00  0.00           N  
ATOM    559  CA  GLN    72       1.104  13.356  34.769  0.00  0.00           C  
ATOM    560  C   GLN    72       0.169  13.077  33.595  0.00  0.00           C  
ATOM    561  O   GLN    72      -0.828  12.366  33.731  0.00  0.00           O  
ATOM    562  CB  GLN    72       0.751  14.708  35.419  0.00  0.00           C  
ATOM    563  CG  GLN    72       1.380  14.852  36.825  0.00  0.00           C  
ATOM    564  CD  GLN    72       1.118  16.233  37.418  0.00  0.00           C  
ATOM    565  NE2 GLN    72       0.968  16.278  38.765  0.00  0.00           N  
ATOM    566  OE1 GLN    72       1.054  17.259  36.745  0.00  0.00           O  
ATOM    567  N   TYR    73       0.494  13.610  32.402  0.00  0.00           N  
ATOM    568  CA  TYR    73      -0.282  13.393  31.190  0.00  0.00           C  
ATOM    569  C   TYR    73      -0.086  12.001  30.579  0.00  0.00           C  
ATOM    570  O   TYR    73      -0.856  11.581  29.718  0.00  0.00           O  
ATOM    571  CB  TYR    73       0.070  14.461  30.121  0.00  0.00           C  
ATOM    572  CG  TYR    73      -0.660  15.767  30.340  0.00  0.00           C  
ATOM    573  CD1 TYR    73      -1.998  15.913  29.936  0.00  0.00           C  
ATOM    574  CD2 TYR    73      -0.007  16.896  30.855  0.00  0.00           C  
ATOM    575  CE1 TYR    73      -2.643  17.160  30.030  0.00  0.00           C  
ATOM    576  CE2 TYR    73      -0.646  18.132  30.978  0.00  0.00           C  
ATOM    577  CZ  TYR    73      -1.970  18.267  30.562  0.00  0.00           C  
ATOM    578  OH  TYR    73      -2.615  19.516  30.686  0.00  0.00           O  
ATOM    579  N   ASP    74       0.946  11.243  31.001  0.00  0.00           N  
ATOM    580  CA  ASP    74       1.145   9.870  30.563  0.00  0.00           C  
ATOM    581  C   ASP    74       1.232   8.949  31.773  0.00  0.00           C  
ATOM    582  O   ASP    74       2.308   8.566  32.224  0.00  0.00           O  
ATOM    583  CB  ASP    74       2.396   9.771  29.656  0.00  0.00           C  
ATOM    584  CG  ASP    74       2.529   8.448  28.943  0.00  0.00           C  
ATOM    585  OD1 ASP    74       1.533   7.991  28.318  0.00  0.00           O  
ATOM    586  OD2 ASP    74       3.654   7.898  28.942  0.00  0.00           O1-
ATOM    587  N   LYS    75       0.086   8.568  32.365  0.00  0.00           N  
ATOM    588  CA  LYS    75       0.058   7.705  33.537  0.00  0.00           C  
ATOM    589  C   LYS    75       0.585   6.295  33.301  0.00  0.00           C  
ATOM    590  O   LYS    75       1.382   5.793  34.090  0.00  0.00           O  
ATOM    591  CB  LYS    75      -1.373   7.672  34.118  0.00  0.00           C  
ATOM    592  CG  LYS    75      -1.787   9.033  34.704  0.00  0.00           C  
ATOM    593  CD  LYS    75      -3.230   9.048  35.226  0.00  0.00           C  
ATOM    594  CE  LYS    75      -3.615  10.402  35.821  0.00  0.00           C  
ATOM    595  NZ  LYS    75      -5.029  10.364  36.251  0.00  0.00           N1+
ATOM    596  N   ASP    76       0.206   5.674  32.170  0.00  0.00           N  
ATOM    597  CA  ASP    76       0.597   4.322  31.813  0.00  0.00           C  
ATOM    598  C   ASP    76       2.059   4.186  31.385  0.00  0.00           C  
ATOM    599  O   ASP    76       2.596   3.080  31.331  0.00  0.00           O  
ATOM    600  CB  ASP    76      -0.292   3.811  30.653  0.00  0.00           C  
ATOM    601  CG  ASP    76      -1.763   3.905  31.003  0.00  0.00           C  
ATOM    602  OD1 ASP    76      -2.183   3.296  32.013  0.00  0.00           O  
ATOM    603  OD2 ASP    76      -2.480   4.607  30.236  0.00  0.00           O1-
ATOM    604  N   ASN    77       2.738   5.316  31.073  0.00  0.00           N  
ATOM    605  CA  ASN    77       4.130   5.361  30.641  0.00  0.00           C  
ATOM    606  C   ASN    77       4.306   4.726  29.264  0.00  0.00           C  
ATOM    607  O   ASN    77       5.209   3.926  29.019  0.00  0.00           O  
ATOM    608  CB  ASN    77       5.078   4.777  31.721  0.00  0.00           C  
ATOM    609  CG  ASN    77       6.550   5.110  31.531  0.00  0.00           C  
ATOM    610  ND2 ASN    77       7.373   4.481  32.406  0.00  0.00           N  
ATOM    611  OD1 ASN    77       7.015   5.909  30.717  0.00  0.00           O  
ATOM    612  N   LYS    78       3.412   5.081  28.326  0.00  0.00           N  
ATOM    613  CA  LYS    78       3.427   4.550  26.984  0.00  0.00           C  
ATOM    614  C   LYS    78       3.893   5.570  25.979  0.00  0.00           C  
ATOM    615  O   LYS    78       3.868   5.294  24.782  0.00  0.00           O  
ATOM    616  CB  LYS    78       2.035   4.015  26.576  0.00  0.00           C  
ATOM    617  CG  LYS    78       0.902   5.052  26.611  0.00  0.00           C  
ATOM    618  CD  LYS    78      -0.431   4.406  26.216  0.00  0.00           C  
ATOM    619  CE  LYS    78      -1.627   5.335  26.386  0.00  0.00           C  
ATOM    620  NZ  LYS    78      -2.865   4.587  26.086  0.00  0.00           N1+
ATOM    621  N   ARG    79       4.339   6.765  26.441  0.00  0.00           N  
ATOM    622  CA  ARG    79       4.826   7.819  25.581  0.00  0.00           C  
ATOM    623  C   ARG    79       6.319   8.100  25.632  0.00  0.00           C  
ATOM    624  O   ARG    79       6.781   9.156  25.214  0.00  0.00           O  
ATOM    625  CB  ARG    79       3.969   9.096  25.626  0.00  0.00           C  
ATOM    626  CG  ARG    79       2.602   8.848  24.962  0.00  0.00           C  
ATOM    627  CD  ARG    79       1.631  10.015  25.024  0.00  0.00           C  
ATOM    628  NE  ARG    79       0.374   9.520  24.370  0.00  0.00           N  
ATOM    629  CZ  ARG    79      -0.633   9.010  25.093  0.00  0.00           C  
ATOM    630  NH1 ARG    79      -1.727   8.642  24.426  0.00  0.00           N  
ATOM    631  NH2 ARG    79      -0.564   8.851  26.412  0.00  0.00           N1+
ATOM    632  N   HIS    80       7.118   7.135  26.119  0.00  0.00           N  
ATOM    633  CA  HIS    80       8.576   7.101  26.044  0.00  0.00           C  
ATOM    634  C   HIS    80       9.349   8.357  26.462  0.00  0.00           C  
ATOM    635  O   HIS    80      10.347   8.748  25.856  0.00  0.00           O  
ATOM    636  CB  HIS    80       9.105   6.523  24.699  0.00  0.00           C  
ATOM    637  CG  HIS    80       8.617   5.127  24.435  0.00  0.00           C  
ATOM    638  CD2 HIS    80       9.061   3.941  24.933  0.00  0.00           C  
ATOM    639  ND1 HIS    80       7.460   4.930  23.712  0.00  0.00           N  
ATOM    640  CE1 HIS    80       7.212   3.640  23.786  0.00  0.00           C  
ATOM    641  NE2 HIS    80       8.152   2.991  24.515  0.00  0.00           N  
ATOM    642  N   ILE    81       8.947   8.965  27.595  0.00  0.00           N  
ATOM    643  CA  ILE    81       9.615  10.109  28.201  0.00  0.00           C  
ATOM    644  C   ILE    81      10.148   9.662  29.558  0.00  0.00           C  
ATOM    645  O   ILE    81       9.512   8.863  30.251  0.00  0.00           O  
ATOM    646  CB  ILE    81       8.675  11.311  28.359  0.00  0.00           C  
ATOM    647  CG1 ILE    81       8.107  11.804  27.003  0.00  0.00           C  
ATOM    648  CG2 ILE    81       9.350  12.478  29.115  0.00  0.00           C  
ATOM    649  CD1 ILE    81       9.156  12.278  25.993  0.00  0.00           C  
ATOM    650  N   ILE    82      11.365  10.115  29.950  0.00  0.00           N  
ATOM    651  CA  ILE    82      12.009   9.795  31.224  0.00  0.00           C  
ATOM    652  C   ILE    82      11.152  10.083  32.453  0.00  0.00           C  
ATOM    653  O   ILE    82      10.558  11.147  32.614  0.00  0.00           O  
ATOM    654  CB  ILE    82      13.370  10.494  31.353  0.00  0.00           C  
ATOM    655  CG1 ILE    82      14.186  10.043  32.593  0.00  0.00           C  
ATOM    656  CG2 ILE    82      13.202  12.024  31.335  0.00  0.00           C  
ATOM    657  CD1 ILE    82      15.606  10.622  32.624  0.00  0.00           C  
ATOM    658  N   ARG    83      11.043   9.110  33.374  0.00  0.00           N  
ATOM    659  CA  ARG    83      10.217   9.280  34.552  0.00  0.00           C  
ATOM    660  C   ARG    83      10.999   9.814  35.739  0.00  0.00           C  
ATOM    661  O   ARG    83      12.006   9.260  36.176  0.00  0.00           O  
ATOM    662  CB  ARG    83       9.470   7.983  34.947  0.00  0.00           C  
ATOM    663  CG  ARG    83       8.747   7.303  33.768  0.00  0.00           C  
ATOM    664  CD  ARG    83       7.632   8.129  33.125  0.00  0.00           C  
ATOM    665  NE  ARG    83       6.426   8.036  34.008  0.00  0.00           N  
ATOM    666  CZ  ARG    83       5.209   8.397  33.590  0.00  0.00           C  
ATOM    667  NH1 ARG    83       5.003   8.898  32.377  0.00  0.00           N  
ATOM    668  NH2 ARG    83       4.156   8.236  34.386  0.00  0.00           N1+
ATOM    669  N   LEU    84      10.498  10.930  36.299  0.00  0.00           N  
ATOM    670  CA  LEU    84      10.963  11.547  37.521  0.00  0.00           C  
ATOM    671  C   LEU    84      10.210  10.923  38.677  0.00  0.00           C  
ATOM    672  O   LEU    84       8.982  10.930  38.708  0.00  0.00           O  
ATOM    673  CB  LEU    84      10.670  13.068  37.474  0.00  0.00           C  
ATOM    674  CG  LEU    84      10.986  13.884  38.743  0.00  0.00           C  
ATOM    675  CD1 LEU    84      12.486  14.147  38.908  0.00  0.00           C  
ATOM    676  CD2 LEU    84      10.214  15.210  38.715  0.00  0.00           C  
ATOM    677  N   LEU    85      10.938  10.347  39.646  0.00  0.00           N  
ATOM    678  CA  LEU    85      10.347   9.760  40.829  0.00  0.00           C  
ATOM    679  C   LEU    85      10.056  10.817  41.886  0.00  0.00           C  
ATOM    680  O   LEU    85       8.943  10.923  42.399  0.00  0.00           O  
ATOM    681  CB  LEU    85      11.319   8.687  41.384  0.00  0.00           C  
ATOM    682  CG  LEU    85      10.833   7.913  42.626  0.00  0.00           C  
ATOM    683  CD1 LEU    85       9.549   7.121  42.350  0.00  0.00           C  
ATOM    684  CD2 LEU    85      11.935   6.973  43.131  0.00  0.00           C  
ATOM    685  N   SER    86      11.064  11.649  42.217  0.00  0.00           N  
ATOM    686  CA  SER    86      10.947  12.697  43.220  0.00  0.00           C  
ATOM    687  C   SER    86      12.122  13.659  43.131  0.00  0.00           C  
ATOM    688  O   SER    86      13.025  13.498  42.308  0.00  0.00           O  
ATOM    689  CB  SER    86      10.743  12.183  44.677  0.00  0.00           C  
ATOM    690  OG  SER    86      11.883  11.499  45.200  0.00  0.00           O  
ATOM    691  N   SER    87      12.125  14.722  43.959  0.00  0.00           N  
ATOM    692  CA  SER    87      13.188  15.716  43.974  0.00  0.00           C  
ATOM    693  C   SER    87      13.474  16.189  45.387  0.00  0.00           C  
ATOM    694  O   SER    87      12.588  16.237  46.235  0.00  0.00           O  
ATOM    695  CB  SER    87      12.902  16.945  43.065  0.00  0.00           C  
ATOM    696  OG  SER    87      11.684  17.617  43.399  0.00  0.00           O  
ATOM    697  N   ILE    88      14.755  16.517  45.670  0.00  0.00           N  
ATOM    698  CA  ILE    88      15.244  16.893  46.996  0.00  0.00           C  
ATOM    699  C   ILE    88      16.380  17.893  46.832  0.00  0.00           C  
ATOM    700  O   ILE    88      16.749  18.267  45.718  0.00  0.00           O  
ATOM    701  CB  ILE    88      15.674  15.721  47.891  0.00  0.00           C  
ATOM    702  CG1 ILE    88      16.724  14.782  47.252  0.00  0.00           C  
ATOM    703  CG2 ILE    88      14.418  14.929  48.316  0.00  0.00           C  
ATOM    704  CD1 ILE    88      18.172  15.189  47.542  0.00  0.00           C  
ATOM    705  N   LYS    89      16.951  18.397  47.944  0.00  0.00           N  
ATOM    706  CA  LYS    89      18.082  19.310  47.927  0.00  0.00           C  
ATOM    707  C   LYS    89      19.228  18.745  48.749  0.00  0.00           C  
ATOM    708  O   LYS    89      19.025  18.210  49.834  0.00  0.00           O  
ATOM    709  CB  LYS    89      17.716  20.696  48.516  0.00  0.00           C  
ATOM    710  CG  LYS    89      16.679  21.460  47.682  0.00  0.00           C  
ATOM    711  CD  LYS    89      16.331  22.830  48.287  0.00  0.00           C  
ATOM    712  CE  LYS    89      15.291  23.578  47.452  0.00  0.00           C  
ATOM    713  NZ  LYS    89      14.973  24.880  48.074  0.00  0.00           N1+
ATOM    714  N   TYR    90      20.474  18.858  48.251  0.00  0.00           N  
ATOM    715  CA  TYR    90      21.655  18.432  48.978  0.00  0.00           C  
ATOM    716  C   TYR    90      22.774  19.460  48.811  0.00  0.00           C  
ATOM    717  O   TYR    90      23.206  19.735  47.699  0.00  0.00           O  
ATOM    718  CB  TYR    90      22.080  17.026  48.473  0.00  0.00           C  
ATOM    719  CG  TYR    90      23.008  16.339  49.432  0.00  0.00           C  
ATOM    720  CD1 TYR    90      24.363  16.156  49.117  0.00  0.00           C  
ATOM    721  CD2 TYR    90      22.524  15.879  50.670  0.00  0.00           C  
ATOM    722  CE1 TYR    90      25.231  15.570  50.048  0.00  0.00           C  
ATOM    723  CE2 TYR    90      23.393  15.286  51.598  0.00  0.00           C  
ATOM    724  CZ  TYR    90      24.750  15.142  51.289  0.00  0.00           C  
ATOM    725  OH  TYR    90      25.641  14.580  52.226  0.00  0.00           O  
ATOM    726  N   LYS    91      23.253  20.073  49.924  0.00  0.00           N  
ATOM    727  CA  LYS    91      24.351  21.047  49.962  0.00  0.00           C  
ATOM    728  C   LYS    91      24.205  22.253  49.021  0.00  0.00           C  
ATOM    729  O   LYS    91      25.181  22.735  48.461  0.00  0.00           O  
ATOM    730  CB  LYS    91      25.737  20.355  49.816  0.00  0.00           C  
ATOM    731  CG  LYS    91      26.084  19.435  51.003  0.00  0.00           C  
ATOM    732  CD  LYS    91      27.419  18.689  50.810  0.00  0.00           C  
ATOM    733  CE  LYS    91      27.767  17.718  51.948  0.00  0.00           C  
ATOM    734  NZ  LYS    91      28.943  16.881  51.599  0.00  0.00           N1+
ATOM    735  N   ASN    92      22.950  22.756  48.898  0.00  0.00           N  
ATOM    736  CA  ASN    92      22.469  23.850  48.053  0.00  0.00           C  
ATOM    737  C   ASN    92      22.051  23.388  46.667  0.00  0.00           C  
ATOM    738  O   ASN    92      21.185  23.993  46.033  0.00  0.00           O  
ATOM    739  CB  ASN    92      23.359  25.118  47.999  0.00  0.00           C  
ATOM    740  CG  ASN    92      23.490  25.700  49.397  0.00  0.00           C  
ATOM    741  ND2 ASN    92      24.712  26.140  49.770  0.00  0.00           N  
ATOM    742  OD1 ASN    92      22.522  25.760  50.163  0.00  0.00           O  
ATOM    743  N   HIS    93      22.588  22.248  46.200  0.00  0.00           N  
ATOM    744  CA  HIS    93      22.246  21.673  44.921  0.00  0.00           C  
ATOM    745  C   HIS    93      20.887  20.996  44.942  0.00  0.00           C  
ATOM    746  O   HIS    93      20.506  20.293  45.875  0.00  0.00           O  
ATOM    747  CB  HIS    93      23.290  20.638  44.434  0.00  0.00           C  
ATOM    748  CG  HIS    93      24.687  21.185  44.350  0.00  0.00           C  
ATOM    749  CD2 HIS    93      25.367  21.729  43.306  0.00  0.00           C  
ATOM    750  ND1 HIS    93      25.448  21.271  45.497  0.00  0.00           N  
ATOM    751  CE1 HIS    93      26.556  21.880  45.137  0.00  0.00           C  
ATOM    752  NE2 HIS    93      26.564  22.171  43.817  0.00  0.00           N  
ATOM    753  N   LEU    94      20.111  21.186  43.868  0.00  0.00           N  
ATOM    754  CA  LEU    94      18.856  20.511  43.630  0.00  0.00           C  
ATOM    755  C   LEU    94      19.128  19.146  43.021  0.00  0.00           C  
ATOM    756  O   LEU    94      19.953  19.009  42.122  0.00  0.00           O  
ATOM    757  CB  LEU    94      18.037  21.391  42.654  0.00  0.00           C  
ATOM    758  CG  LEU    94      16.743  20.787  42.090  0.00  0.00           C  
ATOM    759  CD1 LEU    94      15.651  20.722  43.149  0.00  0.00           C  
ATOM    760  CD2 LEU    94      16.260  21.604  40.892  0.00  0.00           C  
ATOM    761  N   CYS    95      18.453  18.089  43.506  0.00  0.00           N  
ATOM    762  CA  CYS    95      18.715  16.736  43.055  0.00  0.00           C  
ATOM    763  C   CYS    95      17.441  16.060  42.588  0.00  0.00           C  
ATOM    764  O   CYS    95      16.419  16.066  43.274  0.00  0.00           O  
ATOM    765  CB  CYS    95      19.368  15.886  44.167  0.00  0.00           C  
ATOM    766  SG  CYS    95      20.968  16.581  44.705  0.00  0.00           S  
ATOM    767  N   LEU    96      17.480  15.451  41.388  0.00  0.00           N  
ATOM    768  CA  LEU    96      16.333  14.832  40.748  0.00  0.00           C  
ATOM    769  C   LEU    96      16.504  13.333  40.697  0.00  0.00           C  
ATOM    770  O   LEU    96      17.517  12.839  40.212  0.00  0.00           O  
ATOM    771  CB  LEU    96      16.183  15.320  39.285  0.00  0.00           C  
ATOM    772  CG  LEU    96      16.068  16.842  39.133  0.00  0.00           C  
ATOM    773  CD1 LEU    96      16.126  17.276  37.662  0.00  0.00           C  
ATOM    774  CD2 LEU    96      14.787  17.339  39.789  0.00  0.00           C  
ATOM    775  N   VAL    97      15.513  12.574  41.197  0.00  0.00           N  
ATOM    776  CA  VAL    97      15.565  11.122  41.238  0.00  0.00           C  
ATOM    777  C   VAL    97      14.818  10.564  40.036  0.00  0.00           C  
ATOM    778  O   VAL    97      13.632  10.822  39.843  0.00  0.00           O  
ATOM    779  CB  VAL    97      14.978  10.571  42.535  0.00  0.00           C  
ATOM    780  CG1 VAL    97      15.209   9.052  42.628  0.00  0.00           C  
ATOM    781  CG2 VAL    97      15.633  11.272  43.741  0.00  0.00           C  
ATOM    782  N   PHE    98      15.506   9.791  39.182  0.00  0.00           N  
ATOM    783  CA  PHE    98      14.983   9.292  37.923  0.00  0.00           C  
ATOM    784  C   PHE    98      15.073   7.778  37.840  0.00  0.00           C  
ATOM    785  O   PHE    98      15.691   7.113  38.673  0.00  0.00           O  
ATOM    786  CB  PHE    98      15.813   9.817  36.719  0.00  0.00           C  
ATOM    787  CG  PHE    98      15.656  11.287  36.504  0.00  0.00           C  
ATOM    788  CD1 PHE    98      14.415  11.803  36.111  0.00  0.00           C  
ATOM    789  CD2 PHE    98      16.759  12.151  36.584  0.00  0.00           C  
ATOM    790  CE1 PHE    98      14.270  13.157  35.803  0.00  0.00           C  
ATOM    791  CE2 PHE    98      16.618  13.504  36.254  0.00  0.00           C  
ATOM    792  CZ  PHE    98      15.374  14.011  35.866  0.00  0.00           C  
ATOM    793  N   GLU    99      14.459   7.199  36.779  0.00  0.00           N  
ATOM    794  CA  GLU    99      14.593   5.798  36.407  0.00  0.00           C  
ATOM    795  C   GLU    99      16.037   5.309  36.293  0.00  0.00           C  
ATOM    796  O   GLU    99      16.933   6.007  35.819  0.00  0.00           O  
ATOM    797  CB  GLU    99      13.967   5.487  35.020  0.00  0.00           C  
ATOM    798  CG  GLU    99      12.508   5.935  34.831  0.00  0.00           C  
ATOM    799  CD  GLU    99      12.008   5.642  33.423  0.00  0.00           C  
ATOM    800  OE1 GLU    99      11.925   6.588  32.596  0.00  0.00           O  
ATOM    801  OE2 GLU    99      11.615   4.486  33.125  0.00  0.00           O1-
ATOM    802  N   TRP   100      16.292   4.055  36.696  0.00  0.00           N  
ATOM    803  CA  TRP   100      17.573   3.406  36.526  0.00  0.00           C  
ATOM    804  C   TRP   100      17.821   2.936  35.094  0.00  0.00           C  
ATOM    805  O   TRP   100      17.732   1.753  34.772  0.00  0.00           O  
ATOM    806  CB  TRP   100      17.629   2.214  37.494  0.00  0.00           C  
ATOM    807  CG  TRP   100      18.960   1.493  37.514  0.00  0.00           C  
ATOM    808  CD1 TRP   100      20.158   1.961  37.964  0.00  0.00           C  
ATOM    809  CD2 TRP   100      19.175   0.136  37.087  0.00  0.00           C  
ATOM    810  CE2 TRP   100      20.527  -0.166  37.362  0.00  0.00           C  
ATOM    811  CE3 TRP   100      18.335  -0.813  36.506  0.00  0.00           C  
ATOM    812  NE1 TRP   100      21.087   0.951  37.935  0.00  0.00           N  
ATOM    813  CZ2 TRP   100      21.057  -1.411  37.055  0.00  0.00           C  
ATOM    814  CZ3 TRP   100      18.877  -2.066  36.181  0.00  0.00           C  
ATOM    815  CH2 TRP   100      20.221  -2.363  36.452  0.00  0.00           C  
ATOM    816  N   MET   101      18.122   3.868  34.179  0.00  0.00           N  
ATOM    817  CA  MET   101      18.400   3.530  32.799  0.00  0.00           C  
ATOM    818  C   MET   101      19.885   3.331  32.559  0.00  0.00           C  
ATOM    819  O   MET   101      20.735   3.912  33.226  0.00  0.00           O  
ATOM    820  CB  MET   101      17.808   4.575  31.831  0.00  0.00           C  
ATOM    821  CG  MET   101      16.265   4.613  31.868  0.00  0.00           C  
ATOM    822  SD  MET   101      15.459   3.114  31.209  0.00  0.00           S  
ATOM    823  CE  MET   101      14.967   2.330  32.774  0.00  0.00           C  
ATOM    824  N   TRP   102      20.227   2.440  31.609  0.00  0.00           N  
ATOM    825  CA  TRP   102      21.590   1.991  31.404  0.00  0.00           C  
ATOM    826  C   TRP   102      22.516   3.000  30.736  0.00  0.00           C  
ATOM    827  O   TRP   102      23.626   3.256  31.195  0.00  0.00           O  
ATOM    828  CB  TRP   102      21.535   0.698  30.543  0.00  0.00           C  
ATOM    829  CG  TRP   102      22.874   0.118  30.115  0.00  0.00           C  
ATOM    830  CD1 TRP   102      23.586   0.395  28.982  0.00  0.00           C  
ATOM    831  CD2 TRP   102      23.662  -0.797  30.884  0.00  0.00           C  
ATOM    832  CE2 TRP   102      24.821  -1.077  30.117  0.00  0.00           C  
ATOM    833  CE3 TRP   102      23.464  -1.384  32.129  0.00  0.00           C  
ATOM    834  NE1 TRP   102      24.739  -0.351  28.952  0.00  0.00           N  
ATOM    835  CZ2 TRP   102      25.787  -1.948  30.588  0.00  0.00           C  
ATOM    836  CZ3 TRP   102      24.441  -2.273  32.598  0.00  0.00           C  
ATOM    837  CH2 TRP   102      25.590  -2.550  31.840  0.00  0.00           C  
ATOM    838  N   GLY   103      22.091   3.590  29.605  0.00  0.00           N  
ATOM    839  CA  GLY   103      22.997   4.429  28.840  0.00  0.00           C  
ATOM    840  C   GLY   103      22.274   5.173  27.772  0.00  0.00           C  
ATOM    841  O   GLY   103      21.104   4.918  27.506  0.00  0.00           O  
ATOM    842  N   ASN   104      22.963   6.123  27.118  0.00  0.00           N  
ATOM    843  CA  ASN   104      22.405   6.876  26.015  0.00  0.00           C  
ATOM    844  C   ASN   104      22.712   6.241  24.662  0.00  0.00           C  
ATOM    845  O   ASN   104      23.584   5.384  24.524  0.00  0.00           O  
ATOM    846  CB  ASN   104      22.767   8.384  26.084  0.00  0.00           C  
ATOM    847  CG  ASN   104      24.262   8.664  26.018  0.00  0.00           C  
ATOM    848  ND2 ASN   104      24.792   9.391  27.027  0.00  0.00           N  
ATOM    849  OD1 ASN   104      24.956   8.245  25.092  0.00  0.00           O  
ATOM    850  N   LEU   105      21.980   6.651  23.610  0.00  0.00           N  
ATOM    851  CA  LEU   105      22.171   6.152  22.259  0.00  0.00           C  
ATOM    852  C   LEU   105      23.535   6.477  21.653  0.00  0.00           C  
ATOM    853  O   LEU   105      24.073   5.693  20.872  0.00  0.00           O  
ATOM    854  CB  LEU   105      21.025   6.593  21.310  0.00  0.00           C  
ATOM    855  CG  LEU   105      19.705   5.817  21.496  0.00  0.00           C  
ATOM    856  CD1 LEU   105      18.605   6.382  20.592  0.00  0.00           C  
ATOM    857  CD2 LEU   105      19.859   4.324  21.187  0.00  0.00           C  
ATOM    858  N   ARG   106      24.161   7.617  22.019  0.00  0.00           N  
ATOM    859  CA  ARG   106      25.527   7.938  21.616  0.00  0.00           C  
ATOM    860  C   ARG   106      26.552   6.931  22.146  0.00  0.00           C  
ATOM    861  O   ARG   106      27.458   6.496  21.435  0.00  0.00           O  
ATOM    862  CB  ARG   106      25.919   9.380  22.035  0.00  0.00           C  
ATOM    863  CG  ARG   106      27.253   9.903  21.451  0.00  0.00           C  
ATOM    864  CD  ARG   106      27.320  10.018  19.915  0.00  0.00           C  
ATOM    865  NE  ARG   106      26.473  11.168  19.455  0.00  0.00           N  
ATOM    866  CZ  ARG   106      26.884  12.442  19.433  0.00  0.00           C  
ATOM    867  NH1 ARG   106      28.115  12.805  19.779  0.00  0.00           N  
ATOM    868  NH2 ARG   106      26.059  13.399  19.047  0.00  0.00           N1+
ATOM    869  N   ILE   107      26.405   6.493  23.413  0.00  0.00           N  
ATOM    870  CA  ILE   107      27.161   5.394  24.007  0.00  0.00           C  
ATOM    871  C   ILE   107      26.932   4.063  23.301  0.00  0.00           C  
ATOM    872  O   ILE   107      27.882   3.317  23.056  0.00  0.00           O  
ATOM    873  CB  ILE   107      26.889   5.271  25.508  0.00  0.00           C  
ATOM    874  CG1 ILE   107      27.469   6.505  26.236  0.00  0.00           C  
ATOM    875  CG2 ILE   107      27.470   3.966  26.102  0.00  0.00           C  
ATOM    876  CD1 ILE   107      27.001   6.644  27.687  0.00  0.00           C  
ATOM    877  N   ALA   108      25.673   3.747  22.931  0.00  0.00           N  
ATOM    878  CA  ALA   108      25.341   2.557  22.166  0.00  0.00           C  
ATOM    879  C   ALA   108      26.010   2.494  20.794  0.00  0.00           C  
ATOM    880  O   ALA   108      26.610   1.484  20.436  0.00  0.00           O  
ATOM    881  CB  ALA   108      23.813   2.439  22.011  0.00  0.00           C  
ATOM    882  N   LEU   109      26.002   3.599  20.022  0.00  0.00           N  
ATOM    883  CA  LEU   109      26.682   3.704  18.736  0.00  0.00           C  
ATOM    884  C   LEU   109      28.192   3.472  18.810  0.00  0.00           C  
ATOM    885  O   LEU   109      28.768   2.770  17.983  0.00  0.00           O  
ATOM    886  CB  LEU   109      26.391   5.081  18.093  0.00  0.00           C  
ATOM    887  CG  LEU   109      24.954   5.214  17.552  0.00  0.00           C  
ATOM    888  CD1 LEU   109      24.579   6.687  17.353  0.00  0.00           C  
ATOM    889  CD2 LEU   109      24.779   4.440  16.242  0.00  0.00           C  
ATOM    890  N   LYS   110      28.866   3.999  19.855  0.00  0.00           N  
ATOM    891  CA  LYS   110      30.275   3.744  20.139  0.00  0.00           C  
ATOM    892  C   LYS   110      30.610   2.268  20.360  0.00  0.00           C  
ATOM    893  O   LYS   110      31.687   1.802  19.998  0.00  0.00           O  
ATOM    894  CB  LYS   110      30.735   4.541  21.392  0.00  0.00           C  
ATOM    895  CG  LYS   110      30.757   6.061  21.168  0.00  0.00           C  
ATOM    896  CD  LYS   110      30.721   6.879  22.473  0.00  0.00           C  
ATOM    897  CE  LYS   110      32.059   7.005  23.201  0.00  0.00           C  
ATOM    898  NZ  LYS   110      31.863   7.767  24.459  0.00  0.00           N1+
ATOM    899  N   LYS   111      29.698   1.498  20.983  0.00  0.00           N  
ATOM    900  CA  LYS   111      29.855   0.065  21.178  0.00  0.00           C  
ATOM    901  C   LYS   111      29.543  -0.760  19.929  0.00  0.00           C  
ATOM    902  O   LYS   111      30.012  -1.887  19.799  0.00  0.00           O  
ATOM    903  CB  LYS   111      28.938  -0.398  22.341  0.00  0.00           C  
ATOM    904  CG  LYS   111      29.371   0.126  23.721  0.00  0.00           C  
ATOM    905  CD  LYS   111      30.403  -0.798  24.390  0.00  0.00           C  
ATOM    906  CE  LYS   111      31.043  -0.229  25.655  0.00  0.00           C  
ATOM    907  NZ  LYS   111      32.007   0.829  25.286  0.00  0.00           N1+
ATOM    908  N   TYR   112      28.770  -0.211  18.974  0.00  0.00           N  
ATOM    909  CA  TYR   112      28.471  -0.861  17.705  0.00  0.00           C  
ATOM    910  C   TYR   112      29.592  -0.732  16.677  0.00  0.00           C  
ATOM    911  O   TYR   112      29.758  -1.583  15.807  0.00  0.00           O  
ATOM    912  CB  TYR   112      27.147  -0.298  17.118  0.00  0.00           C  
ATOM    913  CG  TYR   112      25.991  -1.202  17.458  0.00  0.00           C  
ATOM    914  CD1 TYR   112      25.514  -2.098  16.489  0.00  0.00           C  
ATOM    915  CD2 TYR   112      25.369  -1.179  18.718  0.00  0.00           C  
ATOM    916  CE1 TYR   112      24.418  -2.927  16.754  0.00  0.00           C  
ATOM    917  CE2 TYR   112      24.278  -2.018  18.995  0.00  0.00           C  
ATOM    918  CZ  TYR   112      23.798  -2.884  18.004  0.00  0.00           C  
ATOM    919  OH  TYR   112      22.680  -3.707  18.248  0.00  0.00           O  
ATOM    920  N   GLY   113      30.432   0.319  16.770  0.00  0.00           N  
ATOM    921  CA  GLY   113      31.609   0.463  15.919  0.00  0.00           C  
ATOM    922  C   GLY   113      31.619   1.737  15.122  0.00  0.00           C  
ATOM    923  O   GLY   113      30.617   2.430  14.969  0.00  0.00           O  
ATOM    924  N   ASN   114      32.800   2.074  14.559  0.00  0.00           N  
ATOM    925  CA  ASN   114      33.010   3.247  13.721  0.00  0.00           C  
ATOM    926  C   ASN   114      32.143   3.199  12.465  0.00  0.00           C  
ATOM    927  O   ASN   114      32.381   2.390  11.573  0.00  0.00           O  
ATOM    928  CB  ASN   114      34.519   3.357  13.340  0.00  0.00           C  
ATOM    929  CG  ASN   114      34.882   4.671  12.640  0.00  0.00           C  
ATOM    930  ND2 ASN   114      35.907   5.375  13.170  0.00  0.00           N  
ATOM    931  OD1 ASN   114      34.290   5.077  11.640  0.00  0.00           O  
ATOM    932  N   GLY   115      31.095   4.054  12.396  0.00  0.00           N  
ATOM    933  CA  GLY   115      30.185   4.146  11.257  0.00  0.00           C  
ATOM    934  C   GLY   115      29.459   2.871  10.905  0.00  0.00           C  
ATOM    935  O   GLY   115      29.145   2.624   9.745  0.00  0.00           O  
ATOM    936  N   HIS   116      29.215   2.013  11.914  0.00  0.00           N  
ATOM    937  CA  HIS   116      28.460   0.783  11.751  0.00  0.00           C  
ATOM    938  C   HIS   116      26.970   1.035  11.925  0.00  0.00           C  
ATOM    939  O   HIS   116      26.170   0.712  11.059  0.00  0.00           O  
ATOM    940  CB  HIS   116      28.997  -0.277  12.744  0.00  0.00           C  
ATOM    941  CG  HIS   116      28.435  -1.658  12.599  0.00  0.00           C  
ATOM    942  CD2 HIS   116      28.947  -2.790  12.046  0.00  0.00           C  
ATOM    943  ND1 HIS   116      27.196  -1.915  13.129  0.00  0.00           N  
ATOM    944  CE1 HIS   116      26.962  -3.181  12.898  0.00  0.00           C  
ATOM    945  NE2 HIS   116      27.991  -3.767  12.242  0.00  0.00           N  
ATOM    946  N   GLY   117      26.555   1.698  13.023  0.00  0.00           N  
ATOM    947  CA  GLY   117      25.141   1.955  13.289  0.00  0.00           C  
ATOM    948  C   GLY   117      24.369   0.772  13.829  0.00  0.00           C  
ATOM    949  O   GLY   117      24.849  -0.342  13.974  0.00  0.00           O  
ATOM    950  N   LEU   118      23.105   0.993  14.196  0.00  0.00           N  
ATOM    951  CA  LEU   118      22.237  -0.035  14.729  0.00  0.00           C  
ATOM    952  C   LEU   118      21.594  -0.868  13.639  0.00  0.00           C  
ATOM    953  O   LEU   118      21.476  -0.478  12.480  0.00  0.00           O  
ATOM    954  CB  LEU   118      21.116   0.592  15.585  0.00  0.00           C  
ATOM    955  CG  LEU   118      21.620   1.117  16.936  0.00  0.00           C  
ATOM    956  CD1 LEU   118      20.922   2.430  17.277  0.00  0.00           C  
ATOM    957  CD2 LEU   118      21.423   0.076  18.044  0.00  0.00           C  
ATOM    958  N   ASN   119      21.110  -2.075  14.002  0.00  0.00           N  
ATOM    959  CA  ASN   119      20.303  -2.882  13.108  0.00  0.00           C  
ATOM    960  C   ASN   119      19.010  -2.170  12.700  0.00  0.00           C  
ATOM    961  O   ASN   119      18.361  -1.513  13.508  0.00  0.00           O  
ATOM    962  CB  ASN   119      19.972  -4.253  13.757  0.00  0.00           C  
ATOM    963  CG  ASN   119      19.464  -5.247  12.712  0.00  0.00           C  
ATOM    964  ND2 ASN   119      20.382  -6.100  12.207  0.00  0.00           N  
ATOM    965  OD1 ASN   119      18.298  -5.231  12.311  0.00  0.00           O  
ATOM    966  N   ALA   120      18.572  -2.337  11.435  0.00  0.00           N  
ATOM    967  CA  ALA   120      17.371  -1.720  10.898  0.00  0.00           C  
ATOM    968  C   ALA   120      16.092  -2.040  11.669  0.00  0.00           C  
ATOM    969  O   ALA   120      15.220  -1.190  11.800  0.00  0.00           O  
ATOM    970  CB  ALA   120      17.211  -2.087   9.410  0.00  0.00           C  
ATOM    971  N   THR   121      15.980  -3.260  12.237  0.00  0.00           N  
ATOM    972  CA  THR   121      14.906  -3.640  13.161  0.00  0.00           C  
ATOM    973  C   THR   121      14.897  -2.802  14.442  0.00  0.00           C  
ATOM    974  O   THR   121      13.860  -2.352  14.919  0.00  0.00           O  
ATOM    975  CB  THR   121      15.029  -5.107  13.572  0.00  0.00           C  
ATOM    976  CG2 THR   121      13.878  -5.551  14.487  0.00  0.00           C  
ATOM    977  OG1 THR   121      15.014  -5.957  12.427  0.00  0.00           O  
ATOM    978  N   ALA   122      16.078  -2.534  15.038  0.00  0.00           N  
ATOM    979  CA  ALA   122      16.206  -1.653  16.189  0.00  0.00           C  
ATOM    980  C   ALA   122      15.873  -0.200  15.861  0.00  0.00           C  
ATOM    981  O   ALA   122      15.155   0.471  16.597  0.00  0.00           O  
ATOM    982  CB  ALA   122      17.627  -1.748  16.776  0.00  0.00           C  
ATOM    983  N   VAL   123      16.353   0.297  14.698  0.00  0.00           N  
ATOM    984  CA  VAL   123      16.054   1.627  14.175  0.00  0.00           C  
ATOM    985  C   VAL   123      14.554   1.813  13.950  0.00  0.00           C  
ATOM    986  O   VAL   123      13.987   2.821  14.359  0.00  0.00           O  
ATOM    987  CB  VAL   123      16.852   1.926  12.904  0.00  0.00           C  
ATOM    988  CG1 VAL   123      16.516   3.321  12.342  0.00  0.00           C  
ATOM    989  CG2 VAL   123      18.355   1.868  13.225  0.00  0.00           C  
ATOM    990  N   HIS   124      13.850   0.812  13.378  0.00  0.00           N  
ATOM    991  CA  HIS   124      12.389   0.759  13.298  0.00  0.00           C  
ATOM    992  C   HIS   124      11.673   0.924  14.632  0.00  0.00           C  
ATOM    993  O   HIS   124      10.829   1.806  14.798  0.00  0.00           O  
ATOM    994  CB  HIS   124      11.957  -0.598  12.682  0.00  0.00           C  
ATOM    995  CG  HIS   124      10.551  -1.098  12.882  0.00  0.00           C  
ATOM    996  CD2 HIS   124       9.378  -0.454  13.098  0.00  0.00           C  
ATOM    997  ND1 HIS   124      10.311  -2.396  12.499  0.00  0.00           N  
ATOM    998  CE1 HIS   124       9.000  -2.511  12.456  0.00  0.00           C  
ATOM    999  NE2 HIS   124       8.382  -1.362  12.823  0.00  0.00           N  
ATOM   1000  N   CYS   125      12.015   0.104  15.642  0.00  0.00           N  
ATOM   1001  CA  CYS   125      11.410   0.189  16.964  0.00  0.00           C  
ATOM   1002  C   CYS   125      11.669   1.522  17.649  0.00  0.00           C  
ATOM   1003  O   CYS   125      10.741   2.175  18.127  0.00  0.00           O  
ATOM   1004  CB  CYS   125      11.872  -0.977  17.874  0.00  0.00           C  
ATOM   1005  SG  CYS   125      11.205  -2.567  17.265  0.00  0.00           S  
ATOM   1006  N   TYR   126      12.927   2.007  17.611  0.00  0.00           N  
ATOM   1007  CA  TYR   126      13.325   3.299  18.138  0.00  0.00           C  
ATOM   1008  C   TYR   126      12.621   4.482  17.482  0.00  0.00           C  
ATOM   1009  O   TYR   126      12.185   5.408  18.163  0.00  0.00           O  
ATOM   1010  CB  TYR   126      14.854   3.484  17.975  0.00  0.00           C  
ATOM   1011  CG  TYR   126      15.698   2.587  18.851  0.00  0.00           C  
ATOM   1012  CD1 TYR   126      15.204   1.874  19.965  0.00  0.00           C  
ATOM   1013  CD2 TYR   126      17.074   2.522  18.573  0.00  0.00           C  
ATOM   1014  CE1 TYR   126      16.076   1.184  20.816  0.00  0.00           C  
ATOM   1015  CE2 TYR   126      17.943   1.815  19.414  0.00  0.00           C  
ATOM   1016  CZ  TYR   126      17.445   1.172  20.549  0.00  0.00           C  
ATOM   1017  OH  TYR   126      18.331   0.531  21.433  0.00  0.00           O  
ATOM   1018  N   THR   127      12.445   4.461  16.143  0.00  0.00           N  
ATOM   1019  CA  THR   127      11.688   5.457  15.372  0.00  0.00           C  
ATOM   1020  C   THR   127      10.253   5.595  15.848  0.00  0.00           C  
ATOM   1021  O   THR   127       9.755   6.704  16.032  0.00  0.00           O  
ATOM   1022  CB  THR   127      11.702   5.135  13.873  0.00  0.00           C  
ATOM   1023  CG2 THR   127      10.782   6.009  13.014  0.00  0.00           C  
ATOM   1024  OG1 THR   127      13.012   5.359  13.372  0.00  0.00           O  
ATOM   1025  N   LYS   128       9.547   4.476  16.127  0.00  0.00           N  
ATOM   1026  CA  LYS   128       8.191   4.533  16.658  0.00  0.00           C  
ATOM   1027  C   LYS   128       8.120   5.179  18.032  0.00  0.00           C  
ATOM   1028  O   LYS   128       7.299   6.058  18.271  0.00  0.00           O  
ATOM   1029  CB  LYS   128       7.566   3.114  16.706  0.00  0.00           C  
ATOM   1030  CG  LYS   128       6.115   3.049  17.225  0.00  0.00           C  
ATOM   1031  CD  LYS   128       5.529   1.625  17.137  0.00  0.00           C  
ATOM   1032  CE  LYS   128       4.109   1.481  17.699  0.00  0.00           C  
ATOM   1033  NZ  LYS   128       3.654   0.076  17.558  0.00  0.00           N1+
ATOM   1034  N   GLN   129       9.028   4.794  18.945  0.00  0.00           N  
ATOM   1035  CA  GLN   129       9.152   5.332  20.291  0.00  0.00           C  
ATOM   1036  C   GLN   129       9.498   6.819  20.335  0.00  0.00           C  
ATOM   1037  O   GLN   129       8.942   7.589  21.116  0.00  0.00           O  
ATOM   1038  CB  GLN   129      10.199   4.495  21.056  0.00  0.00           C  
ATOM   1039  CG  GLN   129       9.784   3.010  21.148  0.00  0.00           C  
ATOM   1040  CD  GLN   129      10.906   2.146  21.703  0.00  0.00           C  
ATOM   1041  NE2 GLN   129      10.934   2.019  23.044  0.00  0.00           N  
ATOM   1042  OE1 GLN   129      11.736   1.577  20.994  0.00  0.00           O  
ATOM   1043  N   LEU   130      10.401   7.282  19.449  0.00  0.00           N  
ATOM   1044  CA  LEU   130      10.682   8.696  19.237  0.00  0.00           C  
ATOM   1045  C   LEU   130       9.469   9.506  18.754  0.00  0.00           C  
ATOM   1046  O   LEU   130       9.199  10.599  19.249  0.00  0.00           O  
ATOM   1047  CB  LEU   130      11.865   8.844  18.229  0.00  0.00           C  
ATOM   1048  CG  LEU   130      13.264   9.240  18.777  0.00  0.00           C  
ATOM   1049  CD1 LEU   130      13.376   9.394  20.299  0.00  0.00           C  
ATOM   1050  CD2 LEU   130      14.333   8.254  18.288  0.00  0.00           C  
ATOM   1051  N   PHE   131       8.672   8.997  17.793  0.00  0.00           N  
ATOM   1052  CA  PHE   131       7.433   9.643  17.364  0.00  0.00           C  
ATOM   1053  C   PHE   131       6.337   9.651  18.402  0.00  0.00           C  
ATOM   1054  O   PHE   131       5.590  10.619  18.551  0.00  0.00           O  
ATOM   1055  CB  PHE   131       6.877   8.998  16.081  0.00  0.00           C  
ATOM   1056  CG  PHE   131       7.806   9.178  14.917  0.00  0.00           C  
ATOM   1057  CD1 PHE   131       8.732  10.237  14.816  0.00  0.00           C  
ATOM   1058  CD2 PHE   131       7.749   8.230  13.886  0.00  0.00           C  
ATOM   1059  CE1 PHE   131       9.600  10.319  13.729  0.00  0.00           C  
ATOM   1060  CE2 PHE   131       8.657   8.284  12.824  0.00  0.00           C  
ATOM   1061  CZ  PHE   131       9.577   9.335  12.739  0.00  0.00           C  
ATOM   1062  N   ILE   132       6.233   8.569  19.182  0.00  0.00           N  
ATOM   1063  CA  ILE   132       5.378   8.515  20.348  0.00  0.00           C  
ATOM   1064  C   ILE   132       5.749   9.592  21.390  0.00  0.00           C  
ATOM   1065  O   ILE   132       4.873  10.266  21.940  0.00  0.00           O  
ATOM   1066  CB  ILE   132       5.405   7.112  20.940  0.00  0.00           C  
ATOM   1067  CG1 ILE   132       4.702   6.055  20.068  0.00  0.00           C  
ATOM   1068  CG2 ILE   132       4.759   7.134  22.307  0.00  0.00           C  
ATOM   1069  CD1 ILE   132       4.906   4.628  20.598  0.00  0.00           C  
ATOM   1070  N   ALA   133       7.055   9.818  21.657  0.00  0.00           N  
ATOM   1071  CA  ALA   133       7.528  10.894  22.514  0.00  0.00           C  
ATOM   1072  C   ALA   133       7.159  12.301  22.032  0.00  0.00           C  
ATOM   1073  O   ALA   133       6.661  13.131  22.791  0.00  0.00           O  
ATOM   1074  CB  ALA   133       9.054  10.787  22.642  0.00  0.00           C  
ATOM   1075  N   LEU   134       7.323  12.560  20.718  0.00  0.00           N  
ATOM   1076  CA  LEU   134       6.867  13.752  20.008  0.00  0.00           C  
ATOM   1077  C   LEU   134       5.364  14.000  20.112  0.00  0.00           C  
ATOM   1078  O   LEU   134       4.902  15.134  20.249  0.00  0.00           O  
ATOM   1079  CB  LEU   134       7.217  13.595  18.507  0.00  0.00           C  
ATOM   1080  CG  LEU   134       8.451  14.371  18.024  0.00  0.00           C  
ATOM   1081  CD1 LEU   134       9.683  14.175  18.911  0.00  0.00           C  
ATOM   1082  CD2 LEU   134       8.785  13.928  16.598  0.00  0.00           C  
ATOM   1083  N   ARG   135       4.545  12.927  20.060  0.00  0.00           N  
ATOM   1084  CA  ARG   135       3.106  12.982  20.270  0.00  0.00           C  
ATOM   1085  C   ARG   135       2.740  13.519  21.645  0.00  0.00           C  
ATOM   1086  O   ARG   135       1.793  14.291  21.781  0.00  0.00           O  
ATOM   1087  CB  ARG   135       2.453  11.585  20.074  0.00  0.00           C  
ATOM   1088  CG  ARG   135       0.912  11.550  20.178  0.00  0.00           C  
ATOM   1089  CD  ARG   135       0.314  10.195  19.785  0.00  0.00           C  
ATOM   1090  NE  ARG   135      -1.182  10.343  19.856  0.00  0.00           N  
ATOM   1091  CZ  ARG   135      -2.020   9.295  19.822  0.00  0.00           C  
ATOM   1092  NH1 ARG   135      -3.327   9.525  19.957  0.00  0.00           N  
ATOM   1093  NH2 ARG   135      -1.580   8.044  19.739  0.00  0.00           N1+
ATOM   1094  N   HIS   136       3.481  13.118  22.694  0.00  0.00           N  
ATOM   1095  CA  HIS   136       3.308  13.644  24.043  0.00  0.00           C  
ATOM   1096  C   HIS   136       3.731  15.085  24.240  0.00  0.00           C  
ATOM   1097  O   HIS   136       3.016  15.889  24.833  0.00  0.00           O  
ATOM   1098  CB  HIS   136       4.082  12.799  25.073  0.00  0.00           C  
ATOM   1099  CG  HIS   136       3.487  12.826  26.442  0.00  0.00           C  
ATOM   1100  CD2 HIS   136       4.062  12.919  27.661  0.00  0.00           C  
ATOM   1101  ND1 HIS   136       2.108  12.730  26.566  0.00  0.00           N  
ATOM   1102  CE1 HIS   136       1.883  12.780  27.856  0.00  0.00           C  
ATOM   1103  NE2 HIS   136       3.029  12.896  28.568  0.00  0.00           N  
ATOM   1104  N   MET   137       4.904  15.464  23.696  0.00  0.00           N  
ATOM   1105  CA  MET   137       5.419  16.823  23.743  0.00  0.00           C  
ATOM   1106  C   MET   137       4.466  17.821  23.100  0.00  0.00           C  
ATOM   1107  O   MET   137       4.145  18.863  23.668  0.00  0.00           O  
ATOM   1108  CB  MET   137       6.761  16.871  22.986  0.00  0.00           C  
ATOM   1109  CG  MET   137       7.908  16.122  23.682  0.00  0.00           C  
ATOM   1110  SD  MET   137       9.376  16.046  22.619  0.00  0.00           S  
ATOM   1111  CE  MET   137      10.427  15.155  23.792  0.00  0.00           C  
ATOM   1112  N   ARG   138       3.912  17.465  21.924  0.00  0.00           N  
ATOM   1113  CA  ARG   138       2.882  18.234  21.252  0.00  0.00           C  
ATOM   1114  C   ARG   138       1.583  18.387  22.039  0.00  0.00           C  
ATOM   1115  O   ARG   138       1.005  19.471  22.096  0.00  0.00           O  
ATOM   1116  CB  ARG   138       2.576  17.604  19.874  0.00  0.00           C  
ATOM   1117  CG  ARG   138       1.618  18.448  19.011  0.00  0.00           C  
ATOM   1118  CD  ARG   138       1.330  17.857  17.628  0.00  0.00           C  
ATOM   1119  NE  ARG   138       0.651  16.529  17.809  0.00  0.00           N  
ATOM   1120  CZ  ARG   138      -0.663  16.360  18.011  0.00  0.00           C  
ATOM   1121  NH1 ARG   138      -1.155  15.121  18.070  0.00  0.00           N  
ATOM   1122  NH2 ARG   138      -1.497  17.387  18.142  0.00  0.00           N1+
ATOM   1123  N   LYS   139       1.090  17.315  22.693  0.00  0.00           N  
ATOM   1124  CA  LYS   139      -0.085  17.377  23.554  0.00  0.00           C  
ATOM   1125  C   LYS   139       0.070  18.274  24.756  0.00  0.00           C  
ATOM   1126  O   LYS   139      -0.830  19.023  25.134  0.00  0.00           O  
ATOM   1127  CB  LYS   139      -0.437  15.978  24.073  0.00  0.00           C  
ATOM   1128  CG  LYS   139      -1.076  15.144  22.970  0.00  0.00           C  
ATOM   1129  CD  LYS   139      -1.312  13.720  23.462  0.00  0.00           C  
ATOM   1130  CE  LYS   139      -1.980  12.855  22.413  0.00  0.00           C  
ATOM   1131  NZ  LYS   139      -2.178  11.513  22.981  0.00  0.00           N1+
ATOM   1132  N   CYS   140       1.254  18.231  25.378  0.00  0.00           N  
ATOM   1133  CA  CYS   140       1.547  19.026  26.543  0.00  0.00           C  
ATOM   1134  C   CYS   140       1.962  20.446  26.168  0.00  0.00           C  
ATOM   1135  O   CYS   140       2.070  21.302  27.045  0.00  0.00           O  
ATOM   1136  CB  CYS   140       2.661  18.346  27.368  0.00  0.00           C  
ATOM   1137  SG  CYS   140       2.110  16.761  28.078  0.00  0.00           S  
ATOM   1138  N   ARG   141       2.173  20.714  24.862  0.00  0.00           N  
ATOM   1139  CA  ARG   141       2.567  21.982  24.254  0.00  0.00           C  
ATOM   1140  C   ARG   141       3.989  22.412  24.582  0.00  0.00           C  
ATOM   1141  O   ARG   141       4.282  23.597  24.739  0.00  0.00           O  
ATOM   1142  CB  ARG   141       1.571  23.139  24.521  0.00  0.00           C  
ATOM   1143  CG  ARG   141       0.146  22.860  24.007  0.00  0.00           C  
ATOM   1144  CD  ARG   141      -0.796  24.045  24.223  0.00  0.00           C  
ATOM   1145  NE  ARG   141      -2.140  23.630  23.715  0.00  0.00           N  
ATOM   1146  CZ  ARG   141      -3.226  24.414  23.752  0.00  0.00           C  
ATOM   1147  NH1 ARG   141      -4.384  23.950  23.288  0.00  0.00           N  
ATOM   1148  NH2 ARG   141      -3.180  25.648  24.246  0.00  0.00           N1+
ATOM   1149  N   ILE   142       4.904  21.433  24.630  0.00  0.00           N  
ATOM   1150  CA  ILE   142       6.277  21.598  25.065  0.00  0.00           C  
ATOM   1151  C   ILE   142       7.187  21.264  23.898  0.00  0.00           C  
ATOM   1152  O   ILE   142       6.989  20.278  23.195  0.00  0.00           O  
ATOM   1153  CB  ILE   142       6.592  20.659  26.237  0.00  0.00           C  
ATOM   1154  CG1 ILE   142       5.738  20.997  27.483  0.00  0.00           C  
ATOM   1155  CG2 ILE   142       8.094  20.694  26.599  0.00  0.00           C  
ATOM   1156  CD1 ILE   142       5.716  19.864  28.516  0.00  0.00           C  
ATOM   1157  N   MET   143       8.220  22.087  23.669  0.00  0.00           N  
ATOM   1158  CA  MET   143       9.279  21.818  22.722  0.00  0.00           C  
ATOM   1159  C   MET   143      10.480  21.299  23.494  0.00  0.00           C  
ATOM   1160  O   MET   143      10.871  21.871  24.510  0.00  0.00           O  
ATOM   1161  CB  MET   143       9.661  23.113  21.977  0.00  0.00           C  
ATOM   1162  CG  MET   143       8.485  23.734  21.199  0.00  0.00           C  
ATOM   1163  SD  MET   143       8.927  25.290  20.369  0.00  0.00           S  
ATOM   1164  CE  MET   143       8.963  26.328  21.860  0.00  0.00           C  
ATOM   1165  N   HIS   144      11.081  20.174  23.060  0.00  0.00           N  
ATOM   1166  CA  HIS   144      12.257  19.617  23.709  0.00  0.00           C  
ATOM   1167  C   HIS   144      13.503  20.436  23.439  0.00  0.00           C  
ATOM   1168  O   HIS   144      14.217  20.818  24.364  0.00  0.00           O  
ATOM   1169  CB  HIS   144      12.498  18.157  23.244  0.00  0.00           C  
ATOM   1170  CG  HIS   144      13.612  17.447  23.956  0.00  0.00           C  
ATOM   1171  CD2 HIS   144      13.599  16.676  25.076  0.00  0.00           C  
ATOM   1172  ND1 HIS   144      14.910  17.659  23.542  0.00  0.00           N  
ATOM   1173  CE1 HIS   144      15.663  17.031  24.424  0.00  0.00           C  
ATOM   1174  NE2 HIS   144      14.919  16.416  25.369  0.00  0.00           N  
ATOM   1175  N   ALA   145      13.761  20.742  22.152  0.00  0.00           N  
ATOM   1176  CA  ALA   145      14.826  21.617  21.716  0.00  0.00           C  
ATOM   1177  C   ALA   145      16.265  21.121  21.925  0.00  0.00           C  
ATOM   1178  O   ALA   145      17.201  21.913  21.858  0.00  0.00           O  
ATOM   1179  CB  ALA   145      14.635  23.058  22.247  0.00  0.00           C  
ATOM   1180  N   ASP   146      16.490  19.799  22.096  0.00  0.00           N  
ATOM   1181  CA  ASP   146      17.827  19.208  22.036  0.00  0.00           C  
ATOM   1182  C   ASP   146      17.750  17.687  21.843  0.00  0.00           C  
ATOM   1183  O   ASP   146      18.463  16.907  22.473  0.00  0.00           O  
ATOM   1184  CB  ASP   146      18.688  19.557  23.305  0.00  0.00           C  
ATOM   1185  CG  ASP   146      20.170  19.553  23.066  0.00  0.00           C  
ATOM   1186  OD1 ASP   146      20.508  19.791  21.880  0.00  0.00           O  
ATOM   1187  OD2 ASP   146      20.994  19.344  23.996  0.00  0.00           O1-
ATOM   1188  N   LEU   147      16.855  17.191  20.965  0.00  0.00           N  
ATOM   1189  CA  LEU   147      16.764  15.768  20.666  0.00  0.00           C  
ATOM   1190  C   LEU   147      17.947  15.278  19.827  0.00  0.00           C  
ATOM   1191  O   LEU   147      18.159  15.692  18.692  0.00  0.00           O  
ATOM   1192  CB  LEU   147      15.413  15.439  19.982  0.00  0.00           C  
ATOM   1193  CG  LEU   147      15.149  13.949  19.687  0.00  0.00           C  
ATOM   1194  CD1 LEU   147      15.080  13.124  20.976  0.00  0.00           C  
ATOM   1195  CD2 LEU   147      13.846  13.783  18.895  0.00  0.00           C  
ATOM   1196  N   LYS   148      18.762  14.373  20.392  0.00  0.00           N  
ATOM   1197  CA  LYS   148      19.999  13.902  19.796  0.00  0.00           C  
ATOM   1198  C   LYS   148      20.348  12.592  20.486  0.00  0.00           C  
ATOM   1199  O   LYS   148      19.769  12.353  21.549  0.00  0.00           O  
ATOM   1200  CB  LYS   148      21.142  14.942  19.944  0.00  0.00           C  
ATOM   1201  CG  LYS   148      21.433  15.382  21.378  0.00  0.00           C  
ATOM   1202  CD  LYS   148      22.539  16.439  21.464  0.00  0.00           C  
ATOM   1203  CE  LYS   148      22.713  16.916  22.897  0.00  0.00           C  
ATOM   1204  NZ  LYS   148      23.740  17.960  22.927  0.00  0.00           N1+
ATOM   1205  N   PRO   149      21.236  11.706  20.007  0.00  0.00           N  
ATOM   1206  CA  PRO   149      21.544  10.429  20.658  0.00  0.00           C  
ATOM   1207  C   PRO   149      22.015  10.527  22.093  0.00  0.00           C  
ATOM   1208  O   PRO   149      21.777   9.603  22.866  0.00  0.00           O  
ATOM   1209  CB  PRO   149      22.624   9.798  19.767  0.00  0.00           C  
ATOM   1210  CG  PRO   149      22.391  10.403  18.388  0.00  0.00           C  
ATOM   1211  CD  PRO   149      21.898  11.814  18.701  0.00  0.00           C  
ATOM   1212  N   ASP   150      22.692  11.620  22.472  0.00  0.00           N  
ATOM   1213  CA  ASP   150      23.135  11.898  23.821  0.00  0.00           C  
ATOM   1214  C   ASP   150      21.972  11.990  24.820  0.00  0.00           C  
ATOM   1215  O   ASP   150      22.059  11.525  25.956  0.00  0.00           O  
ATOM   1216  CB  ASP   150      23.943  13.220  23.823  0.00  0.00           C  
ATOM   1217  CG  ASP   150      24.917  13.285  22.657  0.00  0.00           C  
ATOM   1218  OD1 ASP   150      26.101  12.911  22.830  0.00  0.00           O  
ATOM   1219  OD2 ASP   150      24.475  13.725  21.560  0.00  0.00           O1-
ATOM   1220  N   ASN   151      20.832  12.565  24.380  0.00  0.00           N  
ATOM   1221  CA  ASN   151      19.682  12.866  25.223  0.00  0.00           C  
ATOM   1222  C   ASN   151      18.549  11.851  25.070  0.00  0.00           C  
ATOM   1223  O   ASN   151      17.400  12.085  25.447  0.00  0.00           O  
ATOM   1224  CB  ASN   151      19.132  14.284  24.931  0.00  0.00           C  
ATOM   1225  CG  ASN   151      20.137  15.355  25.345  0.00  0.00           C  
ATOM   1226  ND2 ASN   151      19.879  16.598  24.886  0.00  0.00           N  
ATOM   1227  OD1 ASN   151      21.137  15.120  26.024  0.00  0.00           O  
ATOM   1228  N   ILE   152      18.851  10.668  24.520  0.00  0.00           N  
ATOM   1229  CA  ILE   152      17.907   9.568  24.424  0.00  0.00           C  
ATOM   1230  C   ILE   152      18.546   8.388  25.124  0.00  0.00           C  
ATOM   1231  O   ILE   152      19.616   7.919  24.741  0.00  0.00           O  
ATOM   1232  CB  ILE   152      17.559   9.197  22.988  0.00  0.00           C  
ATOM   1233  CG1 ILE   152      17.030  10.406  22.186  0.00  0.00           C  
ATOM   1234  CG2 ILE   152      16.508   8.067  22.986  0.00  0.00           C  
ATOM   1235  CD1 ILE   152      17.194  10.209  20.678  0.00  0.00           C  
ATOM   1236  N   LEU   153      17.907   7.894  26.199  0.00  0.00           N  
ATOM   1237  CA  LEU   153      18.418   6.820  27.027  0.00  0.00           C  
ATOM   1238  C   LEU   153      17.749   5.515  26.671  0.00  0.00           C  
ATOM   1239  O   LEU   153      16.644   5.511  26.140  0.00  0.00           O  
ATOM   1240  CB  LEU   153      18.152   7.072  28.530  0.00  0.00           C  
ATOM   1241  CG  LEU   153      18.619   8.440  29.052  0.00  0.00           C  
ATOM   1242  CD1 LEU   153      18.137   8.646  30.491  0.00  0.00           C  
ATOM   1243  CD2 LEU   153      20.137   8.618  28.962  0.00  0.00           C  
ATOM   1244  N   ILE   154      18.393   4.375  26.978  0.00  0.00           N  
ATOM   1245  CA  ILE   154      17.835   3.047  26.771  0.00  0.00           C  
ATOM   1246  C   ILE   154      17.995   2.183  28.021  0.00  0.00           C  
ATOM   1247  O   ILE   154      18.867   2.398  28.865  0.00  0.00           O  
ATOM   1248  CB  ILE   154      18.398   2.328  25.541  0.00  0.00           C  
ATOM   1249  CG1 ILE   154      19.942   2.305  25.515  0.00  0.00           C  
ATOM   1250  CG2 ILE   154      17.813   2.997  24.284  0.00  0.00           C  
ATOM   1251  CD1 ILE   154      20.529   1.679  24.242  0.00  0.00           C  
ATOM   1252  N   ASN   155      17.113   1.169  28.186  0.00  0.00           N  
ATOM   1253  CA  ASN   155      17.187   0.194  29.264  0.00  0.00           C  
ATOM   1254  C   ASN   155      18.305  -0.832  29.052  0.00  0.00           C  
ATOM   1255  O   ASN   155      18.929  -0.880  27.999  0.00  0.00           O  
ATOM   1256  CB  ASN   155      15.808  -0.481  29.548  0.00  0.00           C  
ATOM   1257  CG  ASN   155      15.255  -1.309  28.390  0.00  0.00           C  
ATOM   1258  ND2 ASN   155      14.213  -2.117  28.687  0.00  0.00           N  
ATOM   1259  OD1 ASN   155      15.705  -1.288  27.244  0.00  0.00           O  
ATOM   1260  N   GLU   156      18.583  -1.699  30.052  0.00  0.00           N  
ATOM   1261  CA  GLU   156      19.657  -2.693  30.004  0.00  0.00           C  
ATOM   1262  C   GLU   156      19.558  -3.702  28.861  0.00  0.00           C  
ATOM   1263  O   GLU   156      20.545  -4.138  28.281  0.00  0.00           O  
ATOM   1264  CB  GLU   156      19.720  -3.457  31.345  0.00  0.00           C  
ATOM   1265  CG  GLU   156      21.077  -4.152  31.598  0.00  0.00           C  
ATOM   1266  CD  GLU   156      21.076  -4.856  32.949  0.00  0.00           C  
ATOM   1267  OE1 GLU   156      21.787  -4.376  33.870  0.00  0.00           O  
ATOM   1268  OE2 GLU   156      20.331  -5.864  33.070  0.00  0.00           O1-
ATOM   1269  N   LYS   157      18.320  -4.076  28.477  0.00  0.00           N  
ATOM   1270  CA  LYS   157      18.081  -4.969  27.357  0.00  0.00           C  
ATOM   1271  C   LYS   157      18.002  -4.242  26.026  0.00  0.00           C  
ATOM   1272  O   LYS   157      17.879  -4.880  24.984  0.00  0.00           O  
ATOM   1273  CB  LYS   157      16.722  -5.691  27.523  0.00  0.00           C  
ATOM   1274  CG  LYS   157      16.699  -6.672  28.696  0.00  0.00           C  
ATOM   1275  CD  LYS   157      15.344  -7.382  28.829  0.00  0.00           C  
ATOM   1276  CE  LYS   157      15.345  -8.386  29.983  0.00  0.00           C  
ATOM   1277  NZ  LYS   157      14.021  -9.031  30.103  0.00  0.00           N1+
ATOM   1278  N   PHE   158      18.044  -2.897  26.049  0.00  0.00           N  
ATOM   1279  CA  PHE   158      18.126  -2.028  24.885  0.00  0.00           C  
ATOM   1280  C   PHE   158      16.892  -2.059  23.982  0.00  0.00           C  
ATOM   1281  O   PHE   158      16.957  -1.743  22.799  0.00  0.00           O  
ATOM   1282  CB  PHE   158      19.407  -2.288  24.043  0.00  0.00           C  
ATOM   1283  CG  PHE   158      20.645  -2.435  24.881  0.00  0.00           C  
ATOM   1284  CD1 PHE   158      21.145  -1.350  25.602  0.00  0.00           C  
ATOM   1285  CD2 PHE   158      21.345  -3.654  24.930  0.00  0.00           C  
ATOM   1286  CE1 PHE   158      22.296  -1.463  26.368  0.00  0.00           C  
ATOM   1287  CE2 PHE   158      22.552  -3.755  25.636  0.00  0.00           C  
ATOM   1288  CZ  PHE   158      23.028  -2.653  26.363  0.00  0.00           C  
ATOM   1289  N   ASN   159      15.716  -2.415  24.538  0.00  0.00           N  
ATOM   1290  CA  ASN   159      14.474  -2.531  23.778  0.00  0.00           C  
ATOM   1291  C   ASN   159      13.494  -1.411  24.103  0.00  0.00           C  
ATOM   1292  O   ASN   159      12.466  -1.249  23.450  0.00  0.00           O  
ATOM   1293  CB  ASN   159      13.742  -3.867  24.086  0.00  0.00           C  
ATOM   1294  CG  ASN   159      14.501  -5.056  23.506  0.00  0.00           C  
ATOM   1295  ND2 ASN   159      14.470  -6.194  24.240  0.00  0.00           N  
ATOM   1296  OD1 ASN   159      15.058  -5.018  22.412  0.00  0.00           O  
ATOM   1297  N   ALA   160      13.784  -0.593  25.129  0.00  0.00           N  
ATOM   1298  CA  ALA   160      12.948   0.531  25.479  0.00  0.00           C  
ATOM   1299  C   ALA   160      13.781   1.780  25.637  0.00  0.00           C  
ATOM   1300  O   ALA   160      14.695   1.833  26.458  0.00  0.00           O  
ATOM   1301  CB  ALA   160      12.116   0.267  26.750  0.00  0.00           C  
ATOM   1302  N   LEU   161      13.462   2.822  24.840  0.00  0.00           N  
ATOM   1303  CA  LEU   161      14.101   4.116  24.951  0.00  0.00           C  
ATOM   1304  C   LEU   161      13.267   5.121  25.715  0.00  0.00           C  
ATOM   1305  O   LEU   161      12.044   5.014  25.813  0.00  0.00           O  
ATOM   1306  CB  LEU   161      14.597   4.687  23.597  0.00  0.00           C  
ATOM   1307  CG  LEU   161      13.566   5.140  22.544  0.00  0.00           C  
ATOM   1308  CD1 LEU   161      12.888   6.487  22.826  0.00  0.00           C  
ATOM   1309  CD2 LEU   161      14.280   5.256  21.194  0.00  0.00           C  
ATOM   1310  N   LYS   162      13.940   6.137  26.281  0.00  0.00           N  
ATOM   1311  CA  LYS   162      13.321   7.235  26.987  0.00  0.00           C  
ATOM   1312  C   LYS   162      14.041   8.527  26.646  0.00  0.00           C  
ATOM   1313  O   LYS   162      15.260   8.636  26.754  0.00  0.00           O  
ATOM   1314  CB  LYS   162      13.387   7.044  28.523  0.00  0.00           C  
ATOM   1315  CG  LYS   162      12.554   5.870  29.066  0.00  0.00           C  
ATOM   1316  CD  LYS   162      11.050   6.071  28.828  0.00  0.00           C  
ATOM   1317  CE  LYS   162      10.148   5.018  29.462  0.00  0.00           C  
ATOM   1318  NZ  LYS   162      10.200   5.159  30.918  0.00  0.00           N1+
ATOM   1319  N   VAL   163      13.292   9.561  26.221  0.00  0.00           N  
ATOM   1320  CA  VAL   163      13.829  10.896  25.984  0.00  0.00           C  
ATOM   1321  C   VAL   163      14.165  11.598  27.295  0.00  0.00           C  
ATOM   1322  O   VAL   163      13.348  11.625  28.215  0.00  0.00           O  
ATOM   1323  CB  VAL   163      12.865  11.733  25.149  0.00  0.00           C  
ATOM   1324  CG1 VAL   163      13.450  13.126  24.850  0.00  0.00           C  
ATOM   1325  CG2 VAL   163      12.565  10.993  23.830  0.00  0.00           C  
ATOM   1326  N   CYS   164      15.380  12.176  27.417  0.00  0.00           N  
ATOM   1327  CA  CYS   164      15.841  12.835  28.628  0.00  0.00           C  
ATOM   1328  C   CYS   164      16.311  14.261  28.360  0.00  0.00           C  
ATOM   1329  O   CYS   164      16.256  14.748  27.235  0.00  0.00           O  
ATOM   1330  CB  CYS   164      16.925  12.014  29.387  0.00  0.00           C  
ATOM   1331  SG  CYS   164      18.591  12.061  28.636  0.00  0.00           S  
ATOM   1332  N   ASP   165      16.732  14.957  29.440  0.00  0.00           N  
ATOM   1333  CA  ASP   165      17.278  16.307  29.479  0.00  0.00           C  
ATOM   1334  C   ASP   165      16.363  17.386  28.926  0.00  0.00           C  
ATOM   1335  O   ASP   165      16.346  17.718  27.745  0.00  0.00           O  
ATOM   1336  CB  ASP   165      18.753  16.427  28.985  0.00  0.00           C  
ATOM   1337  CG  ASP   165      19.605  17.329  29.868  0.00  0.00           C  
ATOM   1338  OD1 ASP   165      19.027  18.091  30.685  0.00  0.00           O  
ATOM   1339  OD2 ASP   165      20.853  17.229  29.822  0.00  0.00           O1-
ATOM   1340  N   LEU   166      15.549  17.959  29.820  0.00  0.00           N  
ATOM   1341  CA  LEU   166      14.541  18.940  29.463  0.00  0.00           C  
ATOM   1342  C   LEU   166      14.972  20.323  29.931  0.00  0.00           C  
ATOM   1343  O   LEU   166      14.165  21.229  30.126  0.00  0.00           O  
ATOM   1344  CB  LEU   166      13.154  18.520  30.017  0.00  0.00           C  
ATOM   1345  CG  LEU   166      12.587  17.254  29.332  0.00  0.00           C  
ATOM   1346  CD1 LEU   166      11.557  16.549  30.213  0.00  0.00           C  
ATOM   1347  CD2 LEU   166      12.009  17.538  27.942  0.00  0.00           C  
ATOM   1348  N   GLY   167      16.295  20.527  30.108  0.00  0.00           N  
ATOM   1349  CA  GLY   167      16.877  21.794  30.552  0.00  0.00           C  
ATOM   1350  C   GLY   167      16.770  22.938  29.568  0.00  0.00           C  
ATOM   1351  O   GLY   167      16.597  24.101  29.941  0.00  0.00           O  
ATOM   1352  N   SER   168      16.843  22.636  28.259  0.00  0.00           N  
ATOM   1353  CA  SER   168      16.742  23.621  27.192  0.00  0.00           C  
ATOM   1354  C   SER   168      15.339  23.706  26.620  0.00  0.00           C  
ATOM   1355  O   SER   168      15.061  24.561  25.784  0.00  0.00           O  
ATOM   1356  CB  SER   168      17.724  23.299  26.038  0.00  0.00           C  
ATOM   1357  OG  SER   168      17.597  21.939  25.632  0.00  0.00           O  
ATOM   1358  N   ALA   169      14.419  22.865  27.130  0.00  0.00           N  
ATOM   1359  CA  ALA   169      13.013  22.824  26.782  0.00  0.00           C  
ATOM   1360  C   ALA   169      12.238  24.120  27.033  0.00  0.00           C  
ATOM   1361  O   ALA   169      12.592  24.938  27.889  0.00  0.00           O  
ATOM   1362  CB  ALA   169      12.321  21.649  27.503  0.00  0.00           C  
ATOM   1363  N   SER   170      11.155  24.344  26.264  0.00  0.00           N  
ATOM   1364  CA  SER   170      10.359  25.563  26.357  0.00  0.00           C  
ATOM   1365  C   SER   170       8.944  25.368  25.843  0.00  0.00           C  
ATOM   1366  O   SER   170       8.661  24.499  25.021  0.00  0.00           O  
ATOM   1367  CB  SER   170      10.986  26.767  25.595  0.00  0.00           C  
ATOM   1368  OG  SER   170      11.330  26.436  24.248  0.00  0.00           O  
ATOM   1369  N   ASP   171       8.002  26.196  26.336  0.00  0.00           N  
ATOM   1370  CA  ASP   171       6.609  26.160  25.938  0.00  0.00           C  
ATOM   1371  C   ASP   171       6.391  26.922  24.625  0.00  0.00           C  
ATOM   1372  O   ASP   171       7.131  27.837  24.270  0.00  0.00           O  
ATOM   1373  CB  ASP   171       5.717  26.727  27.081  0.00  0.00           C  
ATOM   1374  CG  ASP   171       5.475  25.698  28.184  0.00  0.00           C  
ATOM   1375  OD1 ASP   171       5.949  24.541  28.060  0.00  0.00           O  
ATOM   1376  OD2 ASP   171       4.740  26.030  29.148  0.00  0.00           O1-
ATOM   1377  N   ILE   172       5.342  26.560  23.844  0.00  0.00           N  
ATOM   1378  CA  ILE   172       5.039  27.152  22.530  0.00  0.00           C  
ATOM   1379  C   ILE   172       4.844  28.668  22.550  0.00  0.00           C  
ATOM   1380  O   ILE   172       5.297  29.391  21.661  0.00  0.00           O  
ATOM   1381  CB  ILE   172       3.821  26.478  21.868  0.00  0.00           C  
ATOM   1382  CG1 ILE   172       4.208  25.052  21.416  0.00  0.00           C  
ATOM   1383  CG2 ILE   172       3.272  27.295  20.668  0.00  0.00           C  
ATOM   1384  CD1 ILE   172       3.026  24.211  20.917  0.00  0.00           C  
ATOM   1385  N   SER   173       4.161  29.215  23.570  0.00  0.00           N  
ATOM   1386  CA  SER   173       3.946  30.650  23.682  0.00  0.00           C  
ATOM   1387  C   SER   173       5.175  31.407  24.145  0.00  0.00           C  
ATOM   1388  O   SER   173       5.326  32.589  23.848  0.00  0.00           O  
ATOM   1389  CB  SER   173       2.777  30.976  24.639  0.00  0.00           C  
ATOM   1390  OG  SER   173       2.898  30.253  25.862  0.00  0.00           O  
ATOM   1391  N   GLU   174       6.109  30.718  24.817  0.00  0.00           N  
ATOM   1392  CA  GLU   174       7.369  31.247  25.304  0.00  0.00           C  
ATOM   1393  C   GLU   174       8.494  31.092  24.282  0.00  0.00           C  
ATOM   1394  O   GLU   174       9.656  30.856  24.607  0.00  0.00           O  
ATOM   1395  CB  GLU   174       7.769  30.531  26.615  0.00  0.00           C  
ATOM   1396  CG  GLU   174       6.784  30.757  27.787  0.00  0.00           C  
ATOM   1397  CD  GLU   174       7.310  30.192  29.111  0.00  0.00           C  
ATOM   1398  OE1 GLU   174       8.301  29.415  29.087  0.00  0.00           O  
ATOM   1399  OE2 GLU   174       6.725  30.564  30.160  0.00  0.00           O1-
ATOM   1400  N   ASN   175       8.174  31.213  22.979  0.00  0.00           N  
ATOM   1401  CA  ASN   175       9.159  31.185  21.917  0.00  0.00           C  
ATOM   1402  C   ASN   175      10.096  32.397  21.908  0.00  0.00           C  
ATOM   1403  O   ASN   175       9.677  33.541  22.069  0.00  0.00           O  
ATOM   1404  CB  ASN   175       8.522  30.917  20.522  0.00  0.00           C  
ATOM   1405  CG  ASN   175       7.516  31.982  20.092  0.00  0.00           C  
ATOM   1406  ND2 ASN   175       6.250  31.846  20.546  0.00  0.00           N  
ATOM   1407  OD1 ASN   175       7.825  32.891  19.321  0.00  0.00           O  
ATOM   1408  N   GLU   176      11.404  32.153  21.699  0.00  0.00           N  
ATOM   1409  CA  GLU   176      12.415  33.193  21.685  0.00  0.00           C  
ATOM   1410  C   GLU   176      13.125  33.206  20.339  0.00  0.00           C  
ATOM   1411  O   GLU   176      13.450  32.168  19.758  0.00  0.00           O  
ATOM   1412  CB  GLU   176      13.467  32.993  22.804  0.00  0.00           C  
ATOM   1413  CG  GLU   176      12.907  33.152  24.243  0.00  0.00           C  
ATOM   1414  CD  GLU   176      13.969  32.926  25.325  0.00  0.00           C  
ATOM   1415  OE1 GLU   176      15.120  32.560  24.969  0.00  0.00           O  
ATOM   1416  OE2 GLU   176      13.631  33.114  26.522  0.00  0.00           O1-
ATOM   1417  N   ILE   177      13.389  34.408  19.784  0.00  0.00           N  
ATOM   1418  CA  ILE   177      14.062  34.570  18.501  0.00  0.00           C  
ATOM   1419  C   ILE   177      15.585  34.482  18.663  0.00  0.00           C  
ATOM   1420  O   ILE   177      16.304  35.441  18.931  0.00  0.00           O  
ATOM   1421  CB  ILE   177      13.583  35.820  17.745  0.00  0.00           C  
ATOM   1422  CG1 ILE   177      14.239  35.991  16.351  0.00  0.00           C  
ATOM   1423  CG2 ILE   177      13.735  37.096  18.599  0.00  0.00           C  
ATOM   1424  CD1 ILE   177      13.641  35.077  15.280  0.00  0.00           C  
ATOM   1425  N   THR   178      16.133  33.263  18.513  0.00  0.00           N  
ATOM   1426  CA  THR   178      17.562  33.017  18.674  0.00  0.00           C  
ATOM   1427  C   THR   178      17.984  31.945  17.690  0.00  0.00           C  
ATOM   1428  O   THR   178      17.282  30.965  17.457  0.00  0.00           O  
ATOM   1429  CB  THR   178      17.977  32.668  20.111  0.00  0.00           C  
ATOM   1430  CG2 THR   178      17.138  31.517  20.678  0.00  0.00           C  
ATOM   1431  OG1 THR   178      19.355  32.307  20.215  0.00  0.00           O  
ATOM   1432  N   SER   179      19.163  32.111  17.058  0.00  0.00           N  
ATOM   1433  CA  SER   179      19.617  31.235  15.986  0.00  0.00           C  
ATOM   1434  C   SER   179      20.520  30.138  16.496  0.00  0.00           C  
ATOM   1435  O   SER   179      21.043  29.323  15.733  0.00  0.00           O  
ATOM   1436  CB  SER   179      20.364  32.050  14.897  0.00  0.00           C  
ATOM   1437  OG  SER   179      21.512  32.721  15.428  0.00  0.00           O  
ATOM   1438  N   TYR   180      20.696  30.075  17.827  0.00  0.00           N  
ATOM   1439  CA  TYR   180      21.553  29.101  18.467  0.00  0.00           C  
ATOM   1440  C   TYR   180      20.765  28.077  19.273  0.00  0.00           C  
ATOM   1441  O   TYR   180      21.346  27.214  19.928  0.00  0.00           O  
ATOM   1442  CB  TYR   180      22.622  29.791  19.354  0.00  0.00           C  
ATOM   1443  CG  TYR   180      23.541  30.668  18.531  0.00  0.00           C  
ATOM   1444  CD1 TYR   180      24.171  30.181  17.371  0.00  0.00           C  
ATOM   1445  CD2 TYR   180      23.791  31.996  18.920  0.00  0.00           C  
ATOM   1446  CE1 TYR   180      24.991  31.013  16.595  0.00  0.00           C  
ATOM   1447  CE2 TYR   180      24.616  32.831  18.149  0.00  0.00           C  
ATOM   1448  CZ  TYR   180      25.207  32.339  16.978  0.00  0.00           C  
ATOM   1449  OH  TYR   180      26.027  33.160  16.178  0.00  0.00           O  
ATOM   1450  N   LEU   181      19.419  28.109  19.199  0.00  0.00           N  
ATOM   1451  CA  LEU   181      18.525  27.105  19.769  0.00  0.00           C  
ATOM   1452  C   LEU   181      18.743  25.724  19.135  0.00  0.00           C  
ATOM   1453  O   LEU   181      19.036  25.629  17.944  0.00  0.00           O  
ATOM   1454  CB  LEU   181      17.063  27.607  19.603  0.00  0.00           C  
ATOM   1455  CG  LEU   181      15.974  27.183  20.620  0.00  0.00           C  
ATOM   1456  CD1 LEU   181      15.035  26.113  20.064  0.00  0.00           C  
ATOM   1457  CD2 LEU   181      16.487  26.802  22.013  0.00  0.00           C  
ATOM   1458  N   VAL   182      18.655  24.628  19.927  0.00  0.00           N  
ATOM   1459  CA  VAL   182      19.010  23.261  19.528  0.00  0.00           C  
ATOM   1460  C   VAL   182      20.516  23.060  19.320  0.00  0.00           C  
ATOM   1461  O   VAL   182      21.230  23.937  18.829  0.00  0.00           O  
ATOM   1462  CB  VAL   182      18.187  22.703  18.355  0.00  0.00           C  
ATOM   1463  CG1 VAL   182      18.377  21.183  18.184  0.00  0.00           C  
ATOM   1464  CG2 VAL   182      16.691  22.991  18.569  0.00  0.00           C  
ATOM   1465  N   SER   183      21.084  21.883  19.681  0.00  0.00           N  
ATOM   1466  CA  SER   183      22.436  21.488  19.287  0.00  0.00           C  
ATOM   1467  C   SER   183      22.671  21.569  17.780  0.00  0.00           C  
ATOM   1468  O   SER   183      21.922  20.997  16.994  0.00  0.00           O  
ATOM   1469  CB  SER   183      22.779  20.072  19.765  0.00  0.00           C  
ATOM   1470  OG  SER   183      22.874  20.060  21.185  0.00  0.00           O  
ATOM   1471  N   ARG   184      23.727  22.292  17.336  0.00  0.00           N  
ATOM   1472  CA  ARG   184      23.952  22.715  15.953  0.00  0.00           C  
ATOM   1473  C   ARG   184      23.710  21.698  14.841  0.00  0.00           C  
ATOM   1474  O   ARG   184      23.059  22.016  13.856  0.00  0.00           O  
ATOM   1475  CB  ARG   184      25.377  23.309  15.824  0.00  0.00           C  
ATOM   1476  CG  ARG   184      25.638  24.047  14.495  0.00  0.00           C  
ATOM   1477  CD  ARG   184      26.956  24.824  14.461  0.00  0.00           C  
ATOM   1478  NE  ARG   184      28.059  23.823  14.492  0.00  0.00           N  
ATOM   1479  CZ  ARG   184      28.971  23.671  15.459  0.00  0.00           C  
ATOM   1480  NH1 ARG   184      28.938  24.349  16.602  0.00  0.00           N  
ATOM   1481  NH2 ARG   184      29.941  22.784  15.262  0.00  0.00           N1+
ATOM   1482  N   PHE   185      24.173  20.442  14.988  0.00  0.00           N  
ATOM   1483  CA  PHE   185      24.014  19.398  13.982  0.00  0.00           C  
ATOM   1484  C   PHE   185      22.577  18.909  13.782  0.00  0.00           C  
ATOM   1485  O   PHE   185      22.233  18.316  12.762  0.00  0.00           O  
ATOM   1486  CB  PHE   185      24.862  18.161  14.384  0.00  0.00           C  
ATOM   1487  CG  PHE   185      26.332  18.441  14.565  0.00  0.00           C  
ATOM   1488  CD1 PHE   185      27.032  19.358  13.759  0.00  0.00           C  
ATOM   1489  CD2 PHE   185      27.047  17.702  15.525  0.00  0.00           C  
ATOM   1490  CE1 PHE   185      28.416  19.524  13.908  0.00  0.00           C  
ATOM   1491  CE2 PHE   185      28.428  17.869  15.676  0.00  0.00           C  
ATOM   1492  CZ  PHE   185      29.115  18.776  14.861  0.00  0.00           C  
ATOM   1493  N   TYR   186      21.703  19.164  14.770  0.00  0.00           N  
ATOM   1494  CA  TYR   186      20.320  18.716  14.784  0.00  0.00           C  
ATOM   1495  C   TYR   186      19.394  19.916  14.664  0.00  0.00           C  
ATOM   1496  O   TYR   186      18.177  19.819  14.771  0.00  0.00           O  
ATOM   1497  CB  TYR   186      20.002  17.967  16.107  0.00  0.00           C  
ATOM   1498  CG  TYR   186      21.028  16.894  16.383  0.00  0.00           C  
ATOM   1499  CD1 TYR   186      20.879  15.576  15.919  0.00  0.00           C  
ATOM   1500  CD2 TYR   186      22.166  17.215  17.137  0.00  0.00           C  
ATOM   1501  CE1 TYR   186      21.864  14.601  16.196  0.00  0.00           C  
ATOM   1502  CE2 TYR   186      23.139  16.243  17.421  0.00  0.00           C  
ATOM   1503  CZ  TYR   186      23.016  14.943  16.920  0.00  0.00           C  
ATOM   1504  OH  TYR   186      24.079  14.048  17.145  0.00  0.00           O  
ATOM   1505  N   ARG   187      19.969  21.106  14.427  0.00  0.00           N  
ATOM   1506  CA  ARG   187      19.256  22.357  14.333  0.00  0.00           C  
ATOM   1507  C   ARG   187      18.478  22.510  13.032  0.00  0.00           C  
ATOM   1508  O   ARG   187      19.014  22.414  11.931  0.00  0.00           O  
ATOM   1509  CB  ARG   187      20.254  23.517  14.516  0.00  0.00           C  
ATOM   1510  CG  ARG   187      19.625  24.909  14.692  0.00  0.00           C  
ATOM   1511  CD  ARG   187      20.667  26.011  14.927  0.00  0.00           C  
ATOM   1512  NE  ARG   187      21.298  25.722  16.248  0.00  0.00           N  
ATOM   1513  CZ  ARG   187      22.513  26.124  16.629  0.00  0.00           C  
ATOM   1514  NH1 ARG   187      22.914  25.847  17.866  0.00  0.00           N  
ATOM   1515  NH2 ARG   187      23.350  26.778  15.834  0.00  0.00           N1+
ATOM   1516  N   ALA   188      17.160  22.741  13.154  0.00  0.00           N  
ATOM   1517  CA  ALA   188      16.259  22.979  12.049  0.00  0.00           C  
ATOM   1518  C   ALA   188      16.492  24.285  11.260  0.00  0.00           C  
ATOM   1519  O   ALA   188      16.915  25.289  11.847  0.00  0.00           O  
ATOM   1520  CB  ALA   188      14.820  22.906  12.584  0.00  0.00           C  
ATOM   1521  N   PRO   189      16.224  24.348   9.943  0.00  0.00           N  
ATOM   1522  CA  PRO   189      16.468  25.534   9.118  0.00  0.00           C  
ATOM   1523  C   PRO   189      15.669  26.753   9.521  0.00  0.00           C  
ATOM   1524  O   PRO   189      16.168  27.870   9.373  0.00  0.00           O  
ATOM   1525  CB  PRO   189      16.120  25.083   7.687  0.00  0.00           C  
ATOM   1526  CG  PRO   189      15.158  23.910   7.866  0.00  0.00           C  
ATOM   1527  CD  PRO   189      15.613  23.259   9.169  0.00  0.00           C  
ATOM   1528  N   GLU   190      14.439  26.576  10.036  0.00  0.00           N  
ATOM   1529  CA  GLU   190      13.608  27.653  10.535  0.00  0.00           C  
ATOM   1530  C   GLU   190      14.247  28.441  11.683  0.00  0.00           C  
ATOM   1531  O   GLU   190      14.166  29.667  11.715  0.00  0.00           O  
ATOM   1532  CB  GLU   190      12.183  27.153  10.884  0.00  0.00           C  
ATOM   1533  CG  GLU   190      12.083  25.950  11.854  0.00  0.00           C  
ATOM   1534  CD  GLU   190      12.043  24.576  11.197  0.00  0.00           C  
ATOM   1535  OE1 GLU   190      12.670  24.344  10.132  0.00  0.00           O  
ATOM   1536  OE2 GLU   190      11.395  23.682  11.795  0.00  0.00           O1-
ATOM   1537  N   ILE   191      14.961  27.764  12.611  0.00  0.00           N  
ATOM   1538  CA  ILE   191      15.714  28.375  13.708  0.00  0.00           C  
ATOM   1539  C   ILE   191      16.846  29.260  13.195  0.00  0.00           C  
ATOM   1540  O   ILE   191      17.044  30.389  13.639  0.00  0.00           O  
ATOM   1541  CB  ILE   191      16.305  27.298  14.628  0.00  0.00           C  
ATOM   1542  CG1 ILE   191      15.196  26.403  15.224  0.00  0.00           C  
ATOM   1543  CG2 ILE   191      17.151  27.926  15.762  0.00  0.00           C  
ATOM   1544  CD1 ILE   191      15.748  25.084  15.773  0.00  0.00           C  
ATOM   1545  N   ILE   192      17.611  28.761  12.205  0.00  0.00           N  
ATOM   1546  CA  ILE   192      18.771  29.439  11.641  0.00  0.00           C  
ATOM   1547  C   ILE   192      18.405  30.716  10.898  0.00  0.00           C  
ATOM   1548  O   ILE   192      19.049  31.752  11.057  0.00  0.00           O  
ATOM   1549  CB  ILE   192      19.591  28.503  10.755  0.00  0.00           C  
ATOM   1550  CG1 ILE   192      20.037  27.248  11.538  0.00  0.00           C  
ATOM   1551  CG2 ILE   192      20.833  29.254  10.237  0.00  0.00           C  
ATOM   1552  CD1 ILE   192      20.383  26.077  10.618  0.00  0.00           C  
ATOM   1553  N   LEU   193      17.331  30.685  10.083  0.00  0.00           N  
ATOM   1554  CA  LEU   193      16.875  31.872   9.376  0.00  0.00           C  
ATOM   1555  C   LEU   193      15.997  32.780  10.207  0.00  0.00           C  
ATOM   1556  O   LEU   193      15.771  33.930   9.847  0.00  0.00           O  
ATOM   1557  CB  LEU   193      16.107  31.511   8.088  0.00  0.00           C  
ATOM   1558  CG  LEU   193      17.006  30.958   6.974  0.00  0.00           C  
ATOM   1559  CD1 LEU   193      16.131  30.593   5.781  0.00  0.00           C  
ATOM   1560  CD2 LEU   193      18.071  31.950   6.489  0.00  0.00           C  
ATOM   1561  N   GLY   194      15.490  32.321  11.360  0.00  0.00           N  
ATOM   1562  CA  GLY   194      14.679  33.168  12.224  0.00  0.00           C  
ATOM   1563  C   GLY   194      13.239  33.234  11.810  0.00  0.00           C  
ATOM   1564  O   GLY   194      12.605  34.280  11.904  0.00  0.00           O  
ATOM   1565  N   PHE   195      12.696  32.111  11.316  0.00  0.00           N  
ATOM   1566  CA  PHE   195      11.287  31.943  11.022  0.00  0.00           C  
ATOM   1567  C   PHE   195      10.564  31.515  12.304  0.00  0.00           C  
ATOM   1568  O   PHE   195      11.172  31.037  13.259  0.00  0.00           O  
ATOM   1569  CB  PHE   195      11.126  30.909   9.869  0.00  0.00           C  
ATOM   1570  CG  PHE   195       9.703  30.716   9.413  0.00  0.00           C  
ATOM   1571  CD1 PHE   195       8.985  29.570   9.791  0.00  0.00           C  
ATOM   1572  CD2 PHE   195       9.070  31.681   8.616  0.00  0.00           C  
ATOM   1573  CE1 PHE   195       7.651  29.402   9.401  0.00  0.00           C  
ATOM   1574  CE2 PHE   195       7.737  31.517   8.218  0.00  0.00           C  
ATOM   1575  CZ  PHE   195       7.025  30.377   8.616  0.00  0.00           C  
ATOM   1576  N   ARG   196       9.228  31.692  12.375  0.00  0.00           N  
ATOM   1577  CA  ARG   196       8.431  31.229  13.498  0.00  0.00           C  
ATOM   1578  C   ARG   196       8.398  29.705  13.590  0.00  0.00           C  
ATOM   1579  O   ARG   196       7.975  29.028  12.659  0.00  0.00           O  
ATOM   1580  CB  ARG   196       6.986  31.769  13.377  0.00  0.00           C  
ATOM   1581  CG  ARG   196       6.071  31.453  14.580  0.00  0.00           C  
ATOM   1582  CD  ARG   196       4.667  32.042  14.430  0.00  0.00           C  
ATOM   1583  NE  ARG   196       3.910  31.667  15.665  0.00  0.00           N  
ATOM   1584  CZ  ARG   196       2.646  32.033  15.909  0.00  0.00           C  
ATOM   1585  NH1 ARG   196       2.064  31.646  17.041  0.00  0.00           N  
ATOM   1586  NH2 ARG   196       1.955  32.775  15.049  0.00  0.00           N1+
ATOM   1587  N   TYR   197       8.848  29.135  14.721  0.00  0.00           N  
ATOM   1588  CA  TYR   197       9.006  27.700  14.868  0.00  0.00           C  
ATOM   1589  C   TYR   197       8.072  27.107  15.915  0.00  0.00           C  
ATOM   1590  O   TYR   197       7.627  27.783  16.842  0.00  0.00           O  
ATOM   1591  CB  TYR   197      10.493  27.328  15.156  0.00  0.00           C  
ATOM   1592  CG  TYR   197      11.062  27.935  16.417  0.00  0.00           C  
ATOM   1593  CD1 TYR   197      10.950  27.259  17.645  0.00  0.00           C  
ATOM   1594  CD2 TYR   197      11.750  29.162  16.379  0.00  0.00           C  
ATOM   1595  CE1 TYR   197      11.485  27.812  18.816  0.00  0.00           C  
ATOM   1596  CE2 TYR   197      12.286  29.718  17.551  0.00  0.00           C  
ATOM   1597  CZ  TYR   197      12.147  29.043  18.771  0.00  0.00           C  
ATOM   1598  OH  TYR   197      12.663  29.599  19.958  0.00  0.00           O  
ATOM   1599  N   ASP   198       7.749  25.806  15.763  0.00  0.00           N  
ATOM   1600  CA  ASP   198       6.885  25.074  16.665  0.00  0.00           C  
ATOM   1601  C   ASP   198       7.436  23.663  16.929  0.00  0.00           C  
ATOM   1602  O   ASP   198       8.623  23.474  17.170  0.00  0.00           O  
ATOM   1603  CB  ASP   198       5.424  25.097  16.136  0.00  0.00           C  
ATOM   1604  CG  ASP   198       5.285  24.350  14.821  0.00  0.00           C  
ATOM   1605  OD1 ASP   198       5.773  24.843  13.781  0.00  0.00           O  
ATOM   1606  OD2 ASP   198       4.778  23.198  14.891  0.00  0.00           O1-
ATOM   1607  N   ALA   199       6.591  22.611  16.873  0.00  0.00           N  
ATOM   1608  CA  ALA   199       6.950  21.241  17.194  0.00  0.00           C  
ATOM   1609  C   ALA   199       7.800  20.591  16.112  0.00  0.00           C  
ATOM   1610  O   ALA   199       8.480  19.586  16.313  0.00  0.00           O  
ATOM   1611  CB  ALA   199       5.661  20.419  17.392  0.00  0.00           C  
ATOM   1612  N   GLN   200       7.808  21.213  14.928  0.00  0.00           N  
ATOM   1613  CA  GLN   200       8.549  20.808  13.759  0.00  0.00           C  
ATOM   1614  C   GLN   200      10.057  20.773  13.938  0.00  0.00           C  
ATOM   1615  O   GLN   200      10.750  20.012  13.262  0.00  0.00           O  
ATOM   1616  CB  GLN   200       8.185  21.749  12.597  0.00  0.00           C  
ATOM   1617  CG  GLN   200       6.666  21.846  12.333  0.00  0.00           C  
ATOM   1618  CD  GLN   200       6.056  20.526  11.868  0.00  0.00           C  
ATOM   1619  NE2 GLN   200       4.705  20.493  11.810  0.00  0.00           N  
ATOM   1620  OE1 GLN   200       6.743  19.554  11.552  0.00  0.00           O  
ATOM   1621  N   ILE   201      10.610  21.580  14.865  0.00  0.00           N  
ATOM   1622  CA  ILE   201      12.020  21.520  15.226  0.00  0.00           C  
ATOM   1623  C   ILE   201      12.423  20.189  15.859  0.00  0.00           C  
ATOM   1624  O   ILE   201      13.420  19.585  15.473  0.00  0.00           O  
ATOM   1625  CB  ILE   201      12.494  22.719  16.047  0.00  0.00           C  
ATOM   1626  CG1 ILE   201      11.869  22.869  17.452  0.00  0.00           C  
ATOM   1627  CG2 ILE   201      12.209  23.981  15.212  0.00  0.00           C  
ATOM   1628  CD1 ILE   201      12.826  23.518  18.456  0.00  0.00           C  
ATOM   1629  N   ASP   202      11.604  19.648  16.784  0.00  0.00           N  
ATOM   1630  CA  ASP   202      11.788  18.349  17.406  0.00  0.00           C  
ATOM   1631  C   ASP   202      11.651  17.210  16.391  0.00  0.00           C  
ATOM   1632  O   ASP   202      12.397  16.229  16.414  0.00  0.00           O  
ATOM   1633  CB  ASP   202      10.789  18.197  18.579  0.00  0.00           C  
ATOM   1634  CG  ASP   202      11.188  19.037  19.785  0.00  0.00           C  
ATOM   1635  OD1 ASP   202      12.366  19.465  19.910  0.00  0.00           O  
ATOM   1636  OD2 ASP   202      10.300  19.235  20.651  0.00  0.00           O1-
ATOM   1637  N   VAL   203      10.716  17.354  15.425  0.00  0.00           N  
ATOM   1638  CA  VAL   203      10.564  16.473  14.272  0.00  0.00           C  
ATOM   1639  C   VAL   203      11.822  16.401  13.414  0.00  0.00           C  
ATOM   1640  O   VAL   203      12.318  15.314  13.116  0.00  0.00           O  
ATOM   1641  CB  VAL   203       9.376  16.917  13.422  0.00  0.00           C  
ATOM   1642  CG1 VAL   203       9.228  16.048  12.172  0.00  0.00           C  
ATOM   1643  CG2 VAL   203       8.078  16.779  14.235  0.00  0.00           C  
ATOM   1644  N   TRP   204      12.421  17.563  13.067  0.00  0.00           N  
ATOM   1645  CA  TRP   204      13.672  17.650  12.324  0.00  0.00           C  
ATOM   1646  C   TRP   204      14.837  16.961  13.036  0.00  0.00           C  
ATOM   1647  O   TRP   204      15.558  16.143  12.459  0.00  0.00           O  
ATOM   1648  CB  TRP   204      14.004  19.141  12.054  0.00  0.00           C  
ATOM   1649  CG  TRP   204      15.291  19.366  11.285  0.00  0.00           C  
ATOM   1650  CD1 TRP   204      16.569  19.391  11.772  0.00  0.00           C  
ATOM   1651  CD2 TRP   204      15.390  19.509   9.863  0.00  0.00           C  
ATOM   1652  CE2 TRP   204      16.764  19.569   9.558  0.00  0.00           C  
ATOM   1653  CE3 TRP   204      14.425  19.590   8.863  0.00  0.00           C  
ATOM   1654  NE1 TRP   204      17.468  19.521  10.739  0.00  0.00           N  
ATOM   1655  CZ2 TRP   204      17.185  19.671   8.245  0.00  0.00           C  
ATOM   1656  CZ3 TRP   204      14.862  19.791   7.547  0.00  0.00           C  
ATOM   1657  CH2 TRP   204      16.227  19.803   7.232  0.00  0.00           C  
ATOM   1658  N   SER   205      14.991  17.235  14.345  0.00  0.00           N  
ATOM   1659  CA  SER   205      16.000  16.642  15.209  0.00  0.00           C  
ATOM   1660  C   SER   205      15.910  15.127  15.269  0.00  0.00           C  
ATOM   1661  O   SER   205      16.919  14.424  15.246  0.00  0.00           O  
ATOM   1662  CB  SER   205      15.882  17.169  16.656  0.00  0.00           C  
ATOM   1663  OG  SER   205      16.108  18.573  16.724  0.00  0.00           O  
ATOM   1664  N   ALA   206      14.680  14.567  15.295  0.00  0.00           N  
ATOM   1665  CA  ALA   206      14.455  13.136  15.202  0.00  0.00           C  
ATOM   1666  C   ALA   206      14.995  12.505  13.921  0.00  0.00           C  
ATOM   1667  O   ALA   206      15.651  11.475  13.988  0.00  0.00           O  
ATOM   1668  CB  ALA   206      12.963  12.786  15.388  0.00  0.00           C  
ATOM   1669  N   ALA   207      14.809  13.110  12.729  0.00  0.00           N  
ATOM   1670  CA  ALA   207      15.394  12.586  11.496  0.00  0.00           C  
ATOM   1671  C   ALA   207      16.906  12.566  11.447  0.00  0.00           C  
ATOM   1672  O   ALA   207      17.505  11.588  10.997  0.00  0.00           O  
ATOM   1673  CB  ALA   207      14.967  13.393  10.273  0.00  0.00           C  
ATOM   1674  N   ALA   208      17.558  13.645  11.923  0.00  0.00           N  
ATOM   1675  CA  ALA   208      19.002  13.732  12.012  0.00  0.00           C  
ATOM   1676  C   ALA   208      19.573  12.625  12.895  0.00  0.00           C  
ATOM   1677  O   ALA   208      20.497  11.907  12.513  0.00  0.00           O  
ATOM   1678  CB  ALA   208      19.366  15.131  12.543  0.00  0.00           C  
ATOM   1679  N   THR   209      18.925  12.405  14.056  0.00  0.00           N  
ATOM   1680  CA  THR   209      19.148  11.271  14.946  0.00  0.00           C  
ATOM   1681  C   THR   209      18.858   9.919  14.304  0.00  0.00           C  
ATOM   1682  O   THR   209      19.679   9.014  14.380  0.00  0.00           O  
ATOM   1683  CB  THR   209      18.308  11.405  16.216  0.00  0.00           C  
ATOM   1684  CG2 THR   209      18.599  10.276  17.207  0.00  0.00           C  
ATOM   1685  OG1 THR   209      18.637  12.614  16.889  0.00  0.00           O  
ATOM   1686  N   VAL   210      17.717   9.719  13.609  0.00  0.00           N  
ATOM   1687  CA  VAL   210      17.380   8.447  12.957  0.00  0.00           C  
ATOM   1688  C   VAL   210      18.380   8.039  11.872  0.00  0.00           C  
ATOM   1689  O   VAL   210      18.770   6.874  11.781  0.00  0.00           O  
ATOM   1690  CB  VAL   210      15.946   8.392  12.417  0.00  0.00           C  
ATOM   1691  CG1 VAL   210      15.690   7.112  11.603  0.00  0.00           C  
ATOM   1692  CG2 VAL   210      14.946   8.364  13.585  0.00  0.00           C  
ATOM   1693  N   PHE   211      18.870   8.988  11.042  0.00  0.00           N  
ATOM   1694  CA  PHE   211      19.969   8.724  10.114  0.00  0.00           C  
ATOM   1695  C   PHE   211      21.244   8.276  10.832  0.00  0.00           C  
ATOM   1696  O   PHE   211      21.839   7.263  10.474  0.00  0.00           O  
ATOM   1697  CB  PHE   211      20.257  10.002   9.269  0.00  0.00           C  
ATOM   1698  CG  PHE   211      21.487   9.908   8.392  0.00  0.00           C  
ATOM   1699  CD1 PHE   211      22.725  10.381   8.864  0.00  0.00           C  
ATOM   1700  CD2 PHE   211      21.416   9.380   7.096  0.00  0.00           C  
ATOM   1701  CE1 PHE   211      23.869  10.325   8.060  0.00  0.00           C  
ATOM   1702  CE2 PHE   211      22.553   9.337   6.280  0.00  0.00           C  
ATOM   1703  CZ  PHE   211      23.783   9.806   6.763  0.00  0.00           C  
ATOM   1704  N   GLU   212      21.645   9.003  11.898  0.00  0.00           N  
ATOM   1705  CA  GLU   212      22.814   8.719  12.718  0.00  0.00           C  
ATOM   1706  C   GLU   212      22.732   7.358  13.402  0.00  0.00           C  
ATOM   1707  O   GLU   212      23.701   6.608  13.490  0.00  0.00           O  
ATOM   1708  CB  GLU   212      23.007   9.865  13.754  0.00  0.00           C  
ATOM   1709  CG  GLU   212      24.396   9.892  14.446  0.00  0.00           C  
ATOM   1710  CD  GLU   212      24.677  11.136  15.295  0.00  0.00           C  
ATOM   1711  OE1 GLU   212      24.500  12.288  14.818  0.00  0.00           O  
ATOM   1712  OE2 GLU   212      25.110  10.962  16.466  0.00  0.00           O1-
ATOM   1713  N   LEU   213      21.526   6.965  13.848  0.00  0.00           N  
ATOM   1714  CA  LEU   213      21.214   5.655  14.385  0.00  0.00           C  
ATOM   1715  C   LEU   213      21.502   4.501  13.430  0.00  0.00           C  
ATOM   1716  O   LEU   213      22.016   3.474  13.860  0.00  0.00           O  
ATOM   1717  CB  LEU   213      19.726   5.618  14.821  0.00  0.00           C  
ATOM   1718  CG  LEU   213      19.474   5.779  16.333  0.00  0.00           C  
ATOM   1719  CD1 LEU   213      20.229   6.957  16.961  0.00  0.00           C  
ATOM   1720  CD2 LEU   213      17.965   5.897  16.587  0.00  0.00           C  
ATOM   1721  N   ALA   214      21.194   4.622  12.125  0.00  0.00           N  
ATOM   1722  CA  ALA   214      21.472   3.560  11.169  0.00  0.00           C  
ATOM   1723  C   ALA   214      22.837   3.637  10.496  0.00  0.00           C  
ATOM   1724  O   ALA   214      23.415   2.608  10.167  0.00  0.00           O  
ATOM   1725  CB  ALA   214      20.374   3.532  10.089  0.00  0.00           C  
ATOM   1726  N   THR   215      23.401   4.840  10.275  0.00  0.00           N  
ATOM   1727  CA  THR   215      24.683   4.963   9.577  0.00  0.00           C  
ATOM   1728  C   THR   215      25.858   5.054  10.522  0.00  0.00           C  
ATOM   1729  O   THR   215      27.002   4.812  10.147  0.00  0.00           O  
ATOM   1730  CB  THR   215      24.770   6.202   8.676  0.00  0.00           C  
ATOM   1731  CG2 THR   215      23.671   6.173   7.609  0.00  0.00           C  
ATOM   1732  OG1 THR   215      24.632   7.419   9.403  0.00  0.00           O  
ATOM   1733  N   GLY   216      25.630   5.437  11.791  0.00  0.00           N  
ATOM   1734  CA  GLY   216      26.708   5.649  12.747  0.00  0.00           C  
ATOM   1735  C   GLY   216      27.480   6.934  12.559  0.00  0.00           C  
ATOM   1736  O   GLY   216      28.574   7.076  13.101  0.00  0.00           O  
ATOM   1737  N   LYS   217      26.959   7.898  11.772  0.00  0.00           N  
ATOM   1738  CA  LYS   217      27.625   9.175  11.576  0.00  0.00           C  
ATOM   1739  C   LYS   217      26.638  10.318  11.383  0.00  0.00           C  
ATOM   1740  O   LYS   217      25.532  10.152  10.878  0.00  0.00           O  
ATOM   1741  CB  LYS   217      28.672   9.172  10.421  0.00  0.00           C  
ATOM   1742  CG  LYS   217      28.142   8.839   9.011  0.00  0.00           C  
ATOM   1743  CD  LYS   217      28.484   7.404   8.569  0.00  0.00           C  
ATOM   1744  CE  LYS   217      28.420   7.127   7.058  0.00  0.00           C  
ATOM   1745  NZ  LYS   217      29.594   7.695   6.353  0.00  0.00           N1+
ATOM   1746  N   ILE   218      27.039  11.527  11.828  0.00  0.00           N  
ATOM   1747  CA  ILE   218      26.252  12.754  11.832  0.00  0.00           C  
ATOM   1748  C   ILE   218      25.777  13.171  10.437  0.00  0.00           C  
ATOM   1749  O   ILE   218      26.549  13.246   9.481  0.00  0.00           O  
ATOM   1750  CB  ILE   218      27.071  13.878  12.477  0.00  0.00           C  
ATOM   1751  CG1 ILE   218      27.479  13.526  13.930  0.00  0.00           C  
ATOM   1752  CG2 ILE   218      26.300  15.215  12.467  0.00  0.00           C  
ATOM   1753  CD1 ILE   218      28.767  14.228  14.370  0.00  0.00           C  
ATOM   1754  N   LEU   219      24.462  13.455  10.287  0.00  0.00           N  
ATOM   1755  CA  LEU   219      23.838  13.780   9.010  0.00  0.00           C  
ATOM   1756  C   LEU   219      24.316  15.075   8.374  0.00  0.00           C  
ATOM   1757  O   LEU   219      24.654  15.130   7.187  0.00  0.00           O  
ATOM   1758  CB  LEU   219      22.305  13.853   9.204  0.00  0.00           C  
ATOM   1759  CG  LEU   219      21.477  14.175   7.943  0.00  0.00           C  
ATOM   1760  CD1 LEU   219      21.786  13.274   6.740  0.00  0.00           C  
ATOM   1761  CD2 LEU   219      19.987  14.110   8.279  0.00  0.00           C  
ATOM   1762  N   PHE   220      24.379  16.145   9.186  0.00  0.00           N  
ATOM   1763  CA  PHE   220      24.842  17.443   8.760  0.00  0.00           C  
ATOM   1764  C   PHE   220      25.913  17.884   9.746  0.00  0.00           C  
ATOM   1765  O   PHE   220      25.577  18.425  10.800  0.00  0.00           O  
ATOM   1766  CB  PHE   220      23.694  18.494   8.784  0.00  0.00           C  
ATOM   1767  CG  PHE   220      22.482  18.083   7.992  0.00  0.00           C  
ATOM   1768  CD1 PHE   220      22.544  17.822   6.612  0.00  0.00           C  
ATOM   1769  CD2 PHE   220      21.239  17.997   8.638  0.00  0.00           C  
ATOM   1770  CE1 PHE   220      21.386  17.507   5.887  0.00  0.00           C  
ATOM   1771  CE2 PHE   220      20.085  17.659   7.926  0.00  0.00           C  
ATOM   1772  CZ  PHE   220      20.153  17.431   6.545  0.00  0.00           C  
ATOM   1773  N   PRO   221      27.209  17.726   9.486  0.00  0.00           N  
ATOM   1774  CA  PRO   221      28.189  18.007  10.533  0.00  0.00           C  
ATOM   1775  C   PRO   221      28.732  19.397  10.282  0.00  0.00           C  
ATOM   1776  O   PRO   221      29.935  19.609  10.132  0.00  0.00           O  
ATOM   1777  CB  PRO   221      29.246  16.899  10.376  0.00  0.00           C  
ATOM   1778  CG  PRO   221      29.132  16.402   8.932  0.00  0.00           C  
ATOM   1779  CD  PRO   221      27.702  16.740   8.510  0.00  0.00           C  
ATOM   1780  N   GLY   222      27.810  20.378  10.246  0.00  0.00           N  
ATOM   1781  CA  GLY   222      28.099  21.771   9.958  0.00  0.00           C  
ATOM   1782  C   GLY   222      28.897  22.473  11.021  0.00  0.00           C  
ATOM   1783  O   GLY   222      28.582  22.441  12.210  0.00  0.00           O  
ATOM   1784  N   LYS   223      29.955  23.195  10.616  0.00  0.00           N  
ATOM   1785  CA  LYS   223      30.776  23.948  11.554  0.00  0.00           C  
ATOM   1786  C   LYS   223      30.143  25.261  11.996  0.00  0.00           C  
ATOM   1787  O   LYS   223      30.418  25.764  13.082  0.00  0.00           O  
ATOM   1788  CB  LYS   223      32.190  24.209  10.983  0.00  0.00           C  
ATOM   1789  CG  LYS   223      33.034  22.926  10.929  0.00  0.00           C  
ATOM   1790  CD  LYS   223      34.478  23.194  10.478  0.00  0.00           C  
ATOM   1791  CE  LYS   223      35.354  21.941  10.529  0.00  0.00           C  
ATOM   1792  NZ  LYS   223      36.737  22.273  10.118  0.00  0.00           N1+
ATOM   1793  N   SER   224      29.232  25.822  11.186  0.00  0.00           N  
ATOM   1794  CA  SER   224      28.576  27.084  11.468  0.00  0.00           C  
ATOM   1795  C   SER   224      27.122  26.992  11.063  0.00  0.00           C  
ATOM   1796  O   SER   224      26.704  26.054  10.390  0.00  0.00           O  
ATOM   1797  CB  SER   224      29.255  28.293  10.755  0.00  0.00           C  
ATOM   1798  OG  SER   224      29.059  28.292   9.335  0.00  0.00           O  
ATOM   1799  N   ASN   225      26.301  27.985  11.466  0.00  0.00           N  
ATOM   1800  CA  ASN   225      24.908  28.100  11.050  0.00  0.00           C  
ATOM   1801  C   ASN   225      24.735  28.208   9.533  0.00  0.00           C  
ATOM   1802  O   ASN   225      23.834  27.608   8.954  0.00  0.00           O  
ATOM   1803  CB  ASN   225      24.260  29.340  11.731  0.00  0.00           C  
ATOM   1804  CG  ASN   225      23.592  28.949  13.045  0.00  0.00           C  
ATOM   1805  ND2 ASN   225      23.267  29.954  13.885  0.00  0.00           N  
ATOM   1806  OD1 ASN   225      23.347  27.774  13.328  0.00  0.00           O  
ATOM   1807  N   ASN   226      25.620  28.957   8.847  0.00  0.00           N  
ATOM   1808  CA  ASN   226      25.643  29.049   7.394  0.00  0.00           C  
ATOM   1809  C   ASN   226      25.984  27.715   6.715  0.00  0.00           C  
ATOM   1810  O   ASN   226      25.346  27.291   5.755  0.00  0.00           O  
ATOM   1811  CB  ASN   226      26.676  30.138   7.010  0.00  0.00           C  
ATOM   1812  CG  ASN   226      26.673  30.457   5.518  0.00  0.00           C  
ATOM   1813  ND2 ASN   226      25.745  31.336   5.093  0.00  0.00           N  
ATOM   1814  OD1 ASN   226      27.495  29.929   4.764  0.00  0.00           O  
ATOM   1815  N   HIS   227      26.995  26.993   7.241  0.00  0.00           N  
ATOM   1816  CA  HIS   227      27.365  25.670   6.754  0.00  0.00           C  
ATOM   1817  C   HIS   227      26.284  24.611   6.937  0.00  0.00           C  
ATOM   1818  O   HIS   227      26.059  23.781   6.060  0.00  0.00           O  
ATOM   1819  CB  HIS   227      28.676  25.179   7.395  0.00  0.00           C  
ATOM   1820  CG  HIS   227      29.260  23.974   6.724  0.00  0.00           C  
ATOM   1821  CD2 HIS   227      29.162  23.554   5.436  0.00  0.00           C  
ATOM   1822  ND1 HIS   227      30.063  23.119   7.456  0.00  0.00           N  
ATOM   1823  CE1 HIS   227      30.431  22.187   6.592  0.00  0.00           C  
ATOM   1824  NE2 HIS   227      29.915  22.405   5.359  0.00  0.00           N  
ATOM   1825  N   MET   228      25.545  24.645   8.068  0.00  0.00           N  
ATOM   1826  CA  MET   228      24.351  23.835   8.266  0.00  0.00           C  
ATOM   1827  C   MET   228      23.293  24.070   7.199  0.00  0.00           C  
ATOM   1828  O   MET   228      22.747  23.125   6.643  0.00  0.00           O  
ATOM   1829  CB  MET   228      23.688  24.166   9.622  0.00  0.00           C  
ATOM   1830  CG  MET   228      24.377  23.514  10.831  0.00  0.00           C  
ATOM   1831  SD  MET   228      24.407  21.695  10.802  0.00  0.00           S  
ATOM   1832  CE  MET   228      22.611  21.419  10.734  0.00  0.00           C  
ATOM   1833  N   ILE   229      23.018  25.347   6.848  0.00  0.00           N  
ATOM   1834  CA  ILE   229      22.102  25.708   5.760  0.00  0.00           C  
ATOM   1835  C   ILE   229      22.503  25.126   4.410  0.00  0.00           C  
ATOM   1836  O   ILE   229      21.672  24.586   3.675  0.00  0.00           O  
ATOM   1837  CB  ILE   229      21.888  27.225   5.663  0.00  0.00           C  
ATOM   1838  CG1 ILE   229      20.934  27.673   6.787  0.00  0.00           C  
ATOM   1839  CG2 ILE   229      21.369  27.670   4.285  0.00  0.00           C  
ATOM   1840  CD1 ILE   229      20.664  29.179   6.822  0.00  0.00           C  
ATOM   1841  N   LYS   230      23.806  25.185   4.069  0.00  0.00           N  
ATOM   1842  CA  LYS   230      24.354  24.598   2.861  0.00  0.00           C  
ATOM   1843  C   LYS   230      24.140  23.096   2.769  0.00  0.00           C  
ATOM   1844  O   LYS   230      23.612  22.619   1.770  0.00  0.00           O  
ATOM   1845  CB  LYS   230      25.873  24.884   2.811  0.00  0.00           C  
ATOM   1846  CG  LYS   230      26.635  24.279   1.618  0.00  0.00           C  
ATOM   1847  CD  LYS   230      26.485  25.070   0.315  0.00  0.00           C  
ATOM   1848  CE  LYS   230      27.258  24.468  -0.857  0.00  0.00           C  
ATOM   1849  NZ  LYS   230      26.726  23.174  -1.240  0.00  0.00           N1+
ATOM   1850  N   LEU   231      24.480  22.334   3.828  0.00  0.00           N  
ATOM   1851  CA  LEU   231      24.315  20.886   3.896  0.00  0.00           C  
ATOM   1852  C   LEU   231      22.860  20.423   3.801  0.00  0.00           C  
ATOM   1853  O   LEU   231      22.546  19.420   3.161  0.00  0.00           O  
ATOM   1854  CB  LEU   231      24.937  20.337   5.201  0.00  0.00           C  
ATOM   1855  CG  LEU   231      26.469  20.461   5.305  0.00  0.00           C  
ATOM   1856  CD1 LEU   231      26.911  20.219   6.751  0.00  0.00           C  
ATOM   1857  CD2 LEU   231      27.192  19.482   4.373  0.00  0.00           C  
ATOM   1858  N   MET   232      21.914  21.156   4.423  0.00  0.00           N  
ATOM   1859  CA  MET   232      20.484  20.918   4.275  0.00  0.00           C  
ATOM   1860  C   MET   232      19.974  21.090   2.842  0.00  0.00           C  
ATOM   1861  O   MET   232      19.206  20.274   2.327  0.00  0.00           O  
ATOM   1862  CB  MET   232      19.702  21.818   5.259  0.00  0.00           C  
ATOM   1863  CG  MET   232      20.008  21.432   6.721  0.00  0.00           C  
ATOM   1864  SD  MET   232      19.049  22.312   7.988  0.00  0.00           S  
ATOM   1865  CE  MET   232      19.659  23.980   7.724  0.00  0.00           C  
ATOM   1866  N   MET   233      20.437  22.133   2.124  0.00  0.00           N  
ATOM   1867  CA  MET   233      20.130  22.302   0.710  0.00  0.00           C  
ATOM   1868  C   MET   233      20.773  21.289  -0.216  0.00  0.00           C  
ATOM   1869  O   MET   233      20.250  21.006  -1.289  0.00  0.00           O  
ATOM   1870  CB  MET   233      20.609  23.660   0.194  0.00  0.00           C  
ATOM   1871  CG  MET   233      19.741  24.832   0.625  0.00  0.00           C  
ATOM   1872  SD  MET   233      20.139  26.371  -0.257  0.00  0.00           S  
ATOM   1873  CE  MET   233      20.980  27.161   1.119  0.00  0.00           C  
ATOM   1874  N   GLU   234      21.908  20.677   0.163  0.00  0.00           N  
ATOM   1875  CA  GLU   234      22.553  19.661  -0.657  0.00  0.00           C  
ATOM   1876  C   GLU   234      21.691  18.427  -0.860  0.00  0.00           C  
ATOM   1877  O   GLU   234      21.897  17.644  -1.785  0.00  0.00           O  
ATOM   1878  CB  GLU   234      23.936  19.289  -0.080  0.00  0.00           C  
ATOM   1879  CG  GLU   234      24.914  20.466  -0.307  0.00  0.00           C  
ATOM   1880  CD  GLU   234      26.313  20.261   0.283  0.00  0.00           C  
ATOM   1881  OE1 GLU   234      26.645  19.252   0.912  0.00  0.00           O  
ATOM   1882  OE2 GLU   234      27.185  21.150   0.152  0.00  0.00           O1-
ATOM   1883  N   TYR   235      20.662  18.248  -0.014  0.00  0.00           N  
ATOM   1884  CA  TYR   235      19.729  17.158  -0.125  0.00  0.00           C  
ATOM   1885  C   TYR   235      18.361  17.547  -0.709  0.00  0.00           C  
ATOM   1886  O   TYR   235      17.732  16.748  -1.401  0.00  0.00           O  
ATOM   1887  CB  TYR   235      19.580  16.591   1.313  0.00  0.00           C  
ATOM   1888  CG  TYR   235      18.714  15.366   1.379  0.00  0.00           C  
ATOM   1889  CD1 TYR   235      18.703  14.415   0.343  0.00  0.00           C  
ATOM   1890  CD2 TYR   235      17.834  15.213   2.459  0.00  0.00           C  
ATOM   1891  CE1 TYR   235      17.747  13.395   0.332  0.00  0.00           C  
ATOM   1892  CE2 TYR   235      16.899  14.170   2.466  0.00  0.00           C  
ATOM   1893  CZ  TYR   235      16.853  13.267   1.398  0.00  0.00           C  
ATOM   1894  OH  TYR   235      15.823  12.317   1.315  0.00  0.00           O  
ATOM   1895  N   LYS   236      17.838  18.759  -0.444  0.00  0.00           N  
ATOM   1896  CA  LYS   236      16.486  19.118  -0.878  0.00  0.00           C  
ATOM   1897  C   LYS   236      16.427  20.315  -1.799  0.00  0.00           C  
ATOM   1898  O   LYS   236      15.344  20.775  -2.157  0.00  0.00           O  
ATOM   1899  CB  LYS   236      15.607  19.393   0.359  0.00  0.00           C  
ATOM   1900  CG  LYS   236      15.203  18.123   1.116  0.00  0.00           C  
ATOM   1901  CD  LYS   236      13.995  17.414   0.490  0.00  0.00           C  
ATOM   1902  CE  LYS   236      13.826  15.976   0.966  0.00  0.00           C  
ATOM   1903  NZ  LYS   236      14.777  15.102   0.244  0.00  0.00           N1+
ATOM   1904  N   GLY   237      17.584  20.814  -2.252  0.00  0.00           N  
ATOM   1905  CA  GLY   237      17.652  21.968  -3.133  0.00  0.00           C  
ATOM   1906  C   GLY   237      17.468  23.288  -2.431  0.00  0.00           C  
ATOM   1907  O   GLY   237      17.391  23.367  -1.206  0.00  0.00           O  
ATOM   1908  N   LYS   238      17.437  24.389  -3.213  0.00  0.00           N  
ATOM   1909  CA  LYS   238      17.317  25.754  -2.717  0.00  0.00           C  
ATOM   1910  C   LYS   238      16.094  26.003  -1.831  0.00  0.00           C  
ATOM   1911  O   LYS   238      14.975  25.560  -2.081  0.00  0.00           O  
ATOM   1912  CB  LYS   238      17.368  26.777  -3.894  0.00  0.00           C  
ATOM   1913  CG  LYS   238      17.161  28.281  -3.570  0.00  0.00           C  
ATOM   1914  CD  LYS   238      18.338  29.019  -2.897  0.00  0.00           C  
ATOM   1915  CE  LYS   238      19.275  29.805  -3.840  0.00  0.00           C  
ATOM   1916  NZ  LYS   238      18.606  30.957  -4.494  0.00  0.00           N1+
ATOM   1917  N   PHE   239      16.303  26.757  -0.731  0.00  0.00           N  
ATOM   1918  CA  PHE   239      15.249  27.143   0.190  0.00  0.00           C  
ATOM   1919  C   PHE   239      14.138  27.949  -0.488  0.00  0.00           C  
ATOM   1920  O   PHE   239      14.390  28.871  -1.261  0.00  0.00           O  
ATOM   1921  CB  PHE   239      15.796  27.987   1.370  0.00  0.00           C  
ATOM   1922  CG  PHE   239      16.740  27.295   2.313  0.00  0.00           C  
ATOM   1923  CD1 PHE   239      17.247  26.002   2.184  0.00  0.00           C  
ATOM   1924  CD2 PHE   239      17.056  28.005   3.465  0.00  0.00           C  
ATOM   1925  CE1 PHE   239      17.902  25.366   3.259  0.00  0.00           C  
ATOM   1926  CE2 PHE   239      17.798  27.428   4.501  0.00  0.00           C  
ATOM   1927  CZ  PHE   239      18.192  26.089   4.406  0.00  0.00           C  
ATOM   1928  N   SER   240      12.858  27.619  -0.214  0.00  0.00           N  
ATOM   1929  CA  SER   240      11.719  28.260  -0.864  0.00  0.00           C  
ATOM   1930  C   SER   240      11.649  29.758  -0.603  0.00  0.00           C  
ATOM   1931  O   SER   240      11.741  30.206   0.535  0.00  0.00           O  
ATOM   1932  CB  SER   240      10.391  27.616  -0.376  0.00  0.00           C  
ATOM   1933  OG  SER   240       9.220  28.104  -1.042  0.00  0.00           O  
ATOM   1934  N   HIS   241      11.442  30.580  -1.658  0.00  0.00           N  
ATOM   1935  CA  HIS   241      11.474  32.037  -1.577  0.00  0.00           C  
ATOM   1936  C   HIS   241      10.507  32.667  -0.587  0.00  0.00           C  
ATOM   1937  O   HIS   241      10.787  33.707   0.006  0.00  0.00           O  
ATOM   1938  CB  HIS   241      11.174  32.677  -2.947  0.00  0.00           C  
ATOM   1939  CG  HIS   241      12.219  32.451  -3.987  0.00  0.00           C  
ATOM   1940  CD2 HIS   241      13.521  32.072  -3.898  0.00  0.00           C  
ATOM   1941  ND1 HIS   241      11.913  32.829  -5.274  0.00  0.00           N  
ATOM   1942  CE1 HIS   241      13.034  32.678  -5.953  0.00  0.00           C  
ATOM   1943  NE2 HIS   241      14.039  32.223  -5.165  0.00  0.00           N  
ATOM   1944  N   LYS   242       9.331  32.046  -0.393  0.00  0.00           N  
ATOM   1945  CA  LYS   242       8.358  32.424   0.612  0.00  0.00           C  
ATOM   1946  C   LYS   242       8.891  32.270   2.043  0.00  0.00           C  
ATOM   1947  O   LYS   242       8.693  33.131   2.895  0.00  0.00           O  
ATOM   1948  CB  LYS   242       7.056  31.596   0.427  0.00  0.00           C  
ATOM   1949  CG  LYS   242       6.518  31.550  -1.021  0.00  0.00           C  
ATOM   1950  CD  LYS   242       6.878  30.239  -1.744  0.00  0.00           C  
ATOM   1951  CE  LYS   242       6.596  30.218  -3.246  0.00  0.00           C  
ATOM   1952  NZ  LYS   242       7.075  28.932  -3.803  0.00  0.00           N1+
ATOM   1953  N   MET   243       9.624  31.167   2.312  0.00  0.00           N  
ATOM   1954  CA  MET   243      10.228  30.859   3.599  0.00  0.00           C  
ATOM   1955  C   MET   243      11.348  31.820   3.985  0.00  0.00           C  
ATOM   1956  O   MET   243      11.427  32.286   5.120  0.00  0.00           O  
ATOM   1957  CB  MET   243      10.770  29.403   3.598  0.00  0.00           C  
ATOM   1958  CG  MET   243      11.132  28.854   4.992  0.00  0.00           C  
ATOM   1959  SD  MET   243      12.049  27.284   4.938  0.00  0.00           S  
ATOM   1960  CE  MET   243      12.408  27.282   6.719  0.00  0.00           C  
ATOM   1961  N   ILE   244      12.231  32.167   3.019  0.00  0.00           N  
ATOM   1962  CA  ILE   244      13.372  33.064   3.217  0.00  0.00           C  
ATOM   1963  C   ILE   244      12.933  34.454   3.657  0.00  0.00           C  
ATOM   1964  O   ILE   244      13.472  35.016   4.605  0.00  0.00           O  
ATOM   1965  CB  ILE   244      14.253  33.161   1.965  0.00  0.00           C  
ATOM   1966  CG1 ILE   244      14.786  31.775   1.532  0.00  0.00           C  
ATOM   1967  CG2 ILE   244      15.445  34.117   2.211  0.00  0.00           C  
ATOM   1968  CD1 ILE   244      15.294  31.772   0.086  0.00  0.00           C  
ATOM   1969  N   LYS   245      11.885  35.016   3.016  0.00  0.00           N  
ATOM   1970  CA  LYS   245      11.337  36.319   3.366  0.00  0.00           C  
ATOM   1971  C   LYS   245      10.692  36.387   4.744  0.00  0.00           C  
ATOM   1972  O   LYS   245      10.621  37.452   5.350  0.00  0.00           O  
ATOM   1973  CB  LYS   245      10.277  36.766   2.328  0.00  0.00           C  
ATOM   1974  CG  LYS   245      10.874  37.127   0.962  0.00  0.00           C  
ATOM   1975  CD  LYS   245       9.797  37.566  -0.043  0.00  0.00           C  
ATOM   1976  CE  LYS   245      10.399  37.942  -1.397  0.00  0.00           C  
ATOM   1977  NZ  LYS   245       9.335  38.313  -2.354  0.00  0.00           N1+
ATOM   1978  N   GLY   246      10.191  35.254   5.278  0.00  0.00           N  
ATOM   1979  CA  GLY   246       9.617  35.221   6.620  0.00  0.00           C  
ATOM   1980  C   GLY   246      10.632  35.094   7.731  0.00  0.00           C  
ATOM   1981  O   GLY   246      10.280  35.147   8.906  0.00  0.00           O  
ATOM   1982  N   GLY   247      11.923  34.897   7.394  0.00  0.00           N  
ATOM   1983  CA  GLY   247      12.991  34.787   8.378  0.00  0.00           C  
ATOM   1984  C   GLY   247      13.587  36.113   8.780  0.00  0.00           C  
ATOM   1985  O   GLY   247      13.964  36.931   7.950  0.00  0.00           O  
ATOM   1986  N   GLN   248      13.748  36.347  10.095  0.00  0.00           N  
ATOM   1987  CA  GLN   248      14.404  37.536  10.627  0.00  0.00           C  
ATOM   1988  C   GLN   248      15.890  37.658  10.307  0.00  0.00           C  
ATOM   1989  O   GLN   248      16.390  38.731   9.982  0.00  0.00           O  
ATOM   1990  CB  GLN   248      14.203  37.638  12.157  0.00  0.00           C  
ATOM   1991  CG  GLN   248      12.715  37.735  12.566  0.00  0.00           C  
ATOM   1992  CD  GLN   248      12.074  39.023  12.045  0.00  0.00           C  
ATOM   1993  NE2 GLN   248      10.930  38.898  11.335  0.00  0.00           N  
ATOM   1994  OE1 GLN   248      12.570  40.127  12.272  0.00  0.00           O  
ATOM   1995  N   PHE   249      16.648  36.548  10.353  0.00  0.00           N  
ATOM   1996  CA  PHE   249      18.090  36.559  10.155  0.00  0.00           C  
ATOM   1997  C   PHE   249      18.438  36.242   8.707  0.00  0.00           C  
ATOM   1998  O   PHE   249      19.517  35.734   8.401  0.00  0.00           O  
ATOM   1999  CB  PHE   249      18.838  35.545  11.066  0.00  0.00           C  
ATOM   2000  CG  PHE   249      18.538  35.749  12.526  0.00  0.00           C  
ATOM   2001  CD1 PHE   249      19.068  36.839  13.236  0.00  0.00           C  
ATOM   2002  CD2 PHE   249      17.755  34.809  13.213  0.00  0.00           C  
ATOM   2003  CE1 PHE   249      18.793  37.001  14.602  0.00  0.00           C  
ATOM   2004  CE2 PHE   249      17.467  34.970  14.573  0.00  0.00           C  
ATOM   2005  CZ  PHE   249      17.984  36.069  15.268  0.00  0.00           C  
ATOM   2006  N   TYR   250      17.523  36.541   7.755  0.00  0.00           N  
ATOM   2007  CA  TYR   250      17.678  36.195   6.349  0.00  0.00           C  
ATOM   2008  C   TYR   250      18.929  36.793   5.713  0.00  0.00           C  
ATOM   2009  O   TYR   250      19.644  36.129   4.968  0.00  0.00           O  
ATOM   2010  CB  TYR   250      16.389  36.477   5.505  0.00  0.00           C  
ATOM   2011  CG  TYR   250      16.264  37.863   4.908  0.00  0.00           C  
ATOM   2012  CD1 TYR   250      15.643  38.911   5.605  0.00  0.00           C  
ATOM   2013  CD2 TYR   250      16.783  38.117   3.622  0.00  0.00           C  
ATOM   2014  CE1 TYR   250      15.581  40.196   5.044  0.00  0.00           C  
ATOM   2015  CE2 TYR   250      16.728  39.403   3.064  0.00  0.00           C  
ATOM   2016  CZ  TYR   250      16.143  40.449   3.783  0.00  0.00           C  
ATOM   2017  OH  TYR   250      16.114  41.760   3.258  0.00  0.00           O  
ATOM   2018  N   SER   251      19.239  38.055   6.065  0.00  0.00           N  
ATOM   2019  CA  SER   251      20.328  38.857   5.524  0.00  0.00           C  
ATOM   2020  C   SER   251      21.718  38.333   5.828  0.00  0.00           C  
ATOM   2021  O   SER   251      22.684  38.651   5.140  0.00  0.00           O  
ATOM   2022  CB  SER   251      20.245  40.321   6.034  0.00  0.00           C  
ATOM   2023  OG  SER   251      20.305  40.395   7.463  0.00  0.00           O  
ATOM   2024  N   GLN   252      21.851  37.481   6.861  0.00  0.00           N  
ATOM   2025  CA  GLN   252      23.093  36.817   7.201  0.00  0.00           C  
ATOM   2026  C   GLN   252      23.414  35.637   6.290  0.00  0.00           C  
ATOM   2027  O   GLN   252      24.544  35.157   6.282  0.00  0.00           O  
ATOM   2028  CB  GLN   252      23.043  36.305   8.663  0.00  0.00           C  
ATOM   2029  CG  GLN   252      23.128  37.442   9.705  0.00  0.00           C  
ATOM   2030  CD  GLN   252      23.112  36.892  11.129  0.00  0.00           C  
ATOM   2031  NE2 GLN   252      24.285  36.415  11.605  0.00  0.00           N  
ATOM   2032  OE1 GLN   252      22.092  36.876  11.818  0.00  0.00           O  
ATOM   2033  N   HIS   253      22.437  35.136   5.505  0.00  0.00           N  
ATOM   2034  CA  HIS   253      22.650  33.949   4.684  0.00  0.00           C  
ATOM   2035  C   HIS   253      22.163  34.108   3.255  0.00  0.00           C  
ATOM   2036  O   HIS   253      22.560  33.354   2.372  0.00  0.00           O  
ATOM   2037  CB  HIS   253      21.928  32.725   5.294  0.00  0.00           C  
ATOM   2038  CG  HIS   253      22.255  32.496   6.738  0.00  0.00           C  
ATOM   2039  CD2 HIS   253      21.535  32.840   7.837  0.00  0.00           C  
ATOM   2040  ND1 HIS   253      23.427  31.860   7.111  0.00  0.00           N  
ATOM   2041  CE1 HIS   253      23.391  31.835   8.430  0.00  0.00           C  
ATOM   2042  NE2 HIS   253      22.268  32.413   8.919  0.00  0.00           N  
ATOM   2043  N   PHE   254      21.296  35.096   2.981  0.00  0.00           N  
ATOM   2044  CA  PHE   254      20.715  35.331   1.674  0.00  0.00           C  
ATOM   2045  C   PHE   254      20.755  36.818   1.365  0.00  0.00           C  
ATOM   2046  O   PHE   254      20.858  37.657   2.256  0.00  0.00           O  
ATOM   2047  CB  PHE   254      19.228  34.878   1.593  0.00  0.00           C  
ATOM   2048  CG  PHE   254      19.091  33.384   1.630  0.00  0.00           C  
ATOM   2049  CD1 PHE   254      19.069  32.651   0.434  0.00  0.00           C  
ATOM   2050  CD2 PHE   254      18.954  32.697   2.847  0.00  0.00           C  
ATOM   2051  CE1 PHE   254      18.952  31.257   0.449  0.00  0.00           C  
ATOM   2052  CE2 PHE   254      18.841  31.300   2.866  0.00  0.00           C  
ATOM   2053  CZ  PHE   254      18.846  30.579   1.667  0.00  0.00           C  
ATOM   2054  N   ASN   255      20.668  37.186   0.071  0.00  0.00           N  
ATOM   2055  CA  ASN   255      20.645  38.570  -0.368  0.00  0.00           C  
ATOM   2056  C   ASN   255      19.253  38.982  -0.867  0.00  0.00           C  
ATOM   2057  O   ASN   255      18.304  38.200  -0.836  0.00  0.00           O  
ATOM   2058  CB  ASN   255      21.764  38.811  -1.432  0.00  0.00           C  
ATOM   2059  CG  ASN   255      21.567  38.011  -2.722  0.00  0.00           C  
ATOM   2060  ND2 ASN   255      22.640  37.896  -3.535  0.00  0.00           N  
ATOM   2061  OD1 ASN   255      20.482  37.533  -3.050  0.00  0.00           O  
ATOM   2062  N   GLU   256      19.119  40.218  -1.399  0.00  0.00           N  
ATOM   2063  CA  GLU   256      17.860  40.769  -1.890  0.00  0.00           C  
ATOM   2064  C   GLU   256      17.297  40.078  -3.131  0.00  0.00           C  
ATOM   2065  O   GLU   256      16.121  40.212  -3.461  0.00  0.00           O  
ATOM   2066  CB  GLU   256      18.012  42.278  -2.214  0.00  0.00           C  
ATOM   2067  CG  GLU   256      18.364  43.173  -0.997  0.00  0.00           C  
ATOM   2068  CD  GLU   256      17.369  43.039   0.159  0.00  0.00           C  
ATOM   2069  OE1 GLU   256      17.524  42.091   0.978  0.00  0.00           O  
ATOM   2070  OE2 GLU   256      16.455  43.892   0.243  0.00  0.00           O1-
ATOM   2071  N   ASN   257      18.119  39.279  -3.843  0.00  0.00           N  
ATOM   2072  CA  ASN   257      17.677  38.521  -5.004  0.00  0.00           C  
ATOM   2073  C   ASN   257      17.311  37.089  -4.616  0.00  0.00           C  
ATOM   2074  O   ASN   257      16.913  36.291  -5.459  0.00  0.00           O  
ATOM   2075  CB  ASN   257      18.774  38.502  -6.100  0.00  0.00           C  
ATOM   2076  CG  ASN   257      19.016  39.916  -6.614  0.00  0.00           C  
ATOM   2077  ND2 ASN   257      20.188  40.501  -6.272  0.00  0.00           N  
ATOM   2078  OD1 ASN   257      18.194  40.514  -7.308  0.00  0.00           O  
ATOM   2079  N   LEU   258      17.407  36.769  -3.302  0.00  0.00           N  
ATOM   2080  CA  LEU   258      17.045  35.507  -2.672  0.00  0.00           C  
ATOM   2081  C   LEU   258      18.072  34.407  -2.916  0.00  0.00           C  
ATOM   2082  O   LEU   258      17.775  33.206  -2.934  0.00  0.00           O  
ATOM   2083  CB  LEU   258      15.595  35.057  -2.980  0.00  0.00           C  
ATOM   2084  CG  LEU   258      14.525  36.038  -2.464  0.00  0.00           C  
ATOM   2085  CD1 LEU   258      13.316  36.042  -3.406  0.00  0.00           C  
ATOM   2086  CD2 LEU   258      14.114  35.711  -1.025  0.00  0.00           C  
ATOM   2087  N   ASP   259      19.352  34.803  -3.041  0.00  0.00           N  
ATOM   2088  CA  ASP   259      20.431  33.881  -3.320  0.00  0.00           C  
ATOM   2089  C   ASP   259      21.336  33.675  -2.136  0.00  0.00           C  
ATOM   2090  O   ASP   259      21.635  34.584  -1.365  0.00  0.00           O  
ATOM   2091  CB  ASP   259      21.234  34.289  -4.563  0.00  0.00           C  
ATOM   2092  CG  ASP   259      20.348  34.083  -5.771  0.00  0.00           C  
ATOM   2093  OD1 ASP   259      20.356  34.963  -6.660  0.00  0.00           O  
ATOM   2094  OD2 ASP   259      19.686  33.007  -5.819  0.00  0.00           O1-
ATOM   2095  N   PHE   260      21.720  32.397  -1.948  0.00  0.00           N  
ATOM   2096  CA  PHE   260      22.471  31.930  -0.808  0.00  0.00           C  
ATOM   2097  C   PHE   260      23.908  32.408  -0.869  0.00  0.00           C  
ATOM   2098  O   PHE   260      24.569  32.372  -1.908  0.00  0.00           O  
ATOM   2099  CB  PHE   260      22.379  30.380  -0.687  0.00  0.00           C  
ATOM   2100  CG  PHE   260      23.104  29.826   0.515  0.00  0.00           C  
ATOM   2101  CD1 PHE   260      22.763  30.224   1.820  0.00  0.00           C  
ATOM   2102  CD2 PHE   260      24.136  28.889   0.340  0.00  0.00           C  
ATOM   2103  CE1 PHE   260      23.492  29.751   2.919  0.00  0.00           C  
ATOM   2104  CE2 PHE   260      24.841  28.391   1.440  0.00  0.00           C  
ATOM   2105  CZ  PHE   260      24.529  28.833   2.729  0.00  0.00           C  
ATOM   2106  N   LEU   261      24.407  32.857   0.285  0.00  0.00           N  
ATOM   2107  CA  LEU   261      25.760  33.303   0.453  0.00  0.00           C  
ATOM   2108  C   LEU   261      26.484  32.253   1.264  0.00  0.00           C  
ATOM   2109  O   LEU   261      26.281  32.132   2.468  0.00  0.00           O  
ATOM   2110  CB  LEU   261      25.771  34.644   1.224  0.00  0.00           C  
ATOM   2111  CG  LEU   261      25.006  35.788   0.527  0.00  0.00           C  
ATOM   2112  CD1 LEU   261      24.940  37.016   1.444  0.00  0.00           C  
ATOM   2113  CD2 LEU   261      25.613  36.156  -0.833  0.00  0.00           C  
ATOM   2114  N   TYR   262      27.352  31.453   0.622  0.00  0.00           N  
ATOM   2115  CA  TYR   262      28.087  30.407   1.311  0.00  0.00           C  
ATOM   2116  C   TYR   262      29.428  30.942   1.784  0.00  0.00           C  
ATOM   2117  O   TYR   262      30.160  31.562   1.016  0.00  0.00           O  
ATOM   2118  CB  TYR   262      28.276  29.190   0.368  0.00  0.00           C  
ATOM   2119  CG  TYR   262      28.920  27.981   0.996  0.00  0.00           C  
ATOM   2120  CD1 TYR   262      28.602  27.528   2.292  0.00  0.00           C  
ATOM   2121  CD2 TYR   262      29.848  27.253   0.234  0.00  0.00           C  
ATOM   2122  CE1 TYR   262      29.221  26.382   2.814  0.00  0.00           C  
ATOM   2123  CE2 TYR   262      30.459  26.106   0.753  0.00  0.00           C  
ATOM   2124  CZ  TYR   262      30.160  25.683   2.049  0.00  0.00           C  
ATOM   2125  OH  TYR   262      30.860  24.591   2.591  0.00  0.00           O  
ATOM   2126  N   VAL   263      29.760  30.732   3.070  0.00  0.00           N  
ATOM   2127  CA  VAL   263      30.987  31.230   3.675  0.00  0.00           C  
ATOM   2128  C   VAL   263      32.007  30.112   3.832  0.00  0.00           C  
ATOM   2129  O   VAL   263      31.803  29.160   4.584  0.00  0.00           O  
ATOM   2130  CB  VAL   263      30.720  31.862   5.042  0.00  0.00           C  
ATOM   2131  CG1 VAL   263      32.026  32.321   5.724  0.00  0.00           C  
ATOM   2132  CG2 VAL   263      29.768  33.063   4.878  0.00  0.00           C  
ATOM   2133  N   ASP   264      33.158  30.240   3.140  0.00  0.00           N  
ATOM   2134  CA  ASP   264      34.245  29.279   3.185  0.00  0.00           C  
ATOM   2135  C   ASP   264      35.486  29.883   3.864  0.00  0.00           C  
ATOM   2136  O   ASP   264      35.751  31.081   3.790  0.00  0.00           O  
ATOM   2137  CB  ASP   264      34.632  28.837   1.750  0.00  0.00           C  
ATOM   2138  CG  ASP   264      33.585  27.916   1.134  0.00  0.00           C  
ATOM   2139  OD1 ASP   264      33.396  26.796   1.682  0.00  0.00           O  
ATOM   2140  OD2 ASP   264      33.017  28.286   0.071  0.00  0.00           O1-
ATOM   2141  N   ARG   265      36.300  29.050   4.560  0.00  0.00           N  
ATOM   2142  CA  ARG   265      37.531  29.478   5.219  0.00  0.00           C  
ATOM   2143  C   ARG   265      38.754  29.197   4.352  0.00  0.00           C  
ATOM   2144  O   ARG   265      39.235  28.065   4.280  0.00  0.00           O  
ATOM   2145  CB  ARG   265      37.712  28.729   6.575  0.00  0.00           C  
ATOM   2146  CG  ARG   265      38.958  29.124   7.410  0.00  0.00           C  
ATOM   2147  CD  ARG   265      39.085  28.348   8.728  0.00  0.00           C  
ATOM   2148  NE  ARG   265      40.307  28.847   9.448  0.00  0.00           N  
ATOM   2149  CZ  ARG   265      41.548  28.377   9.253  0.00  0.00           C  
ATOM   2150  NH1 ARG   265      42.558  28.881   9.959  0.00  0.00           N  
ATOM   2151  NH2 ARG   265      41.807  27.404   8.387  0.00  0.00           N1+
ATOM   2152  N   ASP   266      39.336  30.234   3.714  0.00  0.00           N  
ATOM   2153  CA  ASP   266      40.637  30.129   3.065  0.00  0.00           C  
ATOM   2154  C   ASP   266      41.739  30.039   4.129  0.00  0.00           C  
ATOM   2155  O   ASP   266      41.948  30.945   4.932  0.00  0.00           O  
ATOM   2156  CB  ASP   266      40.847  31.299   2.059  0.00  0.00           C  
ATOM   2157  CG  ASP   266      42.188  31.292   1.327  0.00  0.00           C  
ATOM   2158  OD1 ASP   266      43.067  30.443   1.630  0.00  0.00           O  
ATOM   2159  OD2 ASP   266      42.389  32.200   0.481  0.00  0.00           O1-
ATOM   2160  N   HIS   267      42.454  28.896   4.183  0.00  0.00           N  
ATOM   2161  CA  HIS   267      43.503  28.666   5.161  0.00  0.00           C  
ATOM   2162  C   HIS   267      44.780  29.441   4.899  0.00  0.00           C  
ATOM   2163  O   HIS   267      45.411  29.941   5.828  0.00  0.00           O  
ATOM   2164  CB  HIS   267      43.857  27.165   5.256  0.00  0.00           C  
ATOM   2165  CG  HIS   267      44.854  26.817   6.328  0.00  0.00           C  
ATOM   2166  CD2 HIS   267      46.144  26.413   6.194  0.00  0.00           C  
ATOM   2167  ND1 HIS   267      44.504  26.881   7.670  0.00  0.00           N  
ATOM   2168  CE1 HIS   267      45.595  26.508   8.318  0.00  0.00           C  
ATOM   2169  NE2 HIS   267      46.613  26.216   7.473  0.00  0.00           N  
ATOM   2170  N   TYR   268      45.213  29.537   3.626  0.00  0.00           N  
ATOM   2171  CA  TYR   268      46.456  30.215   3.290  0.00  0.00           C  
ATOM   2172  C   TYR   268      46.343  31.725   3.456  0.00  0.00           C  
ATOM   2173  O   TYR   268      47.185  32.371   4.080  0.00  0.00           O  
ATOM   2174  CB  TYR   268      46.876  29.863   1.837  0.00  0.00           C  
ATOM   2175  CG  TYR   268      48.192  30.497   1.439  0.00  0.00           C  
ATOM   2176  CD1 TYR   268      48.207  31.626   0.603  0.00  0.00           C  
ATOM   2177  CD2 TYR   268      49.413  29.998   1.925  0.00  0.00           C  
ATOM   2178  CE1 TYR   268      49.415  32.256   0.272  0.00  0.00           C  
ATOM   2179  CE2 TYR   268      50.625  30.625   1.592  0.00  0.00           C  
ATOM   2180  CZ  TYR   268      50.624  31.758   0.769  0.00  0.00           C  
ATOM   2181  OH  TYR   268      51.835  32.397   0.435  0.00  0.00           O  
ATOM   2182  N   SER   269      45.246  32.306   2.939  0.00  0.00           N  
ATOM   2183  CA  SER   269      44.987  33.733   3.056  0.00  0.00           C  
ATOM   2184  C   SER   269      44.423  34.104   4.412  0.00  0.00           C  
ATOM   2185  O   SER   269      44.367  35.283   4.761  0.00  0.00           O  
ATOM   2186  CB  SER   269      43.931  34.215   2.045  0.00  0.00           C  
ATOM   2187  OG  SER   269      44.340  34.064   0.683  0.00  0.00           O  
ATOM   2188  N   LYS   270      43.970  33.100   5.187  0.00  0.00           N  
ATOM   2189  CA  LYS   270      43.408  33.228   6.523  0.00  0.00           C  
ATOM   2190  C   LYS   270      42.148  34.079   6.612  0.00  0.00           C  
ATOM   2191  O   LYS   270      42.005  34.923   7.492  0.00  0.00           O  
ATOM   2192  CB  LYS   270      44.458  33.722   7.543  0.00  0.00           C  
ATOM   2193  CG  LYS   270      45.664  32.782   7.681  0.00  0.00           C  
ATOM   2194  CD  LYS   270      46.712  33.323   8.665  0.00  0.00           C  
ATOM   2195  CE  LYS   270      47.905  32.384   8.833  0.00  0.00           C  
ATOM   2196  NZ  LYS   270      48.883  32.999   9.754  0.00  0.00           N1+
ATOM   2197  N   LYS   271      41.183  33.855   5.703  0.00  0.00           N  
ATOM   2198  CA  LYS   271      40.050  34.748   5.581  0.00  0.00           C  
ATOM   2199  C   LYS   271      38.820  34.068   5.026  0.00  0.00           C  
ATOM   2200  O   LYS   271      38.879  33.062   4.322  0.00  0.00           O  
ATOM   2201  CB  LYS   271      40.392  35.977   4.695  0.00  0.00           C  
ATOM   2202  CG  LYS   271      40.750  35.658   3.230  0.00  0.00           C  
ATOM   2203  CD  LYS   271      41.180  36.910   2.443  0.00  0.00           C  
ATOM   2204  CE  LYS   271      41.466  36.635   0.963  0.00  0.00           C  
ATOM   2205  NZ  LYS   271      42.001  37.853   0.315  0.00  0.00           N1+
ATOM   2206  N   GLU   272      37.646  34.630   5.366  0.00  0.00           N  
ATOM   2207  CA  GLU   272      36.374  34.249   4.798  0.00  0.00           C  
ATOM   2208  C   GLU   272      36.223  34.621   3.332  0.00  0.00           C  
ATOM   2209  O   GLU   272      36.597  35.707   2.886  0.00  0.00           O  
ATOM   2210  CB  GLU   272      35.209  34.844   5.614  0.00  0.00           C  
ATOM   2211  CG  GLU   272      35.165  34.274   7.049  0.00  0.00           C  
ATOM   2212  CD  GLU   272      33.927  34.698   7.836  0.00  0.00           C  
ATOM   2213  OE1 GLU   272      33.256  35.677   7.424  0.00  0.00           O  
ATOM   2214  OE2 GLU   272      33.651  34.024   8.863  0.00  0.00           O1-
ATOM   2215  N   VAL   273      35.652  33.697   2.543  0.00  0.00           N  
ATOM   2216  CA  VAL   273      35.359  33.890   1.137  0.00  0.00           C  
ATOM   2217  C   VAL   273      33.882  33.602   0.954  0.00  0.00           C  
ATOM   2218  O   VAL   273      33.393  32.542   1.334  0.00  0.00           O  
ATOM   2219  CB  VAL   273      36.204  32.981   0.243  0.00  0.00           C  
ATOM   2220  CG1 VAL   273      35.877  33.187  -1.251  0.00  0.00           C  
ATOM   2221  CG2 VAL   273      37.697  33.272   0.498  0.00  0.00           C  
ATOM   2222  N   VAL   274      33.120  34.568   0.393  0.00  0.00           N  
ATOM   2223  CA  VAL   274      31.684  34.427   0.184  0.00  0.00           C  
ATOM   2224  C   VAL   274      31.400  33.991  -1.243  0.00  0.00           C  
ATOM   2225  O   VAL   274      31.717  34.683  -2.210  0.00  0.00           O  
ATOM   2226  CB  VAL   274      30.898  35.705   0.479  0.00  0.00           C  
ATOM   2227  CG1 VAL   274      29.386  35.484   0.260  0.00  0.00           C  
ATOM   2228  CG2 VAL   274      31.145  36.125   1.939  0.00  0.00           C  
ATOM   2229  N   ARG   275      30.761  32.820  -1.410  0.00  0.00           N  
ATOM   2230  CA  ARG   275      30.386  32.280  -2.700  0.00  0.00           C  
ATOM   2231  C   ARG   275      28.889  32.451  -2.930  0.00  0.00           C  
ATOM   2232  O   ARG   275      28.052  31.897  -2.220  0.00  0.00           O  
ATOM   2233  CB  ARG   275      30.786  30.789  -2.779  0.00  0.00           C  
ATOM   2234  CG  ARG   275      30.513  30.108  -4.135  0.00  0.00           C  
ATOM   2235  CD  ARG   275      30.989  28.653  -4.152  0.00  0.00           C  
ATOM   2236  NE  ARG   275      30.638  28.101  -5.500  0.00  0.00           N  
ATOM   2237  CZ  ARG   275      30.916  26.852  -5.888  0.00  0.00           C  
ATOM   2238  NH1 ARG   275      30.573  26.460  -7.114  0.00  0.00           N  
ATOM   2239  NH2 ARG   275      31.525  25.988  -5.081  0.00  0.00           N1+
ATOM   2240  N   VAL   276      28.521  33.248  -3.954  0.00  0.00           N  
ATOM   2241  CA  VAL   276      27.138  33.509  -4.338  0.00  0.00           C  
ATOM   2242  C   VAL   276      26.554  32.336  -5.111  0.00  0.00           C  
ATOM   2243  O   VAL   276      27.095  31.909  -6.131  0.00  0.00           O  
ATOM   2244  CB  VAL   276      27.013  34.794  -5.159  0.00  0.00           C  
ATOM   2245  CG1 VAL   276      25.548  35.085  -5.545  0.00  0.00           C  
ATOM   2246  CG2 VAL   276      27.576  35.970  -4.340  0.00  0.00           C  
ATOM   2247  N   ILE   277      25.437  31.764  -4.621  0.00  0.00           N  
ATOM   2248  CA  ILE   277      24.803  30.611  -5.240  0.00  0.00           C  
ATOM   2249  C   ILE   277      23.363  30.934  -5.612  0.00  0.00           C  
ATOM   2250  O   ILE   277      22.485  31.080  -4.757  0.00  0.00           O  
ATOM   2251  CB  ILE   277      24.868  29.382  -4.329  0.00  0.00           C  
ATOM   2252  CG1 ILE   277      26.342  28.971  -4.084  0.00  0.00           C  
ATOM   2253  CG2 ILE   277      24.071  28.209  -4.934  0.00  0.00           C  
ATOM   2254  CD1 ILE   277      26.520  27.841  -3.062  0.00  0.00           C  
ATOM   2255  N   SER   278      23.094  31.021  -6.936  0.00  0.00           N  
ATOM   2256  CA  SER   278      21.766  31.216  -7.505  0.00  0.00           C  
ATOM   2257  C   SER   278      20.809  30.054  -7.310  0.00  0.00           C  
ATOM   2258  O   SER   278      19.642  30.224  -6.969  0.00  0.00           O  
ATOM   2259  CB  SER   278      21.798  31.556  -9.011  0.00  0.00           C  
ATOM   2260  OG  SER   278      22.538  30.577  -9.746  0.00  0.00           O  
ATOM   2261  N   ASP   279      21.295  28.820  -7.490  0.00  0.00           N  
ATOM   2262  CA  ASP   279      20.526  27.628  -7.223  0.00  0.00           C  
ATOM   2263  C   ASP   279      21.475  26.561  -6.700  0.00  0.00           C  
ATOM   2264  O   ASP   279      22.658  26.531  -7.039  0.00  0.00           O  
ATOM   2265  CB  ASP   279      19.754  27.153  -8.477  0.00  0.00           C  
ATOM   2266  CG  ASP   279      18.801  26.043  -8.080  0.00  0.00           C  
ATOM   2267  OD1 ASP   279      19.161  24.860  -8.298  0.00  0.00           O  
ATOM   2268  OD2 ASP   279      17.768  26.366  -7.443  0.00  0.00           O1-
ATOM   2269  N   LEU   280      20.977  25.674  -5.819  0.00  0.00           N  
ATOM   2270  CA  LEU   280      21.788  24.618  -5.257  0.00  0.00           C  
ATOM   2271  C   LEU   280      21.154  23.301  -5.640  0.00  0.00           C  
ATOM   2272  O   LEU   280      20.117  22.899  -5.121  0.00  0.00           O  
ATOM   2273  CB  LEU   280      21.953  24.758  -3.723  0.00  0.00           C  
ATOM   2274  CG  LEU   280      23.211  24.088  -3.129  0.00  0.00           C  
ATOM   2275  CD1 LEU   280      23.476  24.657  -1.735  0.00  0.00           C  
ATOM   2276  CD2 LEU   280      23.090  22.564  -3.073  0.00  0.00           C  
ATOM   2277  N   ARG   281      21.792  22.593  -6.584  0.00  0.00           N  
ATOM   2278  CA  ARG   281      21.332  21.313  -7.077  0.00  0.00           C  
ATOM   2279  C   ARG   281      21.397  20.190  -6.031  0.00  0.00           C  
ATOM   2280  O   ARG   281      22.329  20.194  -5.226  0.00  0.00           O  
ATOM   2281  CB  ARG   281      22.135  20.944  -8.350  0.00  0.00           C  
ATOM   2282  CG  ARG   281      21.643  19.684  -9.091  0.00  0.00           C  
ATOM   2283  CD  ARG   281      22.354  19.439 -10.423  0.00  0.00           C  
ATOM   2284  NE  ARG   281      21.781  18.174 -10.983  0.00  0.00           N  
ATOM   2285  CZ  ARG   281      22.166  17.626 -12.143  0.00  0.00           C  
ATOM   2286  NH1 ARG   281      21.592  16.497 -12.552  0.00  0.00           N  
ATOM   2287  NH2 ARG   281      23.109  18.180 -12.898  0.00  0.00           N1+
ATOM   2288  N   PRO   282      20.521  19.179  -5.997  0.00  0.00           N  
ATOM   2289  CA  PRO   282      20.605  18.199  -4.918  0.00  0.00           C  
ATOM   2290  C   PRO   282      21.633  17.136  -5.254  0.00  0.00           C  
ATOM   2291  O   PRO   282      21.436  16.331  -6.164  0.00  0.00           O  
ATOM   2292  CB  PRO   282      19.195  17.582  -4.836  0.00  0.00           C  
ATOM   2293  CG  PRO   282      18.272  18.597  -5.510  0.00  0.00           C  
ATOM   2294  CD  PRO   282      19.166  19.239  -6.567  0.00  0.00           C  
ATOM   2295  N   THR   283      22.767  17.153  -4.541  0.00  0.00           N  
ATOM   2296  CA  THR   283      23.900  16.272  -4.776  0.00  0.00           C  
ATOM   2297  C   THR   283      24.033  15.187  -3.727  0.00  0.00           C  
ATOM   2298  O   THR   283      24.694  14.174  -3.954  0.00  0.00           O  
ATOM   2299  CB  THR   283      25.221  17.042  -4.765  0.00  0.00           C  
ATOM   2300  CG2 THR   283      25.290  17.955  -5.999  0.00  0.00           C  
ATOM   2301  OG1 THR   283      25.320  17.874  -3.609  0.00  0.00           O  
ATOM   2302  N   LYS   284      23.398  15.342  -2.549  0.00  0.00           N  
ATOM   2303  CA  LYS   284      23.565  14.420  -1.440  0.00  0.00           C  
ATOM   2304  C   LYS   284      22.683  13.188  -1.597  0.00  0.00           C  
ATOM   2305  O   LYS   284      21.459  13.238  -1.482  0.00  0.00           O  
ATOM   2306  CB  LYS   284      23.304  15.134  -0.085  0.00  0.00           C  
ATOM   2307  CG  LYS   284      24.117  14.593   1.106  0.00  0.00           C  
ATOM   2308  CD  LYS   284      23.444  13.446   1.874  0.00  0.00           C  
ATOM   2309  CE  LYS   284      24.385  12.696   2.824  0.00  0.00           C  
ATOM   2310  NZ  LYS   284      24.907  13.537   3.927  0.00  0.00           N1+
ATOM   2311  N   ASN   285      23.304  12.021  -1.860  0.00  0.00           N  
ATOM   2312  CA  ASN   285      22.584  10.786  -2.114  0.00  0.00           C  
ATOM   2313  C   ASN   285      22.312  10.037  -0.817  0.00  0.00           C  
ATOM   2314  O   ASN   285      23.095   9.200  -0.374  0.00  0.00           O  
ATOM   2315  CB  ASN   285      23.359   9.885  -3.115  0.00  0.00           C  
ATOM   2316  CG  ASN   285      22.534   8.697  -3.619  0.00  0.00           C  
ATOM   2317  ND2 ASN   285      22.830   8.260  -4.864  0.00  0.00           N  
ATOM   2318  OD1 ASN   285      21.656   8.142  -2.952  0.00  0.00           O  
ATOM   2319  N   ILE   286      21.131  10.285  -0.225  0.00  0.00           N  
ATOM   2320  CA  ILE   286      20.680   9.692   1.027  0.00  0.00           C  
ATOM   2321  C   ILE   286      20.611   8.163   1.006  0.00  0.00           C  
ATOM   2322  O   ILE   286      20.972   7.492   1.971  0.00  0.00           O  
ATOM   2323  CB  ILE   286      19.341  10.313   1.445  0.00  0.00           C  
ATOM   2324  CG1 ILE   286      18.960  10.034   2.918  0.00  0.00           C  
ATOM   2325  CG2 ILE   286      18.199   9.910   0.481  0.00  0.00           C  
ATOM   2326  CD1 ILE   286      19.893  10.712   3.927  0.00  0.00           C  
ATOM   2327  N   THR   287      20.163   7.573  -0.122  0.00  0.00           N  
ATOM   2328  CA  THR   287      20.032   6.129  -0.320  0.00  0.00           C  
ATOM   2329  C   THR   287      21.384   5.429  -0.283  0.00  0.00           C  
ATOM   2330  O   THR   287      21.544   4.384   0.353  0.00  0.00           O  
ATOM   2331  CB  THR   287      19.329   5.794  -1.643  0.00  0.00           C  
ATOM   2332  CG2 THR   287      19.222   4.278  -1.883  0.00  0.00           C  
ATOM   2333  OG1 THR   287      18.002   6.306  -1.645  0.00  0.00           O  
ATOM   2334  N   CYS   288      22.419   5.984  -0.942  0.00  0.00           N  
ATOM   2335  CA  CYS   288      23.775   5.453  -0.899  0.00  0.00           C  
ATOM   2336  C   CYS   288      24.473   5.527   0.460  0.00  0.00           C  
ATOM   2337  O   CYS   288      24.874   4.543   0.940  0.00  0.00           O  
ATOM   2338  CB  CYS   288      24.684   6.072  -1.942  0.00  0.00           C  
ATOM   2339  SG  CYS   288      24.319   5.495  -3.631  0.00  0.00           S  
ATOM   2340  N   ASP   289      24.408   6.733   1.139  0.00  0.00           N  
ATOM   2341  CA  ASP   289      24.815   6.883   2.547  0.00  0.00           C  
ATOM   2342  C   ASP   289      24.165   5.866   3.513  0.00  0.00           C  
ATOM   2343  O   ASP   289      24.818   5.343   4.426  0.00  0.00           O  
ATOM   2344  CB  ASP   289      24.399   8.302   3.084  0.00  0.00           C  
ATOM   2345  CG  ASP   289      25.298   9.492   2.753  0.00  0.00           C  
ATOM   2346  OD1 ASP   289      25.430   9.864   1.565  0.00  0.00           O  
ATOM   2347  OD2 ASP   289      25.726  10.169   3.737  0.00  0.00           O1-
ATOM   2348  N   LEU   290      22.858   5.554   3.374  0.00  0.00           N  
ATOM   2349  CA  LEU   290      22.154   4.510   4.124  0.00  0.00           C  
ATOM   2350  C   LEU   290      22.651   3.085   3.860  0.00  0.00           C  
ATOM   2351  O   LEU   290      22.699   2.255   4.767  0.00  0.00           O  
ATOM   2352  CB  LEU   290      20.619   4.570   3.879  0.00  0.00           C  
ATOM   2353  CG  LEU   290      19.796   5.203   5.021  0.00  0.00           C  
ATOM   2354  CD1 LEU   290      20.122   6.684   5.207  0.00  0.00           C  
ATOM   2355  CD2 LEU   290      18.295   5.037   4.758  0.00  0.00           C  
ATOM   2356  N   LEU   291      23.013   2.746   2.606  0.00  0.00           N  
ATOM   2357  CA  LEU   291      23.450   1.398   2.247  0.00  0.00           C  
ATOM   2358  C   LEU   291      24.961   1.263   2.369  0.00  0.00           C  
ATOM   2359  O   LEU   291      25.546   0.182   2.198  0.00  0.00           O  
ATOM   2360  CB  LEU   291      23.043   1.059   0.794  0.00  0.00           C  
ATOM   2361  CG  LEU   291      21.529   0.897   0.548  0.00  0.00           C  
ATOM   2362  CD1 LEU   291      21.267   0.894  -0.963  0.00  0.00           C  
ATOM   2363  CD2 LEU   291      20.984  -0.391   1.179  0.00  0.00           C  
ATOM   2364  N   GLU   292      25.654   2.333   2.739  0.00  0.00           N  
ATOM   2365  CA  GLU   292      27.045   2.325   3.112  0.00  0.00           C  
ATOM   2366  C   GLU   292      27.158   1.930   4.572  0.00  0.00           C  
ATOM   2367  O   GLU   292      27.260   2.757   5.476  0.00  0.00           O  
ATOM   2368  CB  GLU   292      27.714   3.689   2.864  0.00  0.00           C  
ATOM   2369  CG  GLU   292      27.926   4.022   1.372  0.00  0.00           C  
ATOM   2370  CD  GLU   292      28.455   5.432   1.134  0.00  0.00           C  
ATOM   2371  OE1 GLU   292      28.839   6.105   2.128  0.00  0.00           O  
ATOM   2372  OE2 GLU   292      28.515   5.816  -0.064  0.00  0.00           O1-
ATOM   2373  N   HIS   293      27.143   0.608   4.832  0.00  0.00           N  
ATOM   2374  CA  HIS   293      27.128   0.043   6.174  0.00  0.00           C  
ATOM   2375  C   HIS   293      28.361  -0.824   6.427  0.00  0.00           C  
ATOM   2376  O   HIS   293      28.312  -2.043   6.500  0.00  0.00           O  
ATOM   2377  CB  HIS   293      25.826  -0.787   6.354  0.00  0.00           C  
ATOM   2378  CG  HIS   293      25.450  -1.184   7.755  0.00  0.00           C  
ATOM   2379  CD2 HIS   293      24.668  -0.531   8.651  0.00  0.00           C  
ATOM   2380  ND1 HIS   293      25.965  -2.334   8.325  0.00  0.00           N  
ATOM   2381  CE1 HIS   293      25.501  -2.345   9.557  0.00  0.00           C  
ATOM   2382  NE2 HIS   293      24.706  -1.280   9.807  0.00  0.00           N  
ATOM   2383  N   GLN   294      29.590  -0.289   6.523  0.00  0.00           N  
ATOM   2384  CA  GLN   294      30.011   1.096   6.382  0.00  0.00           C  
ATOM   2385  C   GLN   294      30.394   1.402   4.933  0.00  0.00           C  
ATOM   2386  O   GLN   294      30.706   2.523   4.550  0.00  0.00           O  
ATOM   2387  CB  GLN   294      31.253   1.309   7.281  0.00  0.00           C  
ATOM   2388  CG  GLN   294      31.698   2.784   7.434  0.00  0.00           C  
ATOM   2389  CD  GLN   294      32.917   2.933   8.351  0.00  0.00           C  
ATOM   2390  NE2 GLN   294      32.972   4.082   9.067  0.00  0.00           N  
ATOM   2391  OE1 GLN   294      33.807   2.083   8.379  0.00  0.00           O  
ATOM   2392  N   TYR   295      30.331   0.382   4.059  0.00  0.00           N  
ATOM   2393  CA  TYR   295      30.579   0.539   2.642  0.00  0.00           C  
ATOM   2394  C   TYR   295      29.485  -0.215   1.919  0.00  0.00           C  
ATOM   2395  O   TYR   295      28.847  -1.091   2.502  0.00  0.00           O  
ATOM   2396  CB  TYR   295      31.941  -0.056   2.207  0.00  0.00           C  
ATOM   2397  CG  TYR   295      33.082   0.701   2.835  0.00  0.00           C  
ATOM   2398  CD1 TYR   295      33.640   1.816   2.185  0.00  0.00           C  
ATOM   2399  CD2 TYR   295      33.600   0.316   4.084  0.00  0.00           C  
ATOM   2400  CE1 TYR   295      34.692   2.532   2.776  0.00  0.00           C  
ATOM   2401  CE2 TYR   295      34.638   1.041   4.685  0.00  0.00           C  
ATOM   2402  CZ  TYR   295      35.186   2.149   4.026  0.00  0.00           C  
ATOM   2403  OH  TYR   295      36.231   2.885   4.621  0.00  0.00           O  
ATOM   2404  N   TRP   296      29.254   0.088   0.624  0.00  0.00           N  
ATOM   2405  CA  TRP   296      28.150  -0.455  -0.159  0.00  0.00           C  
ATOM   2406  C   TRP   296      28.047  -1.975  -0.159  0.00  0.00           C  
ATOM   2407  O   TRP   296      26.982  -2.534   0.068  0.00  0.00           O  
ATOM   2408  CB  TRP   296      28.289   0.050  -1.621  0.00  0.00           C  
ATOM   2409  CG  TRP   296      27.266  -0.482  -2.617  0.00  0.00           C  
ATOM   2410  CD1 TRP   296      27.340  -1.610  -3.392  0.00  0.00           C  
ATOM   2411  CD2 TRP   296      25.993   0.122  -2.885  0.00  0.00           C  
ATOM   2412  CE2 TRP   296      25.345  -0.704  -3.837  0.00  0.00           C  
ATOM   2413  CE3 TRP   296      25.383   1.276  -2.398  0.00  0.00           C  
ATOM   2414  NE1 TRP   296      26.188  -1.752  -4.130  0.00  0.00           N  
ATOM   2415  CZ2 TRP   296      24.082  -0.384  -4.308  0.00  0.00           C  
ATOM   2416  CZ3 TRP   296      24.118   1.610  -2.901  0.00  0.00           C  
ATOM   2417  CH2 TRP   296      23.472   0.788  -3.837  0.00  0.00           C  
ATOM   2418  N   LEU   297      29.163  -2.697  -0.361  0.00  0.00           N  
ATOM   2419  CA  LEU   297      29.169  -4.153  -0.388  0.00  0.00           C  
ATOM   2420  C   LEU   297      28.684  -4.802   0.903  0.00  0.00           C  
ATOM   2421  O   LEU   297      28.030  -5.836   0.890  0.00  0.00           O  
ATOM   2422  CB  LEU   297      30.595  -4.676  -0.664  0.00  0.00           C  
ATOM   2423  CG  LEU   297      31.140  -4.387  -2.074  0.00  0.00           C  
ATOM   2424  CD1 LEU   297      32.629  -4.749  -2.138  0.00  0.00           C  
ATOM   2425  CD2 LEU   297      30.369  -5.166  -3.148  0.00  0.00           C  
ATOM   2426  N   LYS   298      29.015  -4.200   2.056  0.00  0.00           N  
ATOM   2427  CA  LYS   298      28.531  -4.644   3.344  0.00  0.00           C  
ATOM   2428  C   LYS   298      27.049  -4.328   3.593  0.00  0.00           C  
ATOM   2429  O   LYS   298      26.315  -5.129   4.166  0.00  0.00           O  
ATOM   2430  CB  LYS   298      29.406  -4.011   4.452  0.00  0.00           C  
ATOM   2431  CG  LYS   298      30.888  -4.443   4.449  0.00  0.00           C  
ATOM   2432  CD  LYS   298      31.684  -3.753   5.576  0.00  0.00           C  
ATOM   2433  CE  LYS   298      33.143  -4.217   5.674  0.00  0.00           C  
ATOM   2434  NZ  LYS   298      33.846  -3.505   6.770  0.00  0.00           N1+
ATOM   2435  N   GLY   299      26.566  -3.135   3.176  0.00  0.00           N  
ATOM   2436  CA  GLY   299      25.177  -2.735   3.414  0.00  0.00           C  
ATOM   2437  C   GLY   299      24.190  -3.216   2.388  0.00  0.00           C  
ATOM   2438  O   GLY   299      22.983  -3.190   2.601  0.00  0.00           O  
ATOM   2439  N   ASN   300      24.691  -3.707   1.244  0.00  0.00           N  
ATOM   2440  CA  ASN   300      23.921  -4.461   0.276  0.00  0.00           C  
ATOM   2441  C   ASN   300      23.691  -5.888   0.771  0.00  0.00           C  
ATOM   2442  O   ASN   300      24.452  -6.815   0.511  0.00  0.00           O  
ATOM   2443  CB  ASN   300      24.675  -4.436  -1.072  0.00  0.00           C  
ATOM   2444  CG  ASN   300      23.855  -4.969  -2.238  0.00  0.00           C  
ATOM   2445  ND2 ASN   300      24.464  -4.882  -3.445  0.00  0.00           N  
ATOM   2446  OD1 ASN   300      22.720  -5.425  -2.134  0.00  0.00           O  
ATOM   2447  N   SER   301      22.605  -6.057   1.538  0.00  0.00           N  
ATOM   2448  CA  SER   301      22.303  -7.234   2.324  0.00  0.00           C  
ATOM   2449  C   SER   301      20.937  -7.764   1.868  0.00  0.00           C  
ATOM   2450  O   SER   301      20.359  -7.120   0.992  0.00  0.00           O  
ATOM   2451  CB  SER   301      22.434  -6.866   3.831  0.00  0.00           C  
ATOM   2452  OG  SER   301      21.320  -6.133   4.326  0.00  0.00           O  
ATOM   2453  N   PRO   302      20.371  -8.921   2.289  0.00  0.00           N  
ATOM   2454  CA  PRO   302      19.199  -9.528   1.646  0.00  0.00           C  
ATOM   2455  C   PRO   302      17.973  -8.649   1.454  0.00  0.00           C  
ATOM   2456  O   PRO   302      17.813  -7.622   2.104  0.00  0.00           O  
ATOM   2457  CB  PRO   302      18.842 -10.736   2.546  0.00  0.00           C  
ATOM   2458  CG  PRO   302      19.577 -10.479   3.861  0.00  0.00           C  
ATOM   2459  CD  PRO   302      20.840  -9.761   3.395  0.00  0.00           C  
ATOM   2460  N   LYS   303      17.024  -9.078   0.595  0.00  0.00           N  
ATOM   2461  CA  LYS   303      15.815  -8.328   0.299  0.00  0.00           C  
ATOM   2462  C   LYS   303      14.981  -7.958   1.516  0.00  0.00           C  
ATOM   2463  O   LYS   303      14.539  -6.824   1.642  0.00  0.00           O  
ATOM   2464  CB  LYS   303      14.925  -9.080  -0.709  0.00  0.00           C  
ATOM   2465  CG  LYS   303      15.517  -9.063  -2.121  0.00  0.00           C  
ATOM   2466  CD  LYS   303      14.627  -9.818  -3.114  0.00  0.00           C  
ATOM   2467  CE  LYS   303      15.227  -9.834  -4.519  0.00  0.00           C  
ATOM   2468  NZ  LYS   303      14.381 -10.649  -5.414  0.00  0.00           N1+
ATOM   2469  N   MET   304      14.821  -8.848   2.506  0.00  0.00           N  
ATOM   2470  CA  MET   304      14.212  -8.476   3.776  0.00  0.00           C  
ATOM   2471  C   MET   304      14.957  -7.388   4.534  0.00  0.00           C  
ATOM   2472  O   MET   304      14.337  -6.814   5.435  0.00  0.00           O  
ATOM   2473  CB  MET   304      14.085  -9.663   4.774  0.00  0.00           C  
ATOM   2474  CG  MET   304      13.194 -10.844   4.344  0.00  0.00           C  
ATOM   2475  SD  MET   304      13.220 -12.220   5.540  0.00  0.00           S  
ATOM   2476  CE  MET   304      12.379 -11.384   6.921  0.00  0.00           C  
ATOM   2477  N   GLN   305      16.242  -7.069   4.294  0.00  0.00           N  
ATOM   2478  CA  GLN   305      16.888  -5.924   4.894  0.00  0.00           C  
ATOM   2479  C   GLN   305      16.920  -4.689   3.944  0.00  0.00           C  
ATOM   2480  O   GLN   305      17.124  -3.554   4.340  0.00  0.00           O  
ATOM   2481  CB  GLN   305      18.267  -6.252   5.461  0.00  0.00           C  
ATOM   2482  CG  GLN   305      18.885  -5.080   6.280  0.00  0.00           C  
ATOM   2483  CD  GLN   305      20.201  -5.385   7.002  0.00  0.00           C  
ATOM   2484  NE2 GLN   305      21.089  -4.365   7.062  0.00  0.00           N  
ATOM   2485  OE1 GLN   305      20.425  -6.468   7.536  0.00  0.00           O  
ATOM   2486  N   PHE   306      16.626  -4.893   2.647  0.00  0.00           N  
ATOM   2487  CA  PHE   306      16.808  -3.872   1.613  0.00  0.00           C  
ATOM   2488  C   PHE   306      15.493  -3.234   1.142  0.00  0.00           C  
ATOM   2489  O   PHE   306      15.476  -2.157   0.545  0.00  0.00           O  
ATOM   2490  CB  PHE   306      17.555  -4.558   0.417  0.00  0.00           C  
ATOM   2491  CG  PHE   306      17.801  -3.705  -0.816  0.00  0.00           C  
ATOM   2492  CD1 PHE   306      17.166  -4.001  -2.039  0.00  0.00           C  
ATOM   2493  CD2 PHE   306      18.728  -2.653  -0.789  0.00  0.00           C  
ATOM   2494  CE1 PHE   306      17.415  -3.244  -3.192  0.00  0.00           C  
ATOM   2495  CE2 PHE   306      18.966  -1.880  -1.932  0.00  0.00           C  
ATOM   2496  CZ  PHE   306      18.304  -2.166  -3.132  0.00  0.00           C  
ATOM   2497  N   LEU   307      14.341  -3.882   1.397  0.00  0.00           N  
ATOM   2498  CA  LEU   307      13.070  -3.545   0.760  0.00  0.00           C  
ATOM   2499  C   LEU   307      12.101  -2.672   1.555  0.00  0.00           C  
ATOM   2500  O   LEU   307      12.462  -1.869   2.405  0.00  0.00           O  
ATOM   2501  CB  LEU   307      12.360  -4.876   0.374  0.00  0.00           C  
ATOM   2502  CG  LEU   307      12.505  -5.286  -1.098  0.00  0.00           C  
ATOM   2503  CD1 LEU   307      11.853  -4.284  -2.059  0.00  0.00           C  
ATOM   2504  CD2 LEU   307      13.973  -5.519  -1.453  0.00  0.00           C  
ATOM   2505  N   LYS   308      10.791  -2.851   1.264  0.00  0.00           N  
ATOM   2506  CA  LYS   308       9.628  -2.342   1.937  0.00  0.00           C  
ATOM   2507  C   LYS   308       9.382  -2.944   3.334  0.00  0.00           C  
ATOM   2508  O   LYS   308       8.241  -3.116   3.752  0.00  0.00           O  
ATOM   2509  CB  LYS   308       8.361  -2.814   1.186  0.00  0.00           C  
ATOM   2510  CG  LYS   308       8.272  -2.513  -0.313  0.00  0.00           C  
ATOM   2511  CD  LYS   308       6.981  -3.137  -0.889  0.00  0.00           C  
ATOM   2512  CE  LYS   308       6.702  -2.946  -2.386  0.00  0.00           C  
ATOM   2513  NZ  LYS   308       5.441  -3.659  -2.708  0.00  0.00           N1+
ATOM   2514  N   LYS   309      10.436  -3.325   4.070  0.00  0.00           N  
ATOM   2515  CA  LYS   309      10.347  -3.440   5.515  0.00  0.00           C  
ATOM   2516  C   LYS   309      11.557  -2.718   6.111  0.00  0.00           C  
ATOM   2517  O   LYS   309      11.986  -2.946   7.233  0.00  0.00           O  
ATOM   2518  CB  LYS   309      10.189  -4.888   6.086  0.00  0.00           C  
ATOM   2519  CG  LYS   309       8.873  -5.537   5.594  0.00  0.00           C  
ATOM   2520  CD  LYS   309       8.386  -6.857   6.234  0.00  0.00           C  
ATOM   2521  CE  LYS   309       7.024  -7.308   5.674  0.00  0.00           C  
ATOM   2522  NZ  LYS   309       5.972  -6.356   6.055  0.00  0.00           N1+
ATOM   2523  N   LYS   310      12.255  -1.885   5.295  0.00  0.00           N  
ATOM   2524  CA  LYS   310      13.594  -1.487   5.689  0.00  0.00           C  
ATOM   2525  C   LYS   310      14.111  -0.191   5.068  0.00  0.00           C  
ATOM   2526  O   LYS   310      13.469   0.852   5.101  0.00  0.00           O  
ATOM   2527  CB  LYS   310      14.607  -2.580   5.342  0.00  0.00           C  
ATOM   2528  CG  LYS   310      14.427  -3.940   6.004  0.00  0.00           C  
ATOM   2529  CD  LYS   310      14.972  -4.089   7.439  0.00  0.00           C  
ATOM   2530  CE  LYS   310      14.820  -5.510   8.007  0.00  0.00           C  
ATOM   2531  NZ  LYS   310      15.467  -5.651   9.323  0.00  0.00           N1+
ATOM   2532  N   ILE   311      15.361  -0.235   4.530  0.00  0.00           N  
ATOM   2533  CA  ILE   311      16.245   0.872   4.192  0.00  0.00           C  
ATOM   2534  C   ILE   311      15.652   1.840   3.185  0.00  0.00           C  
ATOM   2535  O   ILE   311      15.733   3.058   3.357  0.00  0.00           O  
ATOM   2536  CB  ILE   311      17.600   0.328   3.708  0.00  0.00           C  
ATOM   2537  CG1 ILE   311      18.308  -0.441   4.854  0.00  0.00           C  
ATOM   2538  CG2 ILE   311      18.511   1.459   3.197  0.00  0.00           C  
ATOM   2539  CD1 ILE   311      19.616  -1.140   4.463  0.00  0.00           C  
ATOM   2540  N   LYS   312      14.988   1.352   2.123  0.00  0.00           N  
ATOM   2541  CA  LYS   312      14.317   2.215   1.164  0.00  0.00           C  
ATOM   2542  C   LYS   312      13.190   3.074   1.748  0.00  0.00           C  
ATOM   2543  O   LYS   312      13.054   4.256   1.438  0.00  0.00           O  
ATOM   2544  CB  LYS   312      13.760   1.342   0.022  0.00  0.00           C  
ATOM   2545  CG  LYS   312      14.860   0.967  -0.979  0.00  0.00           C  
ATOM   2546  CD  LYS   312      14.345   0.141  -2.164  0.00  0.00           C  
ATOM   2547  CE  LYS   312      15.435  -0.092  -3.207  0.00  0.00           C  
ATOM   2548  NZ  LYS   312      14.939  -1.000  -4.258  0.00  0.00           N1+
ATOM   2549  N   GLN   313      12.365   2.486   2.637  0.00  0.00           N  
ATOM   2550  CA  GLN   313      11.301   3.165   3.366  0.00  0.00           C  
ATOM   2551  C   GLN   313      11.824   4.151   4.380  0.00  0.00           C  
ATOM   2552  O   GLN   313      11.266   5.232   4.549  0.00  0.00           O  
ATOM   2553  CB  GLN   313      10.408   2.159   4.107  0.00  0.00           C  
ATOM   2554  CG  GLN   313       9.540   1.314   3.166  0.00  0.00           C  
ATOM   2555  CD  GLN   313       8.851   0.205   3.939  0.00  0.00           C  
ATOM   2556  NE2 GLN   313       9.488  -0.329   4.994  0.00  0.00           N  
ATOM   2557  OE1 GLN   313       7.739  -0.120   3.535  0.00  0.00           O  
ATOM   2558  N   LEU   314      12.939   3.809   5.058  0.00  0.00           N  
ATOM   2559  CA  LEU   314      13.645   4.720   5.937  0.00  0.00           C  
ATOM   2560  C   LEU   314      14.100   5.971   5.193  0.00  0.00           C  
ATOM   2561  O   LEU   314      13.902   7.090   5.659  0.00  0.00           O  
ATOM   2562  CB  LEU   314      14.872   4.034   6.589  0.00  0.00           C  
ATOM   2563  CG  LEU   314      15.641   4.926   7.583  0.00  0.00           C  
ATOM   2564  CD1 LEU   314      14.723   5.453   8.687  0.00  0.00           C  
ATOM   2565  CD2 LEU   314      16.847   4.194   8.189  0.00  0.00           C  
ATOM   2566  N   GLY   315      14.642   5.795   3.968  0.00  0.00           N  
ATOM   2567  CA  GLY   315      14.825   6.847   2.965  0.00  0.00           C  
ATOM   2568  C   GLY   315      13.614   7.730   2.694  0.00  0.00           C  
ATOM   2569  O   GLY   315      13.721   8.946   2.819  0.00  0.00           O  
ATOM   2570  N   ASP   316      12.426   7.159   2.361  0.00  0.00           N  
ATOM   2571  CA  ASP   316      11.181   7.923   2.174  0.00  0.00           C  
ATOM   2572  C   ASP   316      10.765   8.684   3.443  0.00  0.00           C  
ATOM   2573  O   ASP   316      10.405   9.861   3.407  0.00  0.00           O  
ATOM   2574  CB  ASP   316      10.017   6.988   1.708  0.00  0.00           C  
ATOM   2575  CG  ASP   316       8.715   7.703   1.453  0.00  0.00           C  
ATOM   2576  OD1 ASP   316       8.515   8.306   0.374  0.00  0.00           O  
ATOM   2577  OD2 ASP   316       7.850   7.686   2.373  0.00  0.00           O1-
ATOM   2578  N   LEU   317      10.845   8.035   4.621  0.00  0.00           N  
ATOM   2579  CA  LEU   317      10.556   8.646   5.908  0.00  0.00           C  
ATOM   2580  C   LEU   317      11.471   9.833   6.220  0.00  0.00           C  
ATOM   2581  O   LEU   317      11.023  10.910   6.617  0.00  0.00           O  
ATOM   2582  CB  LEU   317      10.698   7.576   7.018  0.00  0.00           C  
ATOM   2583  CG  LEU   317      10.358   8.045   8.444  0.00  0.00           C  
ATOM   2584  CD1 LEU   317       8.847   8.195   8.655  0.00  0.00           C  
ATOM   2585  CD2 LEU   317      10.946   7.064   9.461  0.00  0.00           C  
ATOM   2586  N   LEU   318      12.789   9.681   5.981  0.00  0.00           N  
ATOM   2587  CA  LEU   318      13.771  10.746   6.069  0.00  0.00           C  
ATOM   2588  C   LEU   318      13.531  11.863   5.069  0.00  0.00           C  
ATOM   2589  O   LEU   318      13.679  13.040   5.394  0.00  0.00           O  
ATOM   2590  CB  LEU   318      15.203  10.205   5.851  0.00  0.00           C  
ATOM   2591  CG  LEU   318      15.751   9.357   7.012  0.00  0.00           C  
ATOM   2592  CD1 LEU   318      16.975   8.566   6.542  0.00  0.00           C  
ATOM   2593  CD2 LEU   318      16.101  10.209   8.235  0.00  0.00           C  
ATOM   2594  N   GLU   319      13.134  11.535   3.822  0.00  0.00           N  
ATOM   2595  CA  GLU   319      12.765  12.513   2.814  0.00  0.00           C  
ATOM   2596  C   GLU   319      11.601  13.388   3.237  0.00  0.00           C  
ATOM   2597  O   GLU   319      11.670  14.615   3.162  0.00  0.00           O  
ATOM   2598  CB  GLU   319      12.393  11.824   1.481  0.00  0.00           C  
ATOM   2599  CG  GLU   319      12.056  12.847   0.377  0.00  0.00           C  
ATOM   2600  CD  GLU   319      11.979  12.290  -1.036  0.00  0.00           C  
ATOM   2601  OE1 GLU   319      12.047  11.054  -1.216  0.00  0.00           O  
ATOM   2602  OE2 GLU   319      11.915  13.158  -1.946  0.00  0.00           O1-
ATOM   2603  N   LYS   320      10.540  12.759   3.769  0.00  0.00           N  
ATOM   2604  CA  LYS   320       9.407  13.423   4.377  0.00  0.00           C  
ATOM   2605  C   LYS   320       9.726  14.252   5.620  0.00  0.00           C  
ATOM   2606  O   LYS   320       9.086  15.276   5.853  0.00  0.00           O  
ATOM   2607  CB  LYS   320       8.272  12.413   4.660  0.00  0.00           C  
ATOM   2608  CG  LYS   320       7.680  11.821   3.368  0.00  0.00           C  
ATOM   2609  CD  LYS   320       6.553  10.811   3.628  0.00  0.00           C  
ATOM   2610  CE  LYS   320       5.776  10.413   2.366  0.00  0.00           C  
ATOM   2611  NZ  LYS   320       6.633   9.746   1.403  0.00  0.00           N1+
ATOM   2612  N   CYS   321      10.695  13.858   6.479  0.00  0.00           N  
ATOM   2613  CA  CYS   321      11.151  14.732   7.559  0.00  0.00           C  
ATOM   2614  C   CYS   321      11.967  15.913   7.128  0.00  0.00           C  
ATOM   2615  O   CYS   321      11.721  17.042   7.544  0.00  0.00           O  
ATOM   2616  CB  CYS   321      12.037  14.013   8.599  0.00  0.00           C  
ATOM   2617  SG  CYS   321      12.309  15.106  10.064  0.00  0.00           S  
ATOM   2618  N   LEU   322      12.981  15.686   6.279  0.00  0.00           N  
ATOM   2619  CA  LEU   322      14.034  16.657   6.038  0.00  0.00           C  
ATOM   2620  C   LEU   322      13.597  17.693   5.018  0.00  0.00           C  
ATOM   2621  O   LEU   322      14.394  18.381   4.385  0.00  0.00           O  
ATOM   2622  CB  LEU   322      15.368  15.951   5.678  0.00  0.00           C  
ATOM   2623  CG  LEU   322      15.942  15.092   6.830  0.00  0.00           C  
ATOM   2624  CD1 LEU   322      16.882  14.015   6.278  0.00  0.00           C  
ATOM   2625  CD2 LEU   322      16.652  15.927   7.902  0.00  0.00           C  
ATOM   2626  N   ILE   323      12.267  17.878   4.935  0.00  0.00           N  
ATOM   2627  CA  ILE   323      11.570  18.995   4.353  0.00  0.00           C  
ATOM   2628  C   ILE   323      11.832  20.220   5.190  0.00  0.00           C  
ATOM   2629  O   ILE   323      11.486  20.322   6.366  0.00  0.00           O  
ATOM   2630  CB  ILE   323      10.058  18.824   4.242  0.00  0.00           C  
ATOM   2631  CG1 ILE   323       9.647  17.495   3.575  0.00  0.00           C  
ATOM   2632  CG2 ILE   323       9.468  20.032   3.482  0.00  0.00           C  
ATOM   2633  CD1 ILE   323      10.157  17.313   2.145  0.00  0.00           C  
ATOM   2634  N   LEU   324      12.485  21.186   4.541  0.00  0.00           N  
ATOM   2635  CA  LEU   324      12.920  22.465   5.043  0.00  0.00           C  
ATOM   2636  C   LEU   324      11.784  23.318   5.547  0.00  0.00           C  
ATOM   2637  O   LEU   324      11.837  23.818   6.661  0.00  0.00           O  
ATOM   2638  CB  LEU   324      13.547  23.229   3.862  0.00  0.00           C  
ATOM   2639  CG  LEU   324      15.037  23.005   3.635  0.00  0.00           C  
ATOM   2640  CD1 LEU   324      15.438  21.572   3.323  0.00  0.00           C  
ATOM   2641  CD2 LEU   324      15.327  23.882   2.456  0.00  0.00           C  
ATOM   2642  N   ASP   325      10.708  23.469   4.749  0.00  0.00           N  
ATOM   2643  CA  ASP   325       9.535  24.231   5.137  0.00  0.00           C  
ATOM   2644  C   ASP   325       8.787  23.455   6.217  0.00  0.00           C  
ATOM   2645  O   ASP   325       8.352  22.333   5.936  0.00  0.00           O  
ATOM   2646  CB  ASP   325       8.622  24.501   3.904  0.00  0.00           C  
ATOM   2647  CG  ASP   325       7.587  25.608   4.076  0.00  0.00           C  
ATOM   2648  OD1 ASP   325       6.918  25.671   5.141  0.00  0.00           O  
ATOM   2649  OD2 ASP   325       7.404  26.345   3.072  0.00  0.00           O1-
ATOM   2650  N   PRO   326       8.608  23.947   7.440  0.00  0.00           N  
ATOM   2651  CA  PRO   326       7.998  23.161   8.502  0.00  0.00           C  
ATOM   2652  C   PRO   326       6.522  22.943   8.234  0.00  0.00           C  
ATOM   2653  O   PRO   326       5.935  22.046   8.832  0.00  0.00           O  
ATOM   2654  CB  PRO   326       8.291  23.981   9.769  0.00  0.00           C  
ATOM   2655  CG  PRO   326       8.516  25.416   9.296  0.00  0.00           C  
ATOM   2656  CD  PRO   326       9.155  25.220   7.929  0.00  0.00           C  
ATOM   2657  N   SER   327       5.903  23.716   7.314  0.00  0.00           N  
ATOM   2658  CA  SER   327       4.511  23.518   6.928  0.00  0.00           C  
ATOM   2659  C   SER   327       4.288  22.309   6.030  0.00  0.00           C  
ATOM   2660  O   SER   327       3.215  21.711   6.018  0.00  0.00           O  
ATOM   2661  CB  SER   327       3.869  24.800   6.306  0.00  0.00           C  
ATOM   2662  OG  SER   327       4.305  25.119   4.980  0.00  0.00           O  
ATOM   2663  N   LYS   328       5.330  21.884   5.289  0.00  0.00           N  
ATOM   2664  CA  LYS   328       5.278  20.768   4.357  0.00  0.00           C  
ATOM   2665  C   LYS   328       5.958  19.530   4.922  0.00  0.00           C  
ATOM   2666  O   LYS   328       6.179  18.539   4.227  0.00  0.00           O  
ATOM   2667  CB  LYS   328       5.973  21.176   3.039  0.00  0.00           C  
ATOM   2668  CG  LYS   328       5.135  22.160   2.220  0.00  0.00           C  
ATOM   2669  CD  LYS   328       5.821  22.531   0.902  0.00  0.00           C  
ATOM   2670  CE  LYS   328       4.895  23.320  -0.014  0.00  0.00           C  
ATOM   2671  NZ  LYS   328       5.574  23.560  -1.302  0.00  0.00           N1+
ATOM   2672  N   ARG   329       6.303  19.569   6.216  0.00  0.00           N  
ATOM   2673  CA  ARG   329       6.949  18.499   6.937  0.00  0.00           C  
ATOM   2674  C   ARG   329       5.907  17.481   7.398  0.00  0.00           C  
ATOM   2675  O   ARG   329       4.749  17.815   7.643  0.00  0.00           O  
ATOM   2676  CB  ARG   329       7.738  19.131   8.113  0.00  0.00           C  
ATOM   2677  CG  ARG   329       8.872  18.267   8.686  0.00  0.00           C  
ATOM   2678  CD  ARG   329       9.775  19.003   9.690  0.00  0.00           C  
ATOM   2679  NE  ARG   329      10.576  20.038   8.960  0.00  0.00           N  
ATOM   2680  CZ  ARG   329      11.131  21.105   9.548  0.00  0.00           C  
ATOM   2681  NH1 ARG   329      11.110  21.284  10.856  0.00  0.00           N  
ATOM   2682  NH2 ARG   329      11.763  22.013   8.818  0.00  0.00           N1+
ATOM   2683  N   TYR   330       6.259  16.180   7.493  0.00  0.00           N  
ATOM   2684  CA  TYR   330       5.331  15.167   7.981  0.00  0.00           C  
ATOM   2685  C   TYR   330       4.848  15.383   9.427  0.00  0.00           C  
ATOM   2686  O   TYR   330       5.543  15.901  10.298  0.00  0.00           O  
ATOM   2687  CB  TYR   330       5.843  13.710   7.764  0.00  0.00           C  
ATOM   2688  CG  TYR   330       6.831  13.330   8.824  0.00  0.00           C  
ATOM   2689  CD1 TYR   330       8.118  13.855   8.790  0.00  0.00           C  
ATOM   2690  CD2 TYR   330       6.418  12.626   9.967  0.00  0.00           C  
ATOM   2691  CE1 TYR   330       8.983  13.645   9.864  0.00  0.00           C  
ATOM   2692  CE2 TYR   330       7.283  12.491  11.064  0.00  0.00           C  
ATOM   2693  CZ  TYR   330       8.579  12.938  10.967  0.00  0.00           C  
ATOM   2694  OH  TYR   330       9.469  12.676  12.000  0.00  0.00           O  
ATOM   2695  N   THR   331       3.617  14.936   9.711  0.00  0.00           N  
ATOM   2696  CA  THR   331       3.014  15.003  11.033  0.00  0.00           C  
ATOM   2697  C   THR   331       3.327  13.762  11.872  0.00  0.00           C  
ATOM   2698  O   THR   331       3.498  12.688  11.291  0.00  0.00           O  
ATOM   2699  CB  THR   331       1.493  15.163  10.970  0.00  0.00           C  
ATOM   2700  CG2 THR   331       1.138  16.419  10.165  0.00  0.00           C  
ATOM   2701  OG1 THR   331       0.855  14.070  10.317  0.00  0.00           O  
ATOM   2702  N   PRO   332       3.382  13.817  13.220  0.00  0.00           N  
ATOM   2703  CA  PRO   332       3.570  12.661  14.100  0.00  0.00           C  
ATOM   2704  C   PRO   332       2.737  11.432  13.767  0.00  0.00           C  
ATOM   2705  O   PRO   332       3.285  10.335  13.697  0.00  0.00           O  
ATOM   2706  CB  PRO   332       3.314  13.204  15.520  0.00  0.00           C  
ATOM   2707  CG  PRO   332       3.692  14.688  15.447  0.00  0.00           C  
ATOM   2708  CD  PRO   332       3.457  15.069  13.979  0.00  0.00           C  
ATOM   2709  N   ASP   333       1.424  11.596  13.538  0.00  0.00           N  
ATOM   2710  CA  ASP   333       0.512  10.522  13.197  0.00  0.00           C  
ATOM   2711  C   ASP   333       0.823   9.854  11.843  0.00  0.00           C  
ATOM   2712  O   ASP   333       0.815   8.630  11.726  0.00  0.00           O  
ATOM   2713  CB  ASP   333      -0.944  11.050  13.286  0.00  0.00           C  
ATOM   2714  CG  ASP   333      -1.303  11.492  14.709  0.00  0.00           C  
ATOM   2715  OD1 ASP   333      -0.630  11.076  15.691  0.00  0.00           O  
ATOM   2716  OD2 ASP   333      -2.254  12.301  14.841  0.00  0.00           O1-
ATOM   2717  N   GLN   334       1.180  10.633  10.789  0.00  0.00           N  
ATOM   2718  CA  GLN   334       1.616  10.102   9.497  0.00  0.00           C  
ATOM   2719  C   GLN   334       2.903   9.299   9.583  0.00  0.00           C  
ATOM   2720  O   GLN   334       3.094   8.323   8.867  0.00  0.00           O  
ATOM   2721  CB  GLN   334       1.847  11.216   8.447  0.00  0.00           C  
ATOM   2722  CG  GLN   334       0.534  11.824   7.912  0.00  0.00           C  
ATOM   2723  CD  GLN   334       0.819  12.873   6.840  0.00  0.00           C  
ATOM   2724  NE2 GLN   334       1.518  13.959   7.236  0.00  0.00           N  
ATOM   2725  OE1 GLN   334       0.450  12.732   5.675  0.00  0.00           O  
ATOM   2726  N   ALA   335       3.822   9.717  10.470  0.00  0.00           N  
ATOM   2727  CA  ALA   335       5.055   9.029  10.788  0.00  0.00           C  
ATOM   2728  C   ALA   335       4.828   7.639  11.375  0.00  0.00           C  
ATOM   2729  O   ALA   335       5.344   6.635  10.898  0.00  0.00           O  
ATOM   2730  CB  ALA   335       5.748   9.858  11.873  0.00  0.00           C  
ATOM   2731  N   LEU   336       3.959   7.570  12.408  0.00  0.00           N  
ATOM   2732  CA  LEU   336       3.527   6.378  13.121  0.00  0.00           C  
ATOM   2733  C   LEU   336       2.839   5.369  12.219  0.00  0.00           C  
ATOM   2734  O   LEU   336       2.963   4.158  12.392  0.00  0.00           O  
ATOM   2735  CB  LEU   336       2.596   6.788  14.288  0.00  0.00           C  
ATOM   2736  CG  LEU   336       3.352   7.436  15.467  0.00  0.00           C  
ATOM   2737  CD1 LEU   336       2.418   8.288  16.335  0.00  0.00           C  
ATOM   2738  CD2 LEU   336       4.065   6.390  16.329  0.00  0.00           C  
ATOM   2739  N   GLN   337       2.107   5.878  11.216  0.00  0.00           N  
ATOM   2740  CA  GLN   337       1.446   5.092  10.195  0.00  0.00           C  
ATOM   2741  C   GLN   337       2.263   4.927   8.918  0.00  0.00           C  
ATOM   2742  O   GLN   337       1.794   4.332   7.949  0.00  0.00           O  
ATOM   2743  CB  GLN   337       0.106   5.773   9.832  0.00  0.00           C  
ATOM   2744  CG  GLN   337      -0.907   5.787  10.997  0.00  0.00           C  
ATOM   2745  CD  GLN   337      -1.263   4.362  11.420  0.00  0.00           C  
ATOM   2746  NE2 GLN   337      -1.008   4.038  12.708  0.00  0.00           N  
ATOM   2747  OE1 GLN   337      -1.737   3.537  10.633  0.00  0.00           O  
ATOM   2748  N   HIS   338       3.514   5.425   8.878  0.00  0.00           N  
ATOM   2749  CA  HIS   338       4.402   5.280   7.738  0.00  0.00           C  
ATOM   2750  C   HIS   338       4.767   3.822   7.467  0.00  0.00           C  
ATOM   2751  O   HIS   338       4.920   3.064   8.431  0.00  0.00           O  
ATOM   2752  CB  HIS   338       5.696   6.108   7.924  0.00  0.00           C  
ATOM   2753  CG  HIS   338       6.539   6.262   6.702  0.00  0.00           C  
ATOM   2754  CD2 HIS   338       6.486   7.218   5.742  0.00  0.00           C  
ATOM   2755  ND1 HIS   338       7.516   5.331   6.404  0.00  0.00           N  
ATOM   2756  CE1 HIS   338       8.041   5.740   5.267  0.00  0.00           C  
ATOM   2757  NE2 HIS   338       7.451   6.873   4.828  0.00  0.00           N  
ATOM   2758  N   PRO   339       4.939   3.380   6.211  0.00  0.00           N  
ATOM   2759  CA  PRO   339       5.358   2.027   5.876  0.00  0.00           C  
ATOM   2760  C   PRO   339       6.568   1.492   6.620  0.00  0.00           C  
ATOM   2761  O   PRO   339       6.575   0.308   6.908  0.00  0.00           O  
ATOM   2762  CB  PRO   339       5.572   2.054   4.360  0.00  0.00           C  
ATOM   2763  CG  PRO   339       4.623   3.134   3.841  0.00  0.00           C  
ATOM   2764  CD  PRO   339       4.519   4.115   5.011  0.00  0.00           C  
ATOM   2765  N   TYR   340       7.570   2.334   6.963  0.00  0.00           N  
ATOM   2766  CA  TYR   340       8.740   1.949   7.750  0.00  0.00           C  
ATOM   2767  C   TYR   340       8.422   1.465   9.168  0.00  0.00           C  
ATOM   2768  O   TYR   340       9.216   0.778   9.799  0.00  0.00           O  
ATOM   2769  CB  TYR   340       9.742   3.145   7.827  0.00  0.00           C  
ATOM   2770  CG  TYR   340      11.050   2.764   8.475  0.00  0.00           C  
ATOM   2771  CD1 TYR   340      11.379   3.233   9.760  0.00  0.00           C  
ATOM   2772  CD2 TYR   340      11.908   1.851   7.844  0.00  0.00           C  
ATOM   2773  CE1 TYR   340      12.568   2.824  10.379  0.00  0.00           C  
ATOM   2774  CE2 TYR   340      13.102   1.450   8.458  0.00  0.00           C  
ATOM   2775  CZ  TYR   340      13.442   1.957   9.714  0.00  0.00           C  
ATOM   2776  OH  TYR   340      14.661   1.584  10.307  0.00  0.00           O  
ATOM   2777  N   LEU   341       7.273   1.861   9.750  0.00  0.00           N  
ATOM   2778  CA  LEU   341       6.929   1.408  11.082  0.00  0.00           C  
ATOM   2779  C   LEU   341       5.834   0.357  11.059  0.00  0.00           C  
ATOM   2780  O   LEU   341       5.689  -0.424  12.000  0.00  0.00           O  
ATOM   2781  CB  LEU   341       6.432   2.591  11.944  0.00  0.00           C  
ATOM   2782  CG  LEU   341       7.504   3.641  12.270  0.00  0.00           C  
ATOM   2783  CD1 LEU   341       6.867   4.700  13.163  0.00  0.00           C  
ATOM   2784  CD2 LEU   341       8.683   3.012  12.992  0.00  0.00           C  
ATOM   2785  N   ARG   342       5.035   0.316   9.978  0.00  0.00           N  
ATOM   2786  CA  ARG   342       3.934  -0.611   9.840  0.00  0.00           C  
ATOM   2787  C   ARG   342       4.304  -1.771   8.925  0.00  0.00           C  
ATOM   2788  O   ARG   342       4.044  -1.745   7.722  0.00  0.00           O  
ATOM   2789  CB  ARG   342       2.684   0.117   9.295  0.00  0.00           C  
ATOM   2790  CG  ARG   342       1.455  -0.804   9.170  0.00  0.00           C  
ATOM   2791  CD  ARG   342       0.227  -0.079   8.644  0.00  0.00           C  
ATOM   2792  NE  ARG   342      -0.824  -1.134   8.531  0.00  0.00           N  
ATOM   2793  CZ  ARG   342      -2.060  -0.887   8.087  0.00  0.00           C  
ATOM   2794  NH1 ARG   342      -2.925  -1.891   7.976  0.00  0.00           N  
ATOM   2795  NH2 ARG   342      -2.437   0.344   7.760  0.00  0.00           N1+
ATOM   2796  N   GLU   343       4.911  -2.826   9.491  0.00  0.00           N  
ATOM   2797  CA  GLU   343       5.494  -3.903   8.723  0.00  0.00           C  
ATOM   2798  C   GLU   343       5.045  -5.310   9.215  0.00  0.00           C  
ATOM   2799  O   GLU   343       4.429  -5.429  10.302  0.00  0.00           O  
ATOM   2800  CB  GLU   343       7.029  -3.776   8.791  0.00  0.00           C  
ATOM   2801  CG  GLU   343       7.536  -2.596   7.932  0.00  0.00           C  
ATOM   2802  CD  GLU   343       8.996  -2.240   8.144  0.00  0.00           C  
ATOM   2803  OE1 GLU   343       9.693  -2.913   8.936  0.00  0.00           O  
ATOM   2804  OE2 GLU   343       9.438  -1.300   7.434  0.00  0.00           O1-
ATOM   2805  OXT GLU   343       5.305  -6.307   8.487  0.00  0.00           O1-
TER    2806      GLU   343 
HETATM 2807  C1  NON     1      20.478   7.617  33.474  0.00  0.00           C  
HETATM 2808  N1  NON     1      19.314   7.440  34.148  0.00  0.00           N  
HETATM 2809  O1  NON     1      23.059  15.319  31.112  0.00  0.00           O1-
HETATM 2810  C2  NON     1      18.521   8.507  34.442  0.00  0.00           C  
HETATM 2811  N2  NON     1      21.393   6.717  33.079  0.00  0.00           N  
HETATM 2812  O2  NON     1      21.676  16.374  32.391  0.00  0.00           O  
HETATM 2813  C3  NON     1      18.906   9.816  34.074  0.00  0.00           C  
HETATM 2814  N3  NON     1      26.025   3.463  33.604  0.00  0.00           N1+
HETATM 2815  O3  NON     1      23.624   8.454  30.069  0.00  0.00           O  
HETATM 2816  C4  NON     1      20.128  10.032  33.389  0.00  0.00           C  
HETATM 2817  C5  NON     1      20.888   8.886  33.068  0.00  0.00           C  
HETATM 2818  C6  NON     1      22.071   8.711  32.360  0.00  0.00           C  
HETATM 2819  C7  NON     1      22.366   7.348  32.386  0.00  0.00           C  
HETATM 2820  C8  NON     1      20.565  11.343  33.065  0.00  0.00           C  
HETATM 2821  C9  NON     1      21.838  11.554  32.517  0.00  0.00           C  
HETATM 2822  C10 NON     1      22.254  12.846  32.176  0.00  0.00           C  
HETATM 2823  C11 NON     1      21.432  13.991  32.370  0.00  0.00           C  
HETATM 2824  C12 NON     1      20.117  13.789  32.926  0.00  0.00           C  
HETATM 2825  C13 NON     1      19.727  12.460  33.261  0.00  0.00           C  
HETATM 2826  C14 NON     1      23.500   6.751  31.790  0.00  0.00           C  
HETATM 2827  C15 NON     1      24.135   7.335  30.669  0.00  0.00           C  
HETATM 2828  C16 NON     1      25.289   6.740  30.123  0.00  0.00           C  
HETATM 2829  C17 NON     1      25.763   5.519  30.630  0.00  0.00           C  
HETATM 2830  C18 NON     1      25.095   4.870  31.693  0.00  0.00           C  
HETATM 2831  C19 NON     1      23.987   5.521  32.285  0.00  0.00           C  
HETATM 2832  C20 NON     1      25.546   3.530  32.174  0.00  0.00           C  
HETATM 2833  C21 NON     1      27.488   3.147  33.766  0.00  0.00           C  
HETATM 2834  C22 NON     1      25.175   2.620  34.518  0.00  0.00           C  
HETATM 2835  C23 NON     1      28.057   3.348  35.190  0.00  0.00           C  
HETATM 2836  C24 NON     1      23.666   2.954  34.501  0.00  0.00           C  
HETATM 2837  C25 NON     1      22.021  15.245  31.984  0.00  0.00           C  
HETATM 2838  C26 NON     1      19.083  14.865  33.192  0.00  0.00           C  
HETATM 2839  C27 NON     1      18.685  15.649  31.907  0.00  0.00           C  
HETATM 2840  C28 NON     1      17.835  14.322  33.945  0.00  0.00           C  
HETATM 2841  C29 NON     1      24.558   9.019  29.125  0.00  0.00           C  
HETATM 2842  H1  NON     1      25.923   4.416  33.960  0.00  0.00           H  
HETATM 2843  H2  NON     1      17.585   8.315  34.968  0.00  0.00           H  
HETATM 2844  H3  NON     1      18.260  10.658  34.319  0.00  0.00           H  
HETATM 2845  H4  NON     1      22.655   9.493  31.876  0.00  0.00           H  
HETATM 2846  H5  NON     1      21.357   5.727  33.272  0.00  0.00           H  
HETATM 2847  H6  NON     1      22.508  10.709  32.355  0.00  0.00           H  
HETATM 2848  H7  NON     1      23.249  12.965  31.747  0.00  0.00           H  
HETATM 2849  H8  NON     1      18.738  12.291  33.688  0.00  0.00           H  
HETATM 2850  H9  NON     1      25.819   7.226  29.304  0.00  0.00           H  
HETATM 2851  H10 NON     1      26.656   5.071  30.195  0.00  0.00           H  
HETATM 2852  H11 NON     1      23.497   5.064  33.144  0.00  0.00           H  
HETATM 2853  H12 NON     1      24.658   2.899  32.133  0.00  0.00           H  
HETATM 2854  H13 NON     1      26.416   3.286  31.564  0.00  0.00           H  
HETATM 2855  H14 NON     1      27.571   2.081  33.557  0.00  0.00           H  
HETATM 2856  H15 NON     1      28.003   3.869  33.132  0.00  0.00           H  
HETATM 2857  H16 NON     1      25.264   1.605  34.131  0.00  0.00           H  
HETATM 2858  H17 NON     1      25.524   2.853  35.524  0.00  0.00           H  
HETATM 2859  H18 NON     1      27.253   3.251  35.920  0.00  0.00           H  
HETATM 2860  H19 NON     1      28.819   2.593  35.387  0.00  0.00           H  
HETATM 2861  H20 NON     1      28.501   4.340  35.268  0.00  0.00           H  
HETATM 2862  H21 NON     1      23.385   3.415  35.448  0.00  0.00           H  
HETATM 2863  H22 NON     1      23.456   3.645  33.684  0.00  0.00           H  
HETATM 2864  H23 NON     1      23.092   2.039  34.359  0.00  0.00           H  
HETATM 2865  H24 NON     1      19.594  15.562  33.857  0.00  0.00           H  
HETATM 2866  H25 NON     1      19.573  15.828  31.301  0.00  0.00           H  
HETATM 2867  H26 NON     1      17.966  15.064  31.334  0.00  0.00           H  
HETATM 2868  H27 NON     1      18.238  16.602  32.187  0.00  0.00           H  
HETATM 2869  H28 NON     1      18.150  13.596  34.695  0.00  0.00           H  
HETATM 2870  H29 NON     1      17.317  15.147  34.434  0.00  0.00           H  
HETATM 2871  H30 NON     1      17.162  13.841  33.235  0.00  0.00           H  
HETATM 2872  H31 NON     1      24.663   8.348  28.272  0.00  0.00           H  
HETATM 2873  H32 NON     1      24.188   9.986  28.782  0.00  0.00           H  
HETATM 2874  H33 NON     1      25.527   9.150  29.606  0.00  0.00           H  
CONECT 2807 2808 2811 2817 2817
CONECT 2808 2807 2810 2810
CONECT 2809 2837
CONECT 2810 2808 2808 2813 2843
CONECT 2811 2807 2819 2846
CONECT 2812 2837 2837
CONECT 2813 2810 2816 2816 2844
CONECT 2814 2832 2833 2834 2842
CONECT 2815 2827 2841
CONECT 2816 2813 2813 2817 2820
CONECT 2817 2807 2807 2816 2818
CONECT 2818 2817 2819 2819 2845
CONECT 2819 2811 2818 2818 2826
CONECT 2820 2816 2821 2825 2825
CONECT 2821 2820 2822 2822 2847
CONECT 2822 2821 2821 2823 2848
CONECT 2823 2822 2824 2824 2837
CONECT 2824 2823 2823 2825 2838
CONECT 2825 2820 2820 2824 2849
CONECT 2826 2819 2827 2831 2831
CONECT 2827 2815 2826 2828 2828
CONECT 2828 2827 2827 2829 2850
CONECT 2829 2828 2830 2830 2851
CONECT 2830 2829 2829 2831 2832
CONECT 2831 2826 2826 2830 2852
CONECT 2832 2814 2830 2853 2854
CONECT 2833 2814 2835 2855 2856
CONECT 2834 2814 2836 2857 2858
CONECT 2835 2833 2859 2860 2861
CONECT 2836 2834 2862 2863 2864
CONECT 2837 2809 2812 2812 2823
CONECT 2838 2824 2839 2840 2865
CONECT 2839 2838 2866 2867 2868
CONECT 2840 2838 2869 2870 2871
CONECT 2841 2815 2872 2873 2874
CONECT 2842 2814
CONECT 2843 2810
CONECT 2844 2813
CONECT 2845 2818
CONECT 2846 2811
CONECT 2847 2821
CONECT 2848 2822
CONECT 2849 2825
CONECT 2850 2828
CONECT 2851 2829
CONECT 2852 2831
CONECT 2853 2832
CONECT 2854 2832
CONECT 2855 2833
CONECT 2856 2833
CONECT 2857 2834
CONECT 2858 2834
CONECT 2859 2835
CONECT 2860 2835
CONECT 2861 2835
CONECT 2862 2836
CONECT 2863 2836
CONECT 2864 2836
CONECT 2865 2838
CONECT 2866 2839
CONECT 2867 2839
CONECT 2868 2839
CONECT 2869 2840
CONECT 2870 2840
CONECT 2871 2840
CONECT 2872 2841
CONECT 2873 2841
CONECT 2874 2841
END
