# Supplementary material for: Targeting PfCLK3 with Covalent Inhibitors: A Novel Strategy for Malaria Treatment
Source: J Med Chem. 2024 Oct 23;67(21):18895–910. doi: 10.1021/acs.jmedchem.4c01300 (PMC11571108; doi:10.1021/acs.jmedchem.4c01300)
Supplement: Supplementary file 3 — jm4c01300_si_003.pdb [file jm4c01300_si_003.pdb]

HEADER    PfCLK3 Kinase domain EV85881 08-AUG-2022            Figure 2
REMARK  99                                                                      
REMARK  99 MOE v2022.02 (Chemical Computing Group ULC) Wed Sep 25 15:33:38 2024 
SEQRES   1    343  ASP SER GLU GLY TYR TYR LYS ALA MET VAL GLY GLU VAL
SEQRES   2    343  ILE ASP LYS ARG TYR SER VAL VAL CYS GLU LEU VAL GLY
SEQRES   3    343  LYS GLY VAL PHE SER ASN VAL LEU LYS CYS TYR ASP MET
SEQRES   4    343  VAL ASN LYS ILE PRO VAL ALA VAL LYS VAL ILE ARG ASP
SEQRES   5    343  ASN ASP MET MET LYS LYS ALA ALA GLU LYS GLU ILE SER
SEQRES   6    343  ILE LEU LYS LYS LEU ASN GLN TYR ASP LYS ASP ASN LYS
SEQRES   7    343  ARG HIS ILE ILE ARG LEU LEU SER SER ILE LYS TYR LYS
SEQRES   8    343  ASN HIS LEU CYS LEU VAL PHE GLU TRP MET TRP GLY ASN
SEQRES   9    343  LEU ARG ILE ALA LEU LYS LYS TYR GLY ASN GLY HIS GLY
SEQRES  10    343  LEU ASN ALA THR ALA VAL HIS CYS TYR THR LYS GLN LEU
SEQRES  11    343  PHE ILE ALA LEU ARG HIS MET ARG LYS CYS ARG ILE MET
SEQRES  12    343  HIS ALA ASP LEU LYS PRO ASP ASN ILE LEU ILE ASN GLU
SEQRES  13    343  LYS PHE ASN ALA LEU LYS VAL CYS ASP LEU GLY SER ALA
SEQRES  14    343  SER ASP ILE SER GLU ASN GLU ILE THR SER TYR LEU VAL
SEQRES  15    343  SER ARG PHE TYR ARG ALA PRO GLU ILE ILE LEU GLY PHE
SEQRES  16    343  ARG TYR ASP ALA GLN ILE ASP VAL TRP SER ALA ALA ALA
SEQRES  17    343  THR VAL PHE GLU LEU ALA THR GLY LYS ILE LEU PHE PRO
SEQRES  18    343  GLY LYS SER ASN ASN HIS MET ILE LYS LEU MET MET GLU
SEQRES  19    343  TYR LYS GLY LYS PHE SER HIS LYS MET ILE LYS GLY GLY
SEQRES  20    343  GLN PHE TYR SER GLN HIS PHE ASN GLU ASN LEU ASP PHE
SEQRES  21    343  LEU TYR VAL ASP ARG ASP HIS TYR SER LYS LYS GLU VAL
SEQRES  22    343  VAL ARG VAL ILE SER ASP LEU ARG PRO THR LYS ASN ILE
SEQRES  23    343  THR CYS ASP LEU LEU GLU HIS GLN TYR TRP LEU LYS GLY
SEQRES  24    343  ASN SER PRO LYS MET GLN PHE LEU LYS LYS LYS ILE LYS
SEQRES  25    343  GLN LEU GLY ASP LEU LEU GLU LYS CYS LEU ILE LEU ASP
SEQRES  26    343  PRO SER LYS ARG TYR THR PRO ASP GLN ALA LEU GLN HIS
SEQRES  27    343  PRO TYR LEU ARG GLU
HELIX    1   1 ASP     54  TYR     73  1               Generated by MOE   20
HELIX    2   2 LEU    105  TYR    112  1               Generated by MOE    8
HELIX    3   3 ALA    120  CYS    140  1               Generated by MOE   21
HELIX    4   4 ARG    184  TYR    186  5               Generated by MOE    3
HELIX    5   5 PRO    189  LEU    193  1               Generated by MOE    5
HELIX    6   6 GLN    200  THR    215  1               Generated by MOE   16
HELIX    7   7 ASN    225  LYS    236  1               Generated by MOE   12
HELIX    8   8 HIS    241  LYS    245  1               Generated by MOE    5
HELIX    9   9 TYR    250  GLN    252  5               Generated by MOE    3
HELIX   10  10 ILE    286  LEU    291  1               Generated by MOE    6
HELIX   11  11 TRP    296  GLY    299  1               Generated by MOE    4
HELIX   12  12 LYS    303  PHE    306  1               Generated by MOE    4
HELIX   13  13 ILE    311  CYS    321  1               Generated by MOE   11
HELIX   14  14 PRO    326  LYS    328  5               Generated by MOE    3
HELIX   15  15 PRO    332  LEU    336  1               Generated by MOE    5
HELIX   16  16 ASP    400  GLN    418  1               Generated by MOE   19
HELIX   17  17 LEU    451  TYR    458  1               Generated by MOE    8
HELIX   18  18 ALA    466  LYS    485  1               Generated by MOE   20
HELIX   19  19 PRO    495  ASN    497  5               Generated by MOE    3
HELIX   20  20 LEU    512  SER    514  5               Generated by MOE    3
HELIX   21  21 ARG    530  TYR    532  5               Generated by MOE    3
HELIX   22  22 PRO    535  LEU    539  1               Generated by MOE    5
HELIX   23  23 GLN    546  THR    561  1               Generated by MOE   16
HELIX   24  24 ASN    571  LYS    582  1               Generated by MOE   12
HELIX   25  25 HIS    587  LYS    591  1               Generated by MOE    5
HELIX   26  26 TYR    596  GLN    598  5               Generated by MOE    3
HELIX   27  27 ILE    632  GLU    638  1               Generated by MOE    7
HELIX   28  28 PRO    648  CYS    667  1               Generated by MOE   20
HELIX   29  29 PRO    678  LEU    682  1               Generated by MOE    5
HELIX   30  30 PRO    685  ARG    688  1               Generated by MOE    4
SHEET    1       VAL    13  ILE    14                  Generated by MOE
SHEET    2       TYR    18  VAL    20                  Generated by MOE
SHEET    3       ASN    32  ASP    38                  Generated by MOE
SHEET    4       ILE    43  ILE    50                  Generated by MOE
SHEET    5       LEU    84  ILE    88                  Generated by MOE
SHEET    6       LYS    89  LYS    89                  Generated by MOE
SHEET    7       TYR    90  TYR    90                  Generated by MOE
SHEET    8       HIS    93  PHE    98                  Generated by MOE
SHEET    9       GLY   103  ASN   104                  Generated by MOE
SHEET   10       ILE   142  MET   143                  Generated by MOE
SHEET   11       ILE   152  ILE   154                  Generated by MOE
SHEET   12       LEU   161  LYS   162                  Generated by MOE
SHEET   13       VAL   163  VAL   163                  Generated by MOE
SHEET   14       SER   170  ASP   171                  Generated by MOE
SHEET   15       ASP   259  TYR   262                  Generated by MOE
SHEET   16       VAL   263  VAL   263                  Generated by MOE
SHEET   17       ASP   264  ASP   266                  Generated by MOE
SHEET   18       LYS   271  ILE   277                  Generated by MOE
SHEET   19       VAL   359  ILE   360                  Generated by MOE
SHEET   20       TYR   364  VAL   371                  Generated by MOE
SHEET   21       SER   377  ASP   384                  Generated by MOE
SHEET   22       ILE   389  ILE   396                  Generated by MOE
SHEET   23       LEU   430  LYS   435                  Generated by MOE
SHEET   24       TYR   436  TYR   436                  Generated by MOE
SHEET   25       HIS   439  GLU   445                  Generated by MOE
SHEET   26       GLY   449  ASN   450                  Generated by MOE
SHEET   27       ILE   488  MET   489                  Generated by MOE
SHEET   28       ILE   498  ILE   500                  Generated by MOE
SHEET   29       LEU   507  LYS   508                  Generated by MOE
SHEET   30       VAL   509  VAL   509                  Generated by MOE
SHEET   31       SER   516  ASP   517                  Generated by MOE
SHEET   32       PHE   600  ASN   601                  Generated by MOE
SHEET   33       PHE   606  LEU   607                  Generated by MOE
SHEET   34       TYR   608  TYR   608                  Generated by MOE
SHEET   35       VAL   609  ASP   612                  Generated by MOE
SHEET   36       LYS   617  ILE   623                  Generated by MOE
ATOM      1  N   ASP     1      31.726  23.761  43.314  0.00  0.00           N1+
ATOM      2  CA  ASP     1      32.672  24.771  43.885  0.00  0.00           C  
ATOM      3  C   ASP     1      32.581  26.064  43.100  0.00  0.00           C  
ATOM      4  O   ASP     1      31.501  26.640  43.030  0.00  0.00           O  
ATOM      5  CB  ASP     1      34.104  24.191  44.053  0.00  0.00           C  
ATOM      6  CG  ASP     1      34.527  23.406  42.833  0.00  0.00           C  
ATOM      7  OD1 ASP     1      35.122  24.033  41.939  0.00  0.00           O  
ATOM      8  OD2 ASP     1      34.208  22.194  42.820  0.00  0.00           O1-
ATOM      9  N   SER     2      33.681  26.554  42.502  0.00  0.00           N  
ATOM     10  CA  SER     2      33.709  27.840  41.814  0.00  0.00           C  
ATOM     11  C   SER     2      32.887  27.861  40.540  0.00  0.00           C  
ATOM     12  O   SER     2      32.243  28.850  40.200  0.00  0.00           O  
ATOM     13  CB  SER     2      35.151  28.287  41.462  0.00  0.00           C  
ATOM     14  OG  SER     2      35.918  28.473  42.652  0.00  0.00           O  
ATOM     15  N   GLU     3      32.911  26.755  39.783  0.00  0.00           N  
ATOM     16  CA  GLU     3      32.176  26.595  38.544  0.00  0.00           C  
ATOM     17  C   GLU     3      30.677  26.350  38.727  0.00  0.00           C  
ATOM     18  O   GLU     3      29.843  26.879  37.989  0.00  0.00           O  
ATOM     19  CB  GLU     3      32.854  25.509  37.665  0.00  0.00           C  
ATOM     20  CG  GLU     3      33.739  24.474  38.423  0.00  0.00           C  
ATOM     21  CD  GLU     3      33.007  23.411  39.244  0.00  0.00           C  
ATOM     22  OE1 GLU     3      32.263  23.755  40.212  0.00  0.00           O  
ATOM     23  OE2 GLU     3      33.136  22.227  38.851  0.00  0.00           O1-
ATOM     24  N   GLY     4      30.287  25.507  39.694  0.00  0.00           N  
ATOM     25  CA  GLY     4      28.912  25.337  40.156  0.00  0.00           C  
ATOM     26  C   GLY     4      28.592  23.892  40.393  0.00  0.00           C  
ATOM     27  O   GLY     4      27.586  23.554  41.010  0.00  0.00           O  
ATOM     28  N   TYR     5      29.453  22.986  39.900  0.00  0.00           N  
ATOM     29  CA  TYR     5      29.267  21.551  39.984  0.00  0.00           C  
ATOM     30  C   TYR     5      29.470  21.026  41.403  0.00  0.00           C  
ATOM     31  O   TYR     5      30.095  21.645  42.266  0.00  0.00           O  
ATOM     32  CB  TYR     5      30.189  20.759  39.015  0.00  0.00           C  
ATOM     33  CG  TYR     5      29.911  21.040  37.558  0.00  0.00           C  
ATOM     34  CD1 TYR     5      29.034  20.222  36.825  0.00  0.00           C  
ATOM     35  CD2 TYR     5      30.571  22.081  36.884  0.00  0.00           C  
ATOM     36  CE1 TYR     5      28.816  20.453  35.459  0.00  0.00           C  
ATOM     37  CE2 TYR     5      30.367  22.310  35.518  0.00  0.00           C  
ATOM     38  CZ  TYR     5      29.481  21.501  34.807  0.00  0.00           C  
ATOM     39  OH  TYR     5      29.224  21.805  33.456  0.00  0.00           O  
ATOM     40  N   TYR     6      28.893  19.847  41.704  0.00  0.00           N  
ATOM     41  CA  TYR     6      29.061  19.209  42.997  0.00  0.00           C  
ATOM     42  C   TYR     6      30.201  18.179  42.978  0.00  0.00           C  
ATOM     43  O   TYR     6      30.346  17.348  42.071  0.00  0.00           O  
ATOM     44  CB  TYR     6      27.714  18.598  43.481  0.00  0.00           C  
ATOM     45  CG  TYR     6      27.815  17.918  44.825  0.00  0.00           C  
ATOM     46  CD1 TYR     6      28.054  18.681  45.977  0.00  0.00           C  
ATOM     47  CD2 TYR     6      27.704  16.520  44.946  0.00  0.00           C  
ATOM     48  CE1 TYR     6      28.244  18.056  47.215  0.00  0.00           C  
ATOM     49  CE2 TYR     6      27.876  15.896  46.193  0.00  0.00           C  
ATOM     50  CZ  TYR     6      28.168  16.664  47.325  0.00  0.00           C  
ATOM     51  OH  TYR     6      28.388  16.068  48.584  0.00  0.00           O  
ATOM     52  N   LYS     7      31.052  18.211  44.025  0.00  0.00           N  
ATOM     53  CA  LYS     7      32.097  17.237  44.277  0.00  0.00           C  
ATOM     54  C   LYS     7      31.540  15.995  44.954  0.00  0.00           C  
ATOM     55  O   LYS     7      31.608  15.831  46.167  0.00  0.00           O  
ATOM     56  CB  LYS     7      33.220  17.817  45.162  0.00  0.00           C  
ATOM     57  CG  LYS     7      33.995  18.961  44.502  0.00  0.00           C  
ATOM     58  CD  LYS     7      35.128  19.467  45.407  0.00  0.00           C  
ATOM     59  CE  LYS     7      35.905  20.597  44.742  0.00  0.00           C  
ATOM     60  NZ  LYS     7      36.964  21.099  45.632  0.00  0.00           N1+
ATOM     61  N   ALA     8      30.954  15.101  44.145  0.00  0.00           N  
ATOM     62  CA  ALA     8      30.391  13.842  44.566  0.00  0.00           C  
ATOM     63  C   ALA     8      31.383  12.828  45.118  0.00  0.00           C  
ATOM     64  O   ALA     8      32.492  12.693  44.613  0.00  0.00           O  
ATOM     65  CB  ALA     8      29.638  13.225  43.381  0.00  0.00           C  
ATOM     66  N   MET     9      30.962  12.076  46.153  0.00  0.00           N  
ATOM     67  CA  MET     9      31.762  11.048  46.782  0.00  0.00           C  
ATOM     68  C   MET     9      31.064   9.696  46.728  0.00  0.00           C  
ATOM     69  O   MET     9      29.859   9.573  46.935  0.00  0.00           O  
ATOM     70  CB  MET     9      32.011  11.402  48.261  0.00  0.00           C  
ATOM     71  CG  MET     9      32.834  12.693  48.442  0.00  0.00           C  
ATOM     72  SD  MET     9      33.144  13.132  50.179  0.00  0.00           S  
ATOM     73  CE  MET     9      34.263  11.756  50.576  0.00  0.00           C  
ATOM     74  N   VAL    10      31.823   8.622  46.440  0.00  0.00           N  
ATOM     75  CA  VAL    10      31.326   7.255  46.492  0.00  0.00           C  
ATOM     76  C   VAL    10      31.113   6.788  47.926  0.00  0.00           C  
ATOM     77  O   VAL    10      31.959   6.953  48.802  0.00  0.00           O  
ATOM     78  CB  VAL    10      32.216   6.301  45.708  0.00  0.00           C  
ATOM     79  CG1 VAL    10      31.662   4.864  45.710  0.00  0.00           C  
ATOM     80  CG2 VAL    10      32.302   6.811  44.264  0.00  0.00           C  
ATOM     81  N   GLY    11      29.927   6.213  48.202  0.00  0.00           N  
ATOM     82  CA  GLY    11      29.507   5.799  49.535  0.00  0.00           C  
ATOM     83  C   GLY    11      28.762   6.869  50.295  0.00  0.00           C  
ATOM     84  O   GLY    11      28.258   6.618  51.387  0.00  0.00           O  
ATOM     85  N   GLU    12      28.651   8.098  49.742  0.00  0.00           N  
ATOM     86  CA  GLU    12      27.832   9.166  50.305  0.00  0.00           C  
ATOM     87  C   GLU    12      26.339   8.822  50.233  0.00  0.00           C  
ATOM     88  O   GLU    12      25.850   8.252  49.254  0.00  0.00           O  
ATOM     89  CB  GLU    12      28.175  10.556  49.667  0.00  0.00           C  
ATOM     90  CG  GLU    12      27.702  11.818  50.463  0.00  0.00           C  
ATOM     91  CD  GLU    12      28.186  13.185  49.938  0.00  0.00           C  
ATOM     92  OE1 GLU    12      28.023  13.467  48.721  0.00  0.00           O  
ATOM     93  OE2 GLU    12      28.682  14.018  50.754  0.00  0.00           O1-
ATOM     94  N   VAL    13      25.573   9.140  51.299  0.00  0.00           N  
ATOM     95  CA  VAL    13      24.150   8.839  51.380  0.00  0.00           C  
ATOM     96  C   VAL    13      23.364  10.127  51.218  0.00  0.00           C  
ATOM     97  O   VAL    13      23.333  11.002  52.083  0.00  0.00           O  
ATOM     98  CB  VAL    13      23.743   8.132  52.675  0.00  0.00           C  
ATOM     99  CG1 VAL    13      22.234   7.818  52.676  0.00  0.00           C  
ATOM    100  CG2 VAL    13      24.528   6.816  52.810  0.00  0.00           C  
ATOM    101  N   ILE    14      22.680  10.266  50.070  0.00  0.00           N  
ATOM    102  CA  ILE    14      21.888  11.438  49.738  0.00  0.00           C  
ATOM    103  C   ILE    14      20.470  11.244  50.267  0.00  0.00           C  
ATOM    104  O   ILE    14      19.901  10.159  50.169  0.00  0.00           O  
ATOM    105  CB  ILE    14      21.893  11.688  48.229  0.00  0.00           C  
ATOM    106  CG1 ILE    14      23.324  12.018  47.741  0.00  0.00           C  
ATOM    107  CG2 ILE    14      20.899  12.798  47.824  0.00  0.00           C  
ATOM    108  CD1 ILE    14      23.467  12.040  46.214  0.00  0.00           C  
ATOM    109  N   ASP    15      19.889  12.297  50.895  0.00  0.00           N  
ATOM    110  CA  ASP    15      18.521  12.345  51.420  0.00  0.00           C  
ATOM    111  C   ASP    15      18.232  11.272  52.482  0.00  0.00           C  
ATOM    112  O   ASP    15      17.111  10.817  52.687  0.00  0.00           O  
ATOM    113  CB  ASP    15      17.509  12.331  50.241  0.00  0.00           C  
ATOM    114  CG  ASP    15      16.113  12.778  50.641  0.00  0.00           C  
ATOM    115  OD1 ASP    15      16.011  13.869  51.256  0.00  0.00           O  
ATOM    116  OD2 ASP    15      15.144  12.056  50.279  0.00  0.00           O1-
ATOM    117  N   LYS    16      19.288  10.812  53.189  0.00  0.00           N  
ATOM    118  CA  LYS    16      19.229   9.714  54.142  0.00  0.00           C  
ATOM    119  C   LYS    16      18.775   8.368  53.565  0.00  0.00           C  
ATOM    120  O   LYS    16      18.385   7.473  54.312  0.00  0.00           O  
ATOM    121  CB  LYS    16      18.424  10.078  55.421  0.00  0.00           C  
ATOM    122  CG  LYS    16      19.069  11.202  56.247  0.00  0.00           C  
ATOM    123  CD  LYS    16      18.489  11.302  57.669  0.00  0.00           C  
ATOM    124  CE  LYS    16      17.089  11.920  57.734  0.00  0.00           C  
ATOM    125  NZ  LYS    16      16.563  11.806  59.113  0.00  0.00           N1+
ATOM    126  N   ARG    17      18.859   8.170  52.231  0.00  0.00           N  
ATOM    127  CA  ARG    17      18.414   6.913  51.646  0.00  0.00           C  
ATOM    128  C   ARG    17      19.087   6.494  50.347  0.00  0.00           C  
ATOM    129  O   ARG    17      19.156   5.304  50.046  0.00  0.00           O  
ATOM    130  CB  ARG    17      16.893   7.003  51.375  0.00  0.00           C  
ATOM    131  CG  ARG    17      16.510   8.127  50.393  0.00  0.00           C  
ATOM    132  CD  ARG    17      15.026   8.470  50.373  0.00  0.00           C  
ATOM    133  NE  ARG    17      14.327   7.337  49.696  0.00  0.00           N  
ATOM    134  CZ  ARG    17      13.055   7.404  49.298  0.00  0.00           C  
ATOM    135  NH1 ARG    17      12.301   8.467  49.579  0.00  0.00           N  
ATOM    136  NH2 ARG    17      12.523   6.398  48.614  0.00  0.00           N1+
ATOM    137  N   TYR    18      19.656   7.426  49.555  0.00  0.00           N  
ATOM    138  CA  TYR    18      20.247   7.095  48.270  0.00  0.00           C  
ATOM    139  C   TYR    18      21.742   6.938  48.420  0.00  0.00           C  
ATOM    140  O   TYR    18      22.494   7.910  48.469  0.00  0.00           O  
ATOM    141  CB  TYR    18      19.980   8.175  47.189  0.00  0.00           C  
ATOM    142  CG  TYR    18      18.513   8.442  47.019  0.00  0.00           C  
ATOM    143  CD1 TYR    18      17.649   7.444  46.543  0.00  0.00           C  
ATOM    144  CD2 TYR    18      17.986   9.705  47.334  0.00  0.00           C  
ATOM    145  CE1 TYR    18      16.277   7.701  46.395  0.00  0.00           C  
ATOM    146  CE2 TYR    18      16.617   9.965  47.194  0.00  0.00           C  
ATOM    147  CZ  TYR    18      15.764   8.961  46.723  0.00  0.00           C  
ATOM    148  OH  TYR    18      14.388   9.229  46.581  0.00  0.00           O  
ATOM    149  N   SER    19      22.215   5.686  48.479  0.00  0.00           N  
ATOM    150  CA  SER    19      23.635   5.393  48.617  0.00  0.00           C  
ATOM    151  C   SER    19      24.307   5.396  47.254  0.00  0.00           C  
ATOM    152  O   SER    19      23.959   4.598  46.382  0.00  0.00           O  
ATOM    153  CB  SER    19      23.859   4.023  49.308  0.00  0.00           C  
ATOM    154  OG  SER    19      25.246   3.734  49.494  0.00  0.00           O  
ATOM    155  N   VAL    20      25.264   6.321  47.027  0.00  0.00           N  
ATOM    156  CA  VAL    20      25.956   6.472  45.752  0.00  0.00           C  
ATOM    157  C   VAL    20      27.042   5.425  45.588  0.00  0.00           C  
ATOM    158  O   VAL    20      27.994   5.365  46.363  0.00  0.00           O  
ATOM    159  CB  VAL    20      26.611   7.846  45.588  0.00  0.00           C  
ATOM    160  CG1 VAL    20      27.258   7.977  44.193  0.00  0.00           C  
ATOM    161  CG2 VAL    20      25.575   8.963  45.780  0.00  0.00           C  
ATOM    162  N   VAL    21      26.953   4.574  44.548  0.00  0.00           N  
ATOM    163  CA  VAL    21      27.913   3.489  44.364  0.00  0.00           C  
ATOM    164  C   VAL    21      28.880   3.724  43.216  0.00  0.00           C  
ATOM    165  O   VAL    21      29.724   2.885  42.916  0.00  0.00           O  
ATOM    166  CB  VAL    21      27.212   2.160  44.137  0.00  0.00           C  
ATOM    167  CG1 VAL    21      26.404   1.791  45.397  0.00  0.00           C  
ATOM    168  CG2 VAL    21      26.334   2.224  42.872  0.00  0.00           C  
ATOM    169  N   CYS    22      28.795   4.882  42.538  0.00  0.00           N  
ATOM    170  CA  CYS    22      29.613   5.159  41.373  0.00  0.00           C  
ATOM    171  C   CYS    22      30.143   6.570  41.413  0.00  0.00           C  
ATOM    172  O   CYS    22      29.531   7.476  41.965  0.00  0.00           O  
ATOM    173  CB  CYS    22      28.800   5.050  40.058  0.00  0.00           C  
ATOM    174  SG  CYS    22      28.372   3.339  39.602  0.00  0.00           S  
ATOM    175  N   GLU    23      31.304   6.778  40.767  0.00  0.00           N  
ATOM    176  CA  GLU    23      31.955   8.064  40.643  0.00  0.00           C  
ATOM    177  C   GLU    23      31.940   8.486  39.181  0.00  0.00           C  
ATOM    178  O   GLU    23      32.267   7.706  38.291  0.00  0.00           O  
ATOM    179  CB  GLU    23      33.411   7.974  41.150  0.00  0.00           C  
ATOM    180  CG  GLU    23      34.076   9.337  41.456  0.00  0.00           C  
ATOM    181  CD  GLU    23      35.373   9.272  42.262  0.00  0.00           C  
ATOM    182  OE1 GLU    23      36.024  10.347  42.332  0.00  0.00           O  
ATOM    183  OE2 GLU    23      35.708   8.191  42.804  0.00  0.00           O1-
ATOM    184  N   LEU    24      31.494   9.728  38.899  0.00  0.00           N  
ATOM    185  CA  LEU    24      31.519  10.366  37.586  0.00  0.00           C  
ATOM    186  C   LEU    24      30.717   9.703  36.454  0.00  0.00           C  
ATOM    187  O   LEU    24      30.922  10.021  35.284  0.00  0.00           O  
ATOM    188  CB  LEU    24      32.961  10.667  37.062  0.00  0.00           C  
ATOM    189  CG  LEU    24      34.002  11.209  38.068  0.00  0.00           C  
ATOM    190  CD1 LEU    24      35.417  11.205  37.476  0.00  0.00           C  
ATOM    191  CD2 LEU    24      33.700  12.576  38.695  0.00  0.00           C  
ATOM    192  N   VAL    25      29.742   8.812  36.741  0.00  0.00           N  
ATOM    193  CA  VAL    25      28.918   8.167  35.715  0.00  0.00           C  
ATOM    194  C   VAL    25      28.072   9.153  34.922  0.00  0.00           C  
ATOM    195  O   VAL    25      27.076   9.698  35.385  0.00  0.00           O  
ATOM    196  CB  VAL    25      28.058   7.051  36.300  0.00  0.00           C  
ATOM    197  CG1 VAL    25      26.976   6.525  35.333  0.00  0.00           C  
ATOM    198  CG2 VAL    25      28.988   5.885  36.666  0.00  0.00           C  
ATOM    199  N   GLY    26      28.490   9.425  33.668  0.00  0.00           N  
ATOM    200  CA  GLY    26      27.853  10.432  32.828  0.00  0.00           C  
ATOM    201  C   GLY    26      28.175  11.848  33.237  0.00  0.00           C  
ATOM    202  O   GLY    26      27.476  12.790  32.867  0.00  0.00           O  
ATOM    203  N   LYS    27      29.241  12.059  34.033  0.00  0.00           N  
ATOM    204  CA  LYS    27      29.557  13.375  34.550  0.00  0.00           C  
ATOM    205  C   LYS    27      30.448  14.179  33.625  0.00  0.00           C  
ATOM    206  O   LYS    27      31.673  14.125  33.662  0.00  0.00           O  
ATOM    207  CB  LYS    27      30.180  13.311  35.965  0.00  0.00           C  
ATOM    208  CG  LYS    27      30.461  14.673  36.627  0.00  0.00           C  
ATOM    209  CD  LYS    27      30.721  14.555  38.138  0.00  0.00           C  
ATOM    210  CE  LYS    27      31.162  15.869  38.787  0.00  0.00           C  
ATOM    211  NZ  LYS    27      31.577  15.617  40.182  0.00  0.00           N1+
ATOM    212  N   GLY    28      29.783  14.998  32.797  0.00  0.00           N  
ATOM    213  CA  GLY    28      30.349  16.118  32.061  0.00  0.00           C  
ATOM    214  C   GLY    28      29.982  17.427  32.716  0.00  0.00           C  
ATOM    215  O   GLY    28      30.774  17.980  33.469  0.00  0.00           O  
ATOM    216  N   VAL    29      28.786  18.019  32.517  0.00  0.00           N  
ATOM    217  CA  VAL    29      27.622  17.746  31.669  0.00  0.00           C  
ATOM    218  C   VAL    29      26.767  18.966  31.974  0.00  0.00           C  
ATOM    219  O   VAL    29      27.219  19.833  32.709  0.00  0.00           O  
ATOM    220  CB  VAL    29      26.965  16.371  31.885  0.00  0.00           C  
ATOM    221  CG1 VAL    29      25.547  16.324  32.463  0.00  0.00           C  
ATOM    222  CG2 VAL    29      27.013  15.597  30.558  0.00  0.00           C  
ATOM    223  N   PHE    30      25.537  19.135  31.458  0.00  0.00           N  
ATOM    224  CA  PHE    30      24.667  20.233  31.873  0.00  0.00           C  
ATOM    225  C   PHE    30      24.438  20.278  33.397  0.00  0.00           C  
ATOM    226  O   PHE    30      24.604  21.321  34.034  0.00  0.00           O  
ATOM    227  CB  PHE    30      23.293  20.115  31.156  0.00  0.00           C  
ATOM    228  CG  PHE    30      23.471  20.088  29.658  0.00  0.00           C  
ATOM    229  CD1 PHE    30      23.508  21.281  28.916  0.00  0.00           C  
ATOM    230  CD2 PHE    30      23.601  18.863  28.976  0.00  0.00           C  
ATOM    231  CE1 PHE    30      23.684  21.251  27.526  0.00  0.00           C  
ATOM    232  CE2 PHE    30      23.799  18.831  27.591  0.00  0.00           C  
ATOM    233  CZ  PHE    30      23.838  20.026  26.864  0.00  0.00           C  
ATOM    234  N   SER    31      24.147  19.105  34.001  0.00  0.00           N  
ATOM    235  CA  SER    31      24.083  18.895  35.443  0.00  0.00           C  
ATOM    236  C   SER    31      24.465  17.462  35.760  0.00  0.00           C  
ATOM    237  O   SER    31      23.923  16.531  35.169  0.00  0.00           O  
ATOM    238  CB  SER    31      22.653  19.113  35.950  0.00  0.00           C  
ATOM    239  OG  SER    31      22.357  20.508  36.015  0.00  0.00           O  
ATOM    240  N   ASN    32      25.435  17.226  36.667  0.00  0.00           N  
ATOM    241  CA  ASN    32      26.021  15.911  36.885  0.00  0.00           C  
ATOM    242  C   ASN    32      25.103  14.808  37.411  0.00  0.00           C  
ATOM    243  O   ASN    32      24.343  15.001  38.348  0.00  0.00           O  
ATOM    244  CB  ASN    32      27.312  16.010  37.740  0.00  0.00           C  
ATOM    245  CG  ASN    32      27.191  16.890  38.982  0.00  0.00           C  
ATOM    246  ND2 ASN    32      27.234  16.271  40.180  0.00  0.00           N  
ATOM    247  OD1 ASN    32      27.163  18.117  38.900  0.00  0.00           O  
ATOM    248  N   VAL    33      25.193  13.589  36.842  0.00  0.00           N  
ATOM    249  CA  VAL    33      24.310  12.471  37.171  0.00  0.00           C  
ATOM    250  C   VAL    33      25.111  11.382  37.871  0.00  0.00           C  
ATOM    251  O   VAL    33      26.313  11.255  37.656  0.00  0.00           O  
ATOM    252  CB  VAL    33      23.608  11.892  35.934  0.00  0.00           C  
ATOM    253  CG1 VAL    33      22.489  10.897  36.312  0.00  0.00           C  
ATOM    254  CG2 VAL    33      22.988  13.031  35.107  0.00  0.00           C  
ATOM    255  N   LEU    34      24.472  10.606  38.777  0.00  0.00           N  
ATOM    256  CA  LEU    34      25.095   9.492  39.476  0.00  0.00           C  
ATOM    257  C   LEU    34      24.145   8.303  39.616  0.00  0.00           C  
ATOM    258  O   LEU    34      22.927   8.420  39.500  0.00  0.00           O  
ATOM    259  CB  LEU    34      25.587   9.883  40.896  0.00  0.00           C  
ATOM    260  CG  LEU    34      26.691  10.957  40.926  0.00  0.00           C  
ATOM    261  CD1 LEU    34      26.844  11.491  42.353  0.00  0.00           C  
ATOM    262  CD2 LEU    34      28.023  10.431  40.365  0.00  0.00           C  
ATOM    263  N   LYS    35      24.718   7.108  39.886  0.00  0.00           N  
ATOM    264  CA  LYS    35      24.004   5.855  40.080  0.00  0.00           C  
ATOM    265  C   LYS    35      23.961   5.537  41.562  0.00  0.00           C  
ATOM    266  O   LYS    35      24.993   5.492  42.234  0.00  0.00           O  
ATOM    267  CB  LYS    35      24.734   4.694  39.348  0.00  0.00           C  
ATOM    268  CG  LYS    35      24.069   3.305  39.458  0.00  0.00           C  
ATOM    269  CD  LYS    35      24.973   2.183  38.912  0.00  0.00           C  
ATOM    270  CE  LYS    35      24.326   0.798  38.974  0.00  0.00           C  
ATOM    271  NZ  LYS    35      25.208  -0.240  38.401  0.00  0.00           N1+
ATOM    272  N   CYS    36      22.751   5.311  42.108  0.00  0.00           N  
ATOM    273  CA  CYS    36      22.580   5.137  43.539  0.00  0.00           C  
ATOM    274  C   CYS    36      21.629   3.997  43.819  0.00  0.00           C  
ATOM    275  O   CYS    36      20.883   3.562  42.948  0.00  0.00           O  
ATOM    276  CB  CYS    36      22.055   6.417  44.245  0.00  0.00           C  
ATOM    277  SG  CYS    36      22.918   7.906  43.659  0.00  0.00           S  
ATOM    278  N   TYR    37      21.633   3.486  45.061  0.00  0.00           N  
ATOM    279  CA  TYR    37      20.677   2.492  45.515  0.00  0.00           C  
ATOM    280  C   TYR    37      19.850   3.093  46.641  0.00  0.00           C  
ATOM    281  O   TYR    37      20.388   3.617  47.616  0.00  0.00           O  
ATOM    282  CB  TYR    37      21.370   1.206  46.044  0.00  0.00           C  
ATOM    283  CG  TYR    37      21.827   0.328  44.906  0.00  0.00           C  
ATOM    284  CD1 TYR    37      21.048  -0.766  44.487  0.00  0.00           C  
ATOM    285  CD2 TYR    37      23.044   0.576  44.250  0.00  0.00           C  
ATOM    286  CE1 TYR    37      21.469  -1.574  43.418  0.00  0.00           C  
ATOM    287  CE2 TYR    37      23.456  -0.229  43.178  0.00  0.00           C  
ATOM    288  CZ  TYR    37      22.669  -1.299  42.751  0.00  0.00           C  
ATOM    289  OH  TYR    37      23.105  -2.091  41.664  0.00  0.00           O  
ATOM    290  N   ASP    38      18.508   3.032  46.533  0.00  0.00           N  
ATOM    291  CA  ASP    38      17.599   3.468  47.574  0.00  0.00           C  
ATOM    292  C   ASP    38      17.466   2.386  48.642  0.00  0.00           C  
ATOM    293  O   ASP    38      16.934   1.298  48.409  0.00  0.00           O  
ATOM    294  CB  ASP    38      16.243   3.828  46.923  0.00  0.00           C  
ATOM    295  CG  ASP    38      15.277   4.539  47.849  0.00  0.00           C  
ATOM    296  OD1 ASP    38      15.707   5.113  48.879  0.00  0.00           O  
ATOM    297  OD2 ASP    38      14.056   4.550  47.544  0.00  0.00           O1-
ATOM    298  N   MET    39      17.985   2.670  49.855  0.00  0.00           N  
ATOM    299  CA  MET    39      18.152   1.717  50.939  0.00  0.00           C  
ATOM    300  C   MET    39      16.875   1.020  51.364  0.00  0.00           C  
ATOM    301  O   MET    39      16.858  -0.179  51.631  0.00  0.00           O  
ATOM    302  CB  MET    39      18.676   2.467  52.190  0.00  0.00           C  
ATOM    303  CG  MET    39      20.164   2.859  52.139  0.00  0.00           C  
ATOM    304  SD  MET    39      20.682   3.937  53.515  0.00  0.00           S  
ATOM    305  CE  MET    39      20.433   2.757  54.876  0.00  0.00           C  
ATOM    306  N   VAL    40      15.770   1.776  51.413  0.00  0.00           N  
ATOM    307  CA  VAL    40      14.482   1.330  51.909  0.00  0.00           C  
ATOM    308  C   VAL    40      13.887   0.122  51.186  0.00  0.00           C  
ATOM    309  O   VAL    40      13.225  -0.710  51.799  0.00  0.00           O  
ATOM    310  CB  VAL    40      13.495   2.496  51.946  0.00  0.00           C  
ATOM    311  CG1 VAL    40      13.943   3.533  52.996  0.00  0.00           C  
ATOM    312  CG2 VAL    40      13.377   3.182  50.574  0.00  0.00           C  
ATOM    313  N   ASN    41      14.123  -0.013  49.865  0.00  0.00           N  
ATOM    314  CA  ASN    41      13.599  -1.122  49.080  0.00  0.00           C  
ATOM    315  C   ASN    41      14.686  -1.873  48.314  0.00  0.00           C  
ATOM    316  O   ASN    41      14.386  -2.796  47.562  0.00  0.00           O  
ATOM    317  CB  ASN    41      12.564  -0.598  48.055  0.00  0.00           C  
ATOM    318  CG  ASN    41      11.324  -0.064  48.764  0.00  0.00           C  
ATOM    319  ND2 ASN    41      11.128   1.275  48.748  0.00  0.00           N  
ATOM    320  OD1 ASN    41      10.513  -0.824  49.287  0.00  0.00           O  
ATOM    321  N   LYS    42      15.974  -1.502  48.486  0.00  0.00           N  
ATOM    322  CA  LYS    42      17.114  -2.077  47.770  0.00  0.00           C  
ATOM    323  C   LYS    42      17.037  -1.955  46.254  0.00  0.00           C  
ATOM    324  O   LYS    42      17.330  -2.884  45.507  0.00  0.00           O  
ATOM    325  CB  LYS    42      17.377  -3.551  48.153  0.00  0.00           C  
ATOM    326  CG  LYS    42      17.696  -3.740  49.639  0.00  0.00           C  
ATOM    327  CD  LYS    42      17.873  -5.220  49.993  0.00  0.00           C  
ATOM    328  CE  LYS    42      18.257  -5.426  51.455  0.00  0.00           C  
ATOM    329  NZ  LYS    42      18.378  -6.872  51.723  0.00  0.00           N1+
ATOM    330  N   ILE    43      16.652  -0.762  45.774  0.00  0.00           N  
ATOM    331  CA  ILE    43      16.332  -0.533  44.378  0.00  0.00           C  
ATOM    332  C   ILE    43      17.276   0.505  43.766  0.00  0.00           C  
ATOM    333  O   ILE    43      17.530   1.544  44.382  0.00  0.00           O  
ATOM    334  CB  ILE    43      14.858  -0.165  44.191  0.00  0.00           C  
ATOM    335  CG1 ILE    43      14.482  -0.037  42.697  0.00  0.00           C  
ATOM    336  CG2 ILE    43      14.479   1.092  45.001  0.00  0.00           C  
ATOM    337  CD1 ILE    43      12.973  -0.043  42.433  0.00  0.00           C  
ATOM    338  N   PRO    44      17.858   0.280  42.583  0.00  0.00           N  
ATOM    339  CA  PRO    44      18.650   1.282  41.895  0.00  0.00           C  
ATOM    340  C   PRO    44      17.857   2.493  41.425  0.00  0.00           C  
ATOM    341  O   PRO    44      16.719   2.351  40.983  0.00  0.00           O  
ATOM    342  CB  PRO    44      19.209   0.553  40.675  0.00  0.00           C  
ATOM    343  CG  PRO    44      19.150  -0.939  40.961  0.00  0.00           C  
ATOM    344  CD  PRO    44      18.046  -1.054  42.005  0.00  0.00           C  
ATOM    345  N   VAL    45      18.469   3.684  41.472  0.00  0.00           N  
ATOM    346  CA  VAL    45      17.916   4.919  40.931  0.00  0.00           C  
ATOM    347  C   VAL    45      19.036   5.730  40.286  0.00  0.00           C  
ATOM    348  O   VAL    45      20.225   5.488  40.510  0.00  0.00           O  
ATOM    349  CB  VAL    45      17.202   5.796  41.964  0.00  0.00           C  
ATOM    350  CG1 VAL    45      15.822   5.203  42.306  0.00  0.00           C  
ATOM    351  CG2 VAL    45      18.072   5.941  43.222  0.00  0.00           C  
ATOM    352  N   ALA    46      18.683   6.737  39.460  0.00  0.00           N  
ATOM    353  CA  ALA    46      19.635   7.671  38.891  0.00  0.00           C  
ATOM    354  C   ALA    46      19.369   9.047  39.476  0.00  0.00           C  
ATOM    355  O   ALA    46      18.230   9.505  39.500  0.00  0.00           O  
ATOM    356  CB  ALA    46      19.487   7.729  37.360  0.00  0.00           C  
ATOM    357  N   VAL    47      20.404   9.741  39.990  0.00  0.00           N  
ATOM    358  CA  VAL    47      20.219  11.033  40.644  0.00  0.00           C  
ATOM    359  C   VAL    47      20.956  12.114  39.870  0.00  0.00           C  
ATOM    360  O   VAL    47      22.176  12.079  39.730  0.00  0.00           O  
ATOM    361  CB  VAL    47      20.635  11.056  42.117  0.00  0.00           C  
ATOM    362  CG1 VAL    47      20.193  12.379  42.775  0.00  0.00           C  
ATOM    363  CG2 VAL    47      19.975   9.878  42.860  0.00  0.00           C  
ATOM    364  N   LYS    48      20.220  13.113  39.332  0.00  0.00           N  
ATOM    365  CA  LYS    48      20.784  14.242  38.601  0.00  0.00           C  
ATOM    366  C   LYS    48      20.974  15.392  39.570  0.00  0.00           C  
ATOM    367  O   LYS    48      20.016  15.933  40.116  0.00  0.00           O  
ATOM    368  CB  LYS    48      19.880  14.661  37.402  0.00  0.00           C  
ATOM    369  CG  LYS    48      20.392  15.779  36.458  0.00  0.00           C  
ATOM    370  CD  LYS    48      19.496  15.976  35.203  0.00  0.00           C  
ATOM    371  CE  LYS    48      19.977  17.050  34.205  0.00  0.00           C  
ATOM    372  NZ  LYS    48      19.114  17.108  33.023  0.00  0.00           N1+
ATOM    373  N   VAL    49      22.237  15.767  39.817  0.00  0.00           N  
ATOM    374  CA  VAL    49      22.642  16.828  40.717  0.00  0.00           C  
ATOM    375  C   VAL    49      22.838  18.084  39.902  0.00  0.00           C  
ATOM    376  O   VAL    49      23.758  18.221  39.096  0.00  0.00           O  
ATOM    377  CB  VAL    49      23.945  16.529  41.451  0.00  0.00           C  
ATOM    378  CG1 VAL    49      24.318  17.694  42.391  0.00  0.00           C  
ATOM    379  CG2 VAL    49      23.811  15.217  42.244  0.00  0.00           C  
ATOM    380  N   ILE    50      21.933  19.047  40.090  0.00  0.00           N  
ATOM    381  CA  ILE    50      21.942  20.324  39.419  0.00  0.00           C  
ATOM    382  C   ILE    50      23.012  21.226  39.997  0.00  0.00           C  
ATOM    383  O   ILE    50      23.202  21.260  41.206  0.00  0.00           O  
ATOM    384  CB  ILE    50      20.562  20.952  39.520  0.00  0.00           C  
ATOM    385  CG1 ILE    50      19.444  19.991  39.005  0.00  0.00           C  
ATOM    386  CG2 ILE    50      20.509  22.350  38.881  0.00  0.00           C  
ATOM    387  CD1 ILE    50      19.398  19.718  37.493  0.00  0.00           C  
ATOM    388  N   ARG    51      23.739  21.978  39.140  0.00  0.00           N  
ATOM    389  CA  ARG    51      24.697  22.993  39.543  0.00  0.00           C  
ATOM    390  C   ARG    51      24.108  24.111  40.410  0.00  0.00           C  
ATOM    391  O   ARG    51      22.976  24.547  40.219  0.00  0.00           O  
ATOM    392  CB  ARG    51      25.358  23.634  38.301  0.00  0.00           C  
ATOM    393  CG  ARG    51      26.232  22.665  37.492  0.00  0.00           C  
ATOM    394  CD  ARG    51      26.660  23.201  36.124  0.00  0.00           C  
ATOM    395  NE  ARG    51      27.589  24.359  36.322  0.00  0.00           N  
ATOM    396  CZ  ARG    51      28.049  25.103  35.312  0.00  0.00           C  
ATOM    397  NH1 ARG    51      27.683  24.873  34.053  0.00  0.00           N  
ATOM    398  NH2 ARG    51      28.910  26.087  35.554  0.00  0.00           N1+
ATOM    399  N   ASP    52      24.906  24.590  41.383  0.00  0.00           N  
ATOM    400  CA  ASP    52      24.559  25.594  42.381  0.00  0.00           C  
ATOM    401  C   ASP    52      24.191  26.963  41.798  0.00  0.00           C  
ATOM    402  O   ASP    52      23.267  27.636  42.250  0.00  0.00           O  
ATOM    403  CB  ASP    52      25.779  25.676  43.340  0.00  0.00           C  
ATOM    404  CG  ASP    52      25.541  26.498  44.597  0.00  0.00           C  
ATOM    405  OD1 ASP    52      26.414  27.355  44.887  0.00  0.00           O  
ATOM    406  OD2 ASP    52      24.531  26.243  45.296  0.00  0.00           O1-
ATOM    407  N   ASN    53      24.913  27.405  40.743  0.00  0.00           N  
ATOM    408  CA  ASN    53      24.752  28.714  40.141  0.00  0.00           C  
ATOM    409  C   ASN    53      23.355  29.003  39.584  0.00  0.00           C  
ATOM    410  O   ASN    53      22.744  28.175  38.910  0.00  0.00           O  
ATOM    411  CB  ASN    53      25.858  29.006  39.072  0.00  0.00           C  
ATOM    412  CG  ASN    53      25.829  28.094  37.841  0.00  0.00           C  
ATOM    413  ND2 ASN    53      26.185  28.667  36.667  0.00  0.00           N  
ATOM    414  OD1 ASN    53      25.553  26.895  37.882  0.00  0.00           O  
ATOM    415  N   ASP    54      22.849  30.240  39.799  0.00  0.00           N  
ATOM    416  CA  ASP    54      21.503  30.683  39.449  0.00  0.00           C  
ATOM    417  C   ASP    54      21.092  30.454  37.991  0.00  0.00           C  
ATOM    418  O   ASP    54      19.928  30.180  37.696  0.00  0.00           O  
ATOM    419  CB  ASP    54      21.299  32.168  39.846  0.00  0.00           C  
ATOM    420  CG  ASP    54      21.106  32.316  41.349  0.00  0.00           C  
ATOM    421  OD1 ASP    54      20.628  31.354  42.007  0.00  0.00           O  
ATOM    422  OD2 ASP    54      21.408  33.425  41.847  0.00  0.00           O1-
ATOM    423  N   MET    55      22.059  30.482  37.047  0.00  0.00           N  
ATOM    424  CA  MET    55      21.859  30.118  35.650  0.00  0.00           C  
ATOM    425  C   MET    55      21.307  28.703  35.457  0.00  0.00           C  
ATOM    426  O   MET    55      20.399  28.476  34.659  0.00  0.00           O  
ATOM    427  CB  MET    55      23.200  30.184  34.869  0.00  0.00           C  
ATOM    428  CG  MET    55      23.821  31.588  34.764  0.00  0.00           C  
ATOM    429  SD  MET    55      25.471  31.600  33.990  0.00  0.00           S  
ATOM    430  CE  MET    55      24.961  31.189  32.293  0.00  0.00           C  
ATOM    431  N   MET    56      21.834  27.715  36.209  0.00  0.00           N  
ATOM    432  CA  MET    56      21.421  26.329  36.079  0.00  0.00           C  
ATOM    433  C   MET    56      20.390  25.943  37.111  0.00  0.00           C  
ATOM    434  O   MET    56      19.594  25.035  36.885  0.00  0.00           O  
ATOM    435  CB  MET    56      22.633  25.382  36.201  0.00  0.00           C  
ATOM    436  CG  MET    56      23.518  25.422  34.947  0.00  0.00           C  
ATOM    437  SD  MET    56      22.764  24.556  33.537  0.00  0.00           S  
ATOM    438  CE  MET    56      24.195  24.725  32.440  0.00  0.00           C  
ATOM    439  N   LYS    57      20.310  26.679  38.234  0.00  0.00           N  
ATOM    440  CA  LYS    57      19.247  26.523  39.208  0.00  0.00           C  
ATOM    441  C   LYS    57      17.872  26.794  38.604  0.00  0.00           C  
ATOM    442  O   LYS    57      16.952  25.987  38.712  0.00  0.00           O  
ATOM    443  CB  LYS    57      19.495  27.491  40.377  0.00  0.00           C  
ATOM    444  CG  LYS    57      18.503  27.348  41.533  0.00  0.00           C  
ATOM    445  CD  LYS    57      18.913  28.279  42.673  0.00  0.00           C  
ATOM    446  CE  LYS    57      17.938  28.255  43.834  0.00  0.00           C  
ATOM    447  NZ  LYS    57      18.453  29.202  44.838  0.00  0.00           N1+
ATOM    448  N   LYS    58      17.742  27.910  37.850  0.00  0.00           N  
ATOM    449  CA  LYS    58      16.535  28.243  37.113  0.00  0.00           C  
ATOM    450  C   LYS    58      16.194  27.251  36.002  0.00  0.00           C  
ATOM    451  O   LYS    58      15.033  26.911  35.776  0.00  0.00           O  
ATOM    452  CB  LYS    58      16.645  29.661  36.504  0.00  0.00           C  
ATOM    453  CG  LYS    58      15.276  30.280  36.174  0.00  0.00           C  
ATOM    454  CD  LYS    58      15.424  31.660  35.520  0.00  0.00           C  
ATOM    455  CE  LYS    58      14.102  32.398  35.306  0.00  0.00           C  
ATOM    456  NZ  LYS    58      13.541  32.828  36.607  0.00  0.00           N1+
ATOM    457  N   ALA    59      17.218  26.753  35.272  0.00  0.00           N  
ATOM    458  CA  ALA    59      17.081  25.742  34.236  0.00  0.00           C  
ATOM    459  C   ALA    59      16.511  24.424  34.763  0.00  0.00           C  
ATOM    460  O   ALA    59      15.651  23.795  34.153  0.00  0.00           O  
ATOM    461  CB  ALA    59      18.461  25.469  33.606  0.00  0.00           C  
ATOM    462  N   ALA    60      16.989  23.998  35.937  0.00  0.00           N  
ATOM    463  CA  ALA    60      16.547  22.828  36.655  0.00  0.00           C  
ATOM    464  C   ALA    60      15.160  22.859  37.255  0.00  0.00           C  
ATOM    465  O   ALA    60      14.416  21.889  37.164  0.00  0.00           O  
ATOM    466  CB  ALA    60      17.511  22.624  37.789  0.00  0.00           C  
ATOM    467  N   GLU    61      14.761  23.990  37.871  0.00  0.00           N  
ATOM    468  CA  GLU    61      13.398  24.236  38.326  0.00  0.00           C  
ATOM    469  C   GLU    61      12.413  24.217  37.155  0.00  0.00           C  
ATOM    470  O   GLU    61      11.304  23.690  37.240  0.00  0.00           O  
ATOM    471  CB  GLU    61      13.304  25.562  39.132  0.00  0.00           C  
ATOM    472  CG  GLU    61      14.055  25.507  40.497  0.00  0.00           C  
ATOM    473  CD  GLU    61      14.142  26.833  41.268  0.00  0.00           C  
ATOM    474  OE1 GLU    61      13.701  27.883  40.737  0.00  0.00           O  
ATOM    475  OE2 GLU    61      14.685  26.796  42.411  0.00  0.00           O1-
ATOM    476  N   LYS    62      12.843  24.737  35.988  0.00  0.00           N  
ATOM    477  CA  LYS    62      12.178  24.557  34.708  0.00  0.00           C  
ATOM    478  C   LYS    62      12.101  23.093  34.239  0.00  0.00           C  
ATOM    479  O   LYS    62      11.036  22.620  33.845  0.00  0.00           O  
ATOM    480  CB  LYS    62      12.898  25.435  33.660  0.00  0.00           C  
ATOM    481  CG  LYS    62      12.014  25.910  32.506  0.00  0.00           C  
ATOM    482  CD  LYS    62      12.756  26.908  31.599  0.00  0.00           C  
ATOM    483  CE  LYS    62      13.780  26.234  30.680  0.00  0.00           C  
ATOM    484  NZ  LYS    62      14.394  27.229  29.773  0.00  0.00           N1+
ATOM    485  N   GLU    63      13.207  22.318  34.337  0.00  0.00           N  
ATOM    486  CA  GLU    63      13.265  20.887  34.039  0.00  0.00           C  
ATOM    487  C   GLU    63      12.304  20.060  34.903  0.00  0.00           C  
ATOM    488  O   GLU    63      11.582  19.197  34.403  0.00  0.00           O  
ATOM    489  CB  GLU    63      14.722  20.341  34.156  0.00  0.00           C  
ATOM    490  CG  GLU    63      14.900  18.956  33.478  0.00  0.00           C  
ATOM    491  CD  GLU    63      16.270  18.299  33.552  0.00  0.00           C  
ATOM    492  OE1 GLU    63      17.193  18.753  34.269  0.00  0.00           O  
ATOM    493  OE2 GLU    63      16.434  17.261  32.848  0.00  0.00           O1-
ATOM    494  N   ILE    64      12.209  20.361  36.221  0.00  0.00           N  
ATOM    495  CA  ILE    64      11.242  19.774  37.155  0.00  0.00           C  
ATOM    496  C   ILE    64       9.803  19.980  36.711  0.00  0.00           C  
ATOM    497  O   ILE    64       9.017  19.033  36.643  0.00  0.00           O  
ATOM    498  CB  ILE    64      11.403  20.380  38.560  0.00  0.00           C  
ATOM    499  CG1 ILE    64      12.732  19.916  39.174  0.00  0.00           C  
ATOM    500  CG2 ILE    64      10.200  20.072  39.495  0.00  0.00           C  
ATOM    501  CD1 ILE    64      13.123  20.639  40.458  0.00  0.00           C  
ATOM    502  N   SER    65       9.424  21.228  36.367  0.00  0.00           N  
ATOM    503  CA  SER    65       8.078  21.575  35.932  0.00  0.00           C  
ATOM    504  C   SER    65       7.673  20.860  34.659  0.00  0.00           C  
ATOM    505  O   SER    65       6.579  20.302  34.557  0.00  0.00           O  
ATOM    506  CB  SER    65       7.959  23.098  35.679  0.00  0.00           C  
ATOM    507  OG  SER    65       8.027  23.809  36.913  0.00  0.00           O  
ATOM    508  N   ILE    66       8.580  20.811  33.664  0.00  0.00           N  
ATOM    509  CA  ILE    66       8.362  20.085  32.419  0.00  0.00           C  
ATOM    510  C   ILE    66       8.241  18.574  32.623  0.00  0.00           C  
ATOM    511  O   ILE    66       7.319  17.946  32.096  0.00  0.00           O  
ATOM    512  CB  ILE    66       9.453  20.426  31.401  0.00  0.00           C  
ATOM    513  CG1 ILE    66       9.428  21.927  31.017  0.00  0.00           C  
ATOM    514  CG2 ILE    66       9.361  19.578  30.118  0.00  0.00           C  
ATOM    515  CD1 ILE    66       8.118  22.433  30.394  0.00  0.00           C  
ATOM    516  N   LEU    67       9.127  17.947  33.438  0.00  0.00           N  
ATOM    517  CA  LEU    67       9.042  16.521  33.754  0.00  0.00           C  
ATOM    518  C   LEU    67       7.772  16.134  34.470  0.00  0.00           C  
ATOM    519  O   LEU    67       7.141  15.126  34.154  0.00  0.00           O  
ATOM    520  CB  LEU    67      10.207  16.004  34.658  0.00  0.00           C  
ATOM    521  CG  LEU    67      11.338  15.216  33.972  0.00  0.00           C  
ATOM    522  CD1 LEU    67      10.905  14.397  32.754  0.00  0.00           C  
ATOM    523  CD2 LEU    67      12.535  16.111  33.667  0.00  0.00           C  
ATOM    524  N   LYS    68       7.352  16.935  35.464  0.00  0.00           N  
ATOM    525  CA  LYS    68       6.129  16.698  36.194  0.00  0.00           C  
ATOM    526  C   LYS    68       4.902  16.710  35.289  0.00  0.00           C  
ATOM    527  O   LYS    68       4.058  15.820  35.360  0.00  0.00           O  
ATOM    528  CB  LYS    68       5.987  17.762  37.297  0.00  0.00           C  
ATOM    529  CG  LYS    68       4.876  17.467  38.309  0.00  0.00           C  
ATOM    530  CD  LYS    68       4.681  18.678  39.226  0.00  0.00           C  
ATOM    531  CE  LYS    68       3.606  18.497  40.292  0.00  0.00           C  
ATOM    532  NZ  LYS    68       4.074  17.548  41.326  0.00  0.00           N1+
ATOM    533  N   LYS    69       4.824  17.697  34.369  0.00  0.00           N  
ATOM    534  CA  LYS    69       3.739  17.819  33.412  0.00  0.00           C  
ATOM    535  C   LYS    69       3.672  16.637  32.447  0.00  0.00           C  
ATOM    536  O   LYS    69       2.644  15.978  32.316  0.00  0.00           O  
ATOM    537  CB  LYS    69       3.877  19.172  32.654  0.00  0.00           C  
ATOM    538  CG  LYS    69       2.557  19.722  32.080  0.00  0.00           C  
ATOM    539  CD  LYS    69       2.598  21.249  31.852  0.00  0.00           C  
ATOM    540  CE  LYS    69       2.774  21.747  30.412  0.00  0.00           C  
ATOM    541  NZ  LYS    69       1.526  21.591  29.638  0.00  0.00           N1+
ATOM    542  N   LEU    70       4.795  16.244  31.820  0.00  0.00           N  
ATOM    543  CA  LEU    70       4.847  15.068  30.951  0.00  0.00           C  
ATOM    544  C   LEU    70       4.503  13.749  31.663  0.00  0.00           C  
ATOM    545  O   LEU    70       3.731  12.938  31.153  0.00  0.00           O  
ATOM    546  CB  LEU    70       6.229  14.965  30.257  0.00  0.00           C  
ATOM    547  CG  LEU    70       6.486  16.067  29.204  0.00  0.00           C  
ATOM    548  CD1 LEU    70       7.986  16.318  29.030  0.00  0.00           C  
ATOM    549  CD2 LEU    70       5.866  15.748  27.837  0.00  0.00           C  
ATOM    550  N   ASN    71       5.001  13.500  32.887  0.00  0.00           N  
ATOM    551  CA  ASN    71       4.635  12.309  33.658  0.00  0.00           C  
ATOM    552  C   ASN    71       3.158  12.208  34.034  0.00  0.00           C  
ATOM    553  O   ASN    71       2.562  11.137  33.955  0.00  0.00           O  
ATOM    554  CB  ASN    71       5.509  12.149  34.930  0.00  0.00           C  
ATOM    555  CG  ASN    71       6.949  11.945  34.488  0.00  0.00           C  
ATOM    556  ND2 ASN    71       7.931  12.428  35.275  0.00  0.00           N  
ATOM    557  OD1 ASN    71       7.206  11.342  33.444  0.00  0.00           O  
ATOM    558  N   GLN    72       2.521  13.323  34.439  0.00  0.00           N  
ATOM    559  CA  GLN    72       1.104  13.356  34.769  0.00  0.00           C  
ATOM    560  C   GLN    72       0.169  13.077  33.595  0.00  0.00           C  
ATOM    561  O   GLN    72      -0.828  12.366  33.731  0.00  0.00           O  
ATOM    562  CB  GLN    72       0.751  14.708  35.419  0.00  0.00           C  
ATOM    563  CG  GLN    72       1.380  14.852  36.825  0.00  0.00           C  
ATOM    564  CD  GLN    72       1.118  16.233  37.418  0.00  0.00           C  
ATOM    565  NE2 GLN    72       0.968  16.278  38.765  0.00  0.00           N  
ATOM    566  OE1 GLN    72       1.054  17.259  36.745  0.00  0.00           O  
ATOM    567  N   TYR    73       0.494  13.610  32.402  0.00  0.00           N  
ATOM    568  CA  TYR    73      -0.282  13.393  31.190  0.00  0.00           C  
ATOM    569  C   TYR    73      -0.086  12.001  30.579  0.00  0.00           C  
ATOM    570  O   TYR    73      -0.856  11.581  29.718  0.00  0.00           O  
ATOM    571  CB  TYR    73       0.070  14.461  30.121  0.00  0.00           C  
ATOM    572  CG  TYR    73      -0.660  15.767  30.340  0.00  0.00           C  
ATOM    573  CD1 TYR    73      -1.998  15.913  29.936  0.00  0.00           C  
ATOM    574  CD2 TYR    73      -0.007  16.896  30.855  0.00  0.00           C  
ATOM    575  CE1 TYR    73      -2.643  17.160  30.030  0.00  0.00           C  
ATOM    576  CE2 TYR    73      -0.646  18.132  30.978  0.00  0.00           C  
ATOM    577  CZ  TYR    73      -1.970  18.267  30.562  0.00  0.00           C  
ATOM    578  OH  TYR    73      -2.615  19.516  30.686  0.00  0.00           O  
ATOM    579  N   ASP    74       0.946  11.243  31.001  0.00  0.00           N  
ATOM    580  CA  ASP    74       1.145   9.870  30.563  0.00  0.00           C  
ATOM    581  C   ASP    74       1.232   8.949  31.773  0.00  0.00           C  
ATOM    582  O   ASP    74       2.308   8.566  32.224  0.00  0.00           O  
ATOM    583  CB  ASP    74       2.396   9.771  29.656  0.00  0.00           C  
ATOM    584  CG  ASP    74       2.529   8.448  28.943  0.00  0.00           C  
ATOM    585  OD1 ASP    74       1.533   7.991  28.318  0.00  0.00           O  
ATOM    586  OD2 ASP    74       3.654   7.898  28.942  0.00  0.00           O1-
ATOM    587  N   LYS    75       0.086   8.568  32.365  0.00  0.00           N  
ATOM    588  CA  LYS    75       0.058   7.705  33.537  0.00  0.00           C  
ATOM    589  C   LYS    75       0.585   6.295  33.301  0.00  0.00           C  
ATOM    590  O   LYS    75       1.382   5.793  34.090  0.00  0.00           O  
ATOM    591  CB  LYS    75      -1.373   7.672  34.118  0.00  0.00           C  
ATOM    592  CG  LYS    75      -1.787   9.033  34.704  0.00  0.00           C  
ATOM    593  CD  LYS    75      -3.230   9.048  35.226  0.00  0.00           C  
ATOM    594  CE  LYS    75      -3.615  10.402  35.821  0.00  0.00           C  
ATOM    595  NZ  LYS    75      -5.029  10.364  36.251  0.00  0.00           N1+
ATOM    596  N   ASP    76       0.206   5.674  32.170  0.00  0.00           N  
ATOM    597  CA  ASP    76       0.597   4.322  31.813  0.00  0.00           C  
ATOM    598  C   ASP    76       2.059   4.186  31.385  0.00  0.00           C  
ATOM    599  O   ASP    76       2.596   3.080  31.331  0.00  0.00           O  
ATOM    600  CB  ASP    76      -0.292   3.811  30.653  0.00  0.00           C  
ATOM    601  CG  ASP    76      -1.763   3.905  31.003  0.00  0.00           C  
ATOM    602  OD1 ASP    76      -2.183   3.296  32.013  0.00  0.00           O  
ATOM    603  OD2 ASP    76      -2.480   4.607  30.236  0.00  0.00           O1-
ATOM    604  N   ASN    77       2.738   5.316  31.073  0.00  0.00           N  
ATOM    605  CA  ASN    77       4.130   5.361  30.641  0.00  0.00           C  
ATOM    606  C   ASN    77       4.306   4.726  29.264  0.00  0.00           C  
ATOM    607  O   ASN    77       5.209   3.926  29.019  0.00  0.00           O  
ATOM    608  CB  ASN    77       5.078   4.777  31.721  0.00  0.00           C  
ATOM    609  CG  ASN    77       6.550   5.110  31.531  0.00  0.00           C  
ATOM    610  ND2 ASN    77       7.373   4.481  32.406  0.00  0.00           N  
ATOM    611  OD1 ASN    77       7.015   5.909  30.717  0.00  0.00           O  
ATOM    612  N   LYS    78       3.412   5.081  28.326  0.00  0.00           N  
ATOM    613  CA  LYS    78       3.427   4.550  26.984  0.00  0.00           C  
ATOM    614  C   LYS    78       3.893   5.570  25.979  0.00  0.00           C  
ATOM    615  O   LYS    78       3.868   5.294  24.782  0.00  0.00           O  
ATOM    616  CB  LYS    78       2.035   4.015  26.576  0.00  0.00           C  
ATOM    617  CG  LYS    78       0.902   5.052  26.611  0.00  0.00           C  
ATOM    618  CD  LYS    78      -0.431   4.406  26.216  0.00  0.00           C  
ATOM    619  CE  LYS    78      -1.627   5.335  26.386  0.00  0.00           C  
ATOM    620  NZ  LYS    78      -2.865   4.587  26.086  0.00  0.00           N1+
ATOM    621  N   ARG    79       4.339   6.765  26.441  0.00  0.00           N  
ATOM    622  CA  ARG    79       4.826   7.819  25.581  0.00  0.00           C  
ATOM    623  C   ARG    79       6.319   8.100  25.632  0.00  0.00           C  
ATOM    624  O   ARG    79       6.781   9.156  25.214  0.00  0.00           O  
ATOM    625  CB  ARG    79       3.969   9.096  25.626  0.00  0.00           C  
ATOM    626  CG  ARG    79       2.602   8.848  24.962  0.00  0.00           C  
ATOM    627  CD  ARG    79       1.631  10.015  25.024  0.00  0.00           C  
ATOM    628  NE  ARG    79       0.374   9.520  24.370  0.00  0.00           N  
ATOM    629  CZ  ARG    79      -0.633   9.010  25.093  0.00  0.00           C  
ATOM    630  NH1 ARG    79      -1.727   8.642  24.426  0.00  0.00           N  
ATOM    631  NH2 ARG    79      -0.564   8.851  26.412  0.00  0.00           N1+
ATOM    632  N   HIS    80       7.118   7.135  26.119  0.00  0.00           N  
ATOM    633  CA  HIS    80       8.576   7.101  26.044  0.00  0.00           C  
ATOM    634  C   HIS    80       9.349   8.357  26.462  0.00  0.00           C  
ATOM    635  O   HIS    80      10.347   8.748  25.856  0.00  0.00           O  
ATOM    636  CB  HIS    80       9.105   6.523  24.699  0.00  0.00           C  
ATOM    637  CG  HIS    80       8.617   5.127  24.435  0.00  0.00           C  
ATOM    638  CD2 HIS    80       9.061   3.941  24.933  0.00  0.00           C  
ATOM    639  ND1 HIS    80       7.460   4.930  23.712  0.00  0.00           N  
ATOM    640  CE1 HIS    80       7.212   3.640  23.786  0.00  0.00           C  
ATOM    641  NE2 HIS    80       8.152   2.991  24.515  0.00  0.00           N  
ATOM    642  N   ILE    81       8.947   8.965  27.595  0.00  0.00           N  
ATOM    643  CA  ILE    81       9.615  10.109  28.201  0.00  0.00           C  
ATOM    644  C   ILE    81      10.148   9.662  29.558  0.00  0.00           C  
ATOM    645  O   ILE    81       9.512   8.863  30.251  0.00  0.00           O  
ATOM    646  CB  ILE    81       8.675  11.311  28.359  0.00  0.00           C  
ATOM    647  CG1 ILE    81       8.107  11.804  27.003  0.00  0.00           C  
ATOM    648  CG2 ILE    81       9.350  12.478  29.115  0.00  0.00           C  
ATOM    649  CD1 ILE    81       9.156  12.278  25.993  0.00  0.00           C  
ATOM    650  N   ILE    82      11.365  10.115  29.950  0.00  0.00           N  
ATOM    651  CA  ILE    82      12.009   9.795  31.224  0.00  0.00           C  
ATOM    652  C   ILE    82      11.152  10.083  32.453  0.00  0.00           C  
ATOM    653  O   ILE    82      10.558  11.147  32.614  0.00  0.00           O  
ATOM    654  CB  ILE    82      13.370  10.494  31.353  0.00  0.00           C  
ATOM    655  CG1 ILE    82      14.186  10.043  32.593  0.00  0.00           C  
ATOM    656  CG2 ILE    82      13.202  12.024  31.335  0.00  0.00           C  
ATOM    657  CD1 ILE    82      15.606  10.622  32.624  0.00  0.00           C  
ATOM    658  N   ARG    83      11.043   9.110  33.374  0.00  0.00           N  
ATOM    659  CA  ARG    83      10.217   9.280  34.552  0.00  0.00           C  
ATOM    660  C   ARG    83      10.999   9.814  35.739  0.00  0.00           C  
ATOM    661  O   ARG    83      12.006   9.260  36.176  0.00  0.00           O  
ATOM    662  CB  ARG    83       9.470   7.983  34.947  0.00  0.00           C  
ATOM    663  CG  ARG    83       8.747   7.303  33.768  0.00  0.00           C  
ATOM    664  CD  ARG    83       7.632   8.129  33.125  0.00  0.00           C  
ATOM    665  NE  ARG    83       6.426   8.036  34.008  0.00  0.00           N  
ATOM    666  CZ  ARG    83       5.209   8.397  33.590  0.00  0.00           C  
ATOM    667  NH1 ARG    83       5.003   8.898  32.377  0.00  0.00           N  
ATOM    668  NH2 ARG    83       4.156   8.236  34.386  0.00  0.00           N1+
ATOM    669  N   LEU    84      10.498  10.930  36.299  0.00  0.00           N  
ATOM    670  CA  LEU    84      10.963  11.547  37.521  0.00  0.00           C  
ATOM    671  C   LEU    84      10.210  10.923  38.677  0.00  0.00           C  
ATOM    672  O   LEU    84       8.982  10.930  38.708  0.00  0.00           O  
ATOM    673  CB  LEU    84      10.670  13.068  37.474  0.00  0.00           C  
ATOM    674  CG  LEU    84      10.986  13.884  38.743  0.00  0.00           C  
ATOM    675  CD1 LEU    84      12.486  14.147  38.908  0.00  0.00           C  
ATOM    676  CD2 LEU    84      10.214  15.210  38.715  0.00  0.00           C  
ATOM    677  N   LEU    85      10.938  10.347  39.646  0.00  0.00           N  
ATOM    678  CA  LEU    85      10.347   9.760  40.829  0.00  0.00           C  
ATOM    679  C   LEU    85      10.056  10.817  41.886  0.00  0.00           C  
ATOM    680  O   LEU    85       8.943  10.923  42.399  0.00  0.00           O  
ATOM    681  CB  LEU    85      11.319   8.687  41.384  0.00  0.00           C  
ATOM    682  CG  LEU    85      10.833   7.913  42.626  0.00  0.00           C  
ATOM    683  CD1 LEU    85       9.549   7.121  42.350  0.00  0.00           C  
ATOM    684  CD2 LEU    85      11.935   6.973  43.131  0.00  0.00           C  
ATOM    685  N   SER    86      11.064  11.649  42.217  0.00  0.00           N  
ATOM    686  CA  SER    86      10.947  12.697  43.220  0.00  0.00           C  
ATOM    687  C   SER    86      12.122  13.659  43.131  0.00  0.00           C  
ATOM    688  O   SER    86      13.025  13.498  42.308  0.00  0.00           O  
ATOM    689  CB  SER    86      10.743  12.183  44.677  0.00  0.00           C  
ATOM    690  OG  SER    86      11.883  11.499  45.200  0.00  0.00           O  
ATOM    691  N   SER    87      12.125  14.722  43.959  0.00  0.00           N  
ATOM    692  CA  SER    87      13.188  15.716  43.974  0.00  0.00           C  
ATOM    693  C   SER    87      13.474  16.189  45.387  0.00  0.00           C  
ATOM    694  O   SER    87      12.588  16.237  46.235  0.00  0.00           O  
ATOM    695  CB  SER    87      12.902  16.945  43.065  0.00  0.00           C  
ATOM    696  OG  SER    87      11.684  17.617  43.399  0.00  0.00           O  
ATOM    697  N   ILE    88      14.755  16.517  45.670  0.00  0.00           N  
ATOM    698  CA  ILE    88      15.244  16.893  46.996  0.00  0.00           C  
ATOM    699  C   ILE    88      16.380  17.893  46.832  0.00  0.00           C  
ATOM    700  O   ILE    88      16.749  18.267  45.718  0.00  0.00           O  
ATOM    701  CB  ILE    88      15.674  15.721  47.891  0.00  0.00           C  
ATOM    702  CG1 ILE    88      16.724  14.782  47.252  0.00  0.00           C  
ATOM    703  CG2 ILE    88      14.418  14.929  48.316  0.00  0.00           C  
ATOM    704  CD1 ILE    88      18.172  15.189  47.542  0.00  0.00           C  
ATOM    705  N   LYS    89      16.951  18.397  47.944  0.00  0.00           N  
ATOM    706  CA  LYS    89      18.082  19.310  47.927  0.00  0.00           C  
ATOM    707  C   LYS    89      19.228  18.745  48.749  0.00  0.00           C  
ATOM    708  O   LYS    89      19.025  18.210  49.834  0.00  0.00           O  
ATOM    709  CB  LYS    89      17.716  20.696  48.516  0.00  0.00           C  
ATOM    710  CG  LYS    89      16.679  21.460  47.682  0.00  0.00           C  
ATOM    711  CD  LYS    89      16.331  22.830  48.287  0.00  0.00           C  
ATOM    712  CE  LYS    89      15.291  23.578  47.452  0.00  0.00           C  
ATOM    713  NZ  LYS    89      14.973  24.880  48.074  0.00  0.00           N1+
ATOM    714  N   TYR    90      20.474  18.858  48.251  0.00  0.00           N  
ATOM    715  CA  TYR    90      21.655  18.432  48.978  0.00  0.00           C  
ATOM    716  C   TYR    90      22.774  19.460  48.811  0.00  0.00           C  
ATOM    717  O   TYR    90      23.206  19.735  47.699  0.00  0.00           O  
ATOM    718  CB  TYR    90      22.080  17.026  48.473  0.00  0.00           C  
ATOM    719  CG  TYR    90      23.008  16.339  49.432  0.00  0.00           C  
ATOM    720  CD1 TYR    90      24.363  16.156  49.117  0.00  0.00           C  
ATOM    721  CD2 TYR    90      22.524  15.879  50.670  0.00  0.00           C  
ATOM    722  CE1 TYR    90      25.231  15.570  50.048  0.00  0.00           C  
ATOM    723  CE2 TYR    90      23.393  15.286  51.598  0.00  0.00           C  
ATOM    724  CZ  TYR    90      24.750  15.142  51.289  0.00  0.00           C  
ATOM    725  OH  TYR    90      25.641  14.580  52.226  0.00  0.00           O  
ATOM    726  N   LYS    91      23.253  20.073  49.924  0.00  0.00           N  
ATOM    727  CA  LYS    91      24.351  21.047  49.962  0.00  0.00           C  
ATOM    728  C   LYS    91      24.205  22.253  49.021  0.00  0.00           C  
ATOM    729  O   LYS    91      25.181  22.735  48.461  0.00  0.00           O  
ATOM    730  CB  LYS    91      25.737  20.355  49.816  0.00  0.00           C  
ATOM    731  CG  LYS    91      26.084  19.435  51.003  0.00  0.00           C  
ATOM    732  CD  LYS    91      27.419  18.689  50.810  0.00  0.00           C  
ATOM    733  CE  LYS    91      27.767  17.718  51.948  0.00  0.00           C  
ATOM    734  NZ  LYS    91      28.943  16.881  51.599  0.00  0.00           N1+
ATOM    735  N   ASN    92      22.950  22.756  48.898  0.00  0.00           N  
ATOM    736  CA  ASN    92      22.469  23.850  48.053  0.00  0.00           C  
ATOM    737  C   ASN    92      22.051  23.388  46.667  0.00  0.00           C  
ATOM    738  O   ASN    92      21.185  23.993  46.033  0.00  0.00           O  
ATOM    739  CB  ASN    92      23.359  25.118  47.999  0.00  0.00           C  
ATOM    740  CG  ASN    92      23.490  25.700  49.397  0.00  0.00           C  
ATOM    741  ND2 ASN    92      24.712  26.140  49.770  0.00  0.00           N  
ATOM    742  OD1 ASN    92      22.522  25.760  50.163  0.00  0.00           O  
ATOM    743  N   HIS    93      22.588  22.248  46.200  0.00  0.00           N  
ATOM    744  CA  HIS    93      22.246  21.673  44.921  0.00  0.00           C  
ATOM    745  C   HIS    93      20.887  20.996  44.942  0.00  0.00           C  
ATOM    746  O   HIS    93      20.506  20.293  45.875  0.00  0.00           O  
ATOM    747  CB  HIS    93      23.290  20.638  44.434  0.00  0.00           C  
ATOM    748  CG  HIS    93      24.687  21.185  44.350  0.00  0.00           C  
ATOM    749  CD2 HIS    93      25.367  21.729  43.306  0.00  0.00           C  
ATOM    750  ND1 HIS    93      25.448  21.271  45.497  0.00  0.00           N  
ATOM    751  CE1 HIS    93      26.556  21.880  45.137  0.00  0.00           C  
ATOM    752  NE2 HIS    93      26.564  22.171  43.817  0.00  0.00           N  
ATOM    753  N   LEU    94      20.111  21.186  43.868  0.00  0.00           N  
ATOM    754  CA  LEU    94      18.856  20.511  43.630  0.00  0.00           C  
ATOM    755  C   LEU    94      19.128  19.146  43.021  0.00  0.00           C  
ATOM    756  O   LEU    94      19.953  19.009  42.122  0.00  0.00           O  
ATOM    757  CB  LEU    94      18.037  21.391  42.654  0.00  0.00           C  
ATOM    758  CG  LEU    94      16.743  20.787  42.090  0.00  0.00           C  
ATOM    759  CD1 LEU    94      15.651  20.722  43.149  0.00  0.00           C  
ATOM    760  CD2 LEU    94      16.260  21.604  40.892  0.00  0.00           C  
ATOM    761  N   CYS    95      18.453  18.089  43.506  0.00  0.00           N  
ATOM    762  CA  CYS    95      18.715  16.736  43.055  0.00  0.00           C  
ATOM    763  C   CYS    95      17.441  16.060  42.588  0.00  0.00           C  
ATOM    764  O   CYS    95      16.419  16.066  43.274  0.00  0.00           O  
ATOM    765  CB  CYS    95      19.368  15.886  44.167  0.00  0.00           C  
ATOM    766  SG  CYS    95      20.968  16.581  44.705  0.00  0.00           S  
ATOM    767  N   LEU    96      17.480  15.451  41.388  0.00  0.00           N  
ATOM    768  CA  LEU    96      16.333  14.832  40.748  0.00  0.00           C  
ATOM    769  C   LEU    96      16.504  13.333  40.697  0.00  0.00           C  
ATOM    770  O   LEU    96      17.517  12.839  40.212  0.00  0.00           O  
ATOM    771  CB  LEU    96      16.183  15.320  39.285  0.00  0.00           C  
ATOM    772  CG  LEU    96      16.068  16.842  39.133  0.00  0.00           C  
ATOM    773  CD1 LEU    96      16.126  17.276  37.662  0.00  0.00           C  
ATOM    774  CD2 LEU    96      14.787  17.339  39.789  0.00  0.00           C  
ATOM    775  N   VAL    97      15.513  12.574  41.197  0.00  0.00           N  
ATOM    776  CA  VAL    97      15.565  11.122  41.238  0.00  0.00           C  
ATOM    777  C   VAL    97      14.818  10.564  40.036  0.00  0.00           C  
ATOM    778  O   VAL    97      13.632  10.822  39.843  0.00  0.00           O  
ATOM    779  CB  VAL    97      14.978  10.571  42.535  0.00  0.00           C  
ATOM    780  CG1 VAL    97      15.209   9.052  42.628  0.00  0.00           C  
ATOM    781  CG2 VAL    97      15.633  11.272  43.741  0.00  0.00           C  
ATOM    782  N   PHE    98      15.506   9.791  39.182  0.00  0.00           N  
ATOM    783  CA  PHE    98      14.983   9.292  37.923  0.00  0.00           C  
ATOM    784  C   PHE    98      15.073   7.778  37.840  0.00  0.00           C  
ATOM    785  O   PHE    98      15.691   7.113  38.673  0.00  0.00           O  
ATOM    786  CB  PHE    98      15.813   9.817  36.719  0.00  0.00           C  
ATOM    787  CG  PHE    98      15.656  11.287  36.504  0.00  0.00           C  
ATOM    788  CD1 PHE    98      14.415  11.803  36.111  0.00  0.00           C  
ATOM    789  CD2 PHE    98      16.759  12.151  36.584  0.00  0.00           C  
ATOM    790  CE1 PHE    98      14.270  13.157  35.803  0.00  0.00           C  
ATOM    791  CE2 PHE    98      16.618  13.504  36.254  0.00  0.00           C  
ATOM    792  CZ  PHE    98      15.374  14.011  35.866  0.00  0.00           C  
ATOM    793  N   GLU    99      14.459   7.199  36.779  0.00  0.00           N  
ATOM    794  CA  GLU    99      14.593   5.798  36.407  0.00  0.00           C  
ATOM    795  C   GLU    99      16.037   5.309  36.293  0.00  0.00           C  
ATOM    796  O   GLU    99      16.933   6.007  35.819  0.00  0.00           O  
ATOM    797  CB  GLU    99      13.967   5.487  35.020  0.00  0.00           C  
ATOM    798  CG  GLU    99      12.508   5.935  34.831  0.00  0.00           C  
ATOM    799  CD  GLU    99      12.008   5.642  33.423  0.00  0.00           C  
ATOM    800  OE1 GLU    99      11.925   6.588  32.596  0.00  0.00           O  
ATOM    801  OE2 GLU    99      11.615   4.486  33.125  0.00  0.00           O1-
ATOM    802  N   TRP   100      16.292   4.055  36.696  0.00  0.00           N  
ATOM    803  CA  TRP   100      17.573   3.406  36.526  0.00  0.00           C  
ATOM    804  C   TRP   100      17.821   2.936  35.094  0.00  0.00           C  
ATOM    805  O   TRP   100      17.732   1.753  34.772  0.00  0.00           O  
ATOM    806  CB  TRP   100      17.629   2.214  37.494  0.00  0.00           C  
ATOM    807  CG  TRP   100      18.960   1.493  37.514  0.00  0.00           C  
ATOM    808  CD1 TRP   100      20.158   1.961  37.964  0.00  0.00           C  
ATOM    809  CD2 TRP   100      19.175   0.136  37.087  0.00  0.00           C  
ATOM    810  CE2 TRP   100      20.527  -0.166  37.362  0.00  0.00           C  
ATOM    811  CE3 TRP   100      18.335  -0.813  36.506  0.00  0.00           C  
ATOM    812  NE1 TRP   100      21.087   0.951  37.935  0.00  0.00           N  
ATOM    813  CZ2 TRP   100      21.057  -1.411  37.055  0.00  0.00           C  
ATOM    814  CZ3 TRP   100      18.877  -2.066  36.181  0.00  0.00           C  
ATOM    815  CH2 TRP   100      20.221  -2.363  36.452  0.00  0.00           C  
ATOM    816  N   MET   101      18.122   3.868  34.179  0.00  0.00           N  
ATOM    817  CA  MET   101      18.400   3.530  32.799  0.00  0.00           C  
ATOM    818  C   MET   101      19.885   3.331  32.559  0.00  0.00           C  
ATOM    819  O   MET   101      20.735   3.912  33.226  0.00  0.00           O  
ATOM    820  CB  MET   101      17.808   4.575  31.831  0.00  0.00           C  
ATOM    821  CG  MET   101      16.265   4.613  31.868  0.00  0.00           C  
ATOM    822  SD  MET   101      15.459   3.114  31.209  0.00  0.00           S  
ATOM    823  CE  MET   101      14.967   2.330  32.774  0.00  0.00           C  
ATOM    824  N   TRP   102      20.227   2.440  31.609  0.00  0.00           N  
ATOM    825  CA  TRP   102      21.590   1.991  31.404  0.00  0.00           C  
ATOM    826  C   TRP   102      22.516   3.000  30.736  0.00  0.00           C  
ATOM    827  O   TRP   102      23.626   3.256  31.195  0.00  0.00           O  
ATOM    828  CB  TRP   102      21.535   0.698  30.543  0.00  0.00           C  
ATOM    829  CG  TRP   102      22.874   0.118  30.115  0.00  0.00           C  
ATOM    830  CD1 TRP   102      23.586   0.395  28.982  0.00  0.00           C  
ATOM    831  CD2 TRP   102      23.662  -0.797  30.884  0.00  0.00           C  
ATOM    832  CE2 TRP   102      24.821  -1.077  30.117  0.00  0.00           C  
ATOM    833  CE3 TRP   102      23.464  -1.384  32.129  0.00  0.00           C  
ATOM    834  NE1 TRP   102      24.739  -0.351  28.952  0.00  0.00           N  
ATOM    835  CZ2 TRP   102      25.787  -1.948  30.588  0.00  0.00           C  
ATOM    836  CZ3 TRP   102      24.441  -2.273  32.598  0.00  0.00           C  
ATOM    837  CH2 TRP   102      25.590  -2.550  31.840  0.00  0.00           C  
ATOM    838  N   GLY   103      22.091   3.590  29.605  0.00  0.00           N  
ATOM    839  CA  GLY   103      22.997   4.429  28.840  0.00  0.00           C  
ATOM    840  C   GLY   103      22.274   5.173  27.772  0.00  0.00           C  
ATOM    841  O   GLY   103      21.104   4.918  27.506  0.00  0.00           O  
ATOM    842  N   ASN   104      22.963   6.123  27.118  0.00  0.00           N  
ATOM    843  CA  ASN   104      22.405   6.876  26.015  0.00  0.00           C  
ATOM    844  C   ASN   104      22.712   6.241  24.662  0.00  0.00           C  
ATOM    845  O   ASN   104      23.584   5.384  24.524  0.00  0.00           O  
ATOM    846  CB  ASN   104      22.767   8.384  26.084  0.00  0.00           C  
ATOM    847  CG  ASN   104      24.262   8.664  26.018  0.00  0.00           C  
ATOM    848  ND2 ASN   104      24.792   9.391  27.027  0.00  0.00           N  
ATOM    849  OD1 ASN   104      24.956   8.245  25.092  0.00  0.00           O  
ATOM    850  N   LEU   105      21.980   6.651  23.610  0.00  0.00           N  
ATOM    851  CA  LEU   105      22.171   6.152  22.259  0.00  0.00           C  
ATOM    852  C   LEU   105      23.535   6.477  21.653  0.00  0.00           C  
ATOM    853  O   LEU   105      24.073   5.693  20.872  0.00  0.00           O  
ATOM    854  CB  LEU   105      21.025   6.593  21.310  0.00  0.00           C  
ATOM    855  CG  LEU   105      19.705   5.817  21.496  0.00  0.00           C  
ATOM    856  CD1 LEU   105      18.605   6.382  20.592  0.00  0.00           C  
ATOM    857  CD2 LEU   105      19.859   4.324  21.187  0.00  0.00           C  
ATOM    858  N   ARG   106      24.161   7.617  22.019  0.00  0.00           N  
ATOM    859  CA  ARG   106      25.527   7.938  21.616  0.00  0.00           C  
ATOM    860  C   ARG   106      26.552   6.931  22.146  0.00  0.00           C  
ATOM    861  O   ARG   106      27.458   6.496  21.435  0.00  0.00           O  
ATOM    862  CB  ARG   106      25.919   9.380  22.035  0.00  0.00           C  
ATOM    863  CG  ARG   106      27.253   9.903  21.451  0.00  0.00           C  
ATOM    864  CD  ARG   106      27.320  10.018  19.915  0.00  0.00           C  
ATOM    865  NE  ARG   106      26.473  11.168  19.455  0.00  0.00           N  
ATOM    866  CZ  ARG   106      26.884  12.442  19.433  0.00  0.00           C  
ATOM    867  NH1 ARG   106      28.115  12.805  19.779  0.00  0.00           N  
ATOM    868  NH2 ARG   106      26.059  13.399  19.047  0.00  0.00           N1+
ATOM    869  N   ILE   107      26.405   6.493  23.413  0.00  0.00           N  
ATOM    870  CA  ILE   107      27.161   5.394  24.007  0.00  0.00           C  
ATOM    871  C   ILE   107      26.932   4.063  23.301  0.00  0.00           C  
ATOM    872  O   ILE   107      27.882   3.317  23.056  0.00  0.00           O  
ATOM    873  CB  ILE   107      26.889   5.271  25.508  0.00  0.00           C  
ATOM    874  CG1 ILE   107      27.469   6.505  26.236  0.00  0.00           C  
ATOM    875  CG2 ILE   107      27.470   3.966  26.102  0.00  0.00           C  
ATOM    876  CD1 ILE   107      27.001   6.644  27.687  0.00  0.00           C  
ATOM    877  N   ALA   108      25.673   3.747  22.931  0.00  0.00           N  
ATOM    878  CA  ALA   108      25.341   2.557  22.166  0.00  0.00           C  
ATOM    879  C   ALA   108      26.010   2.494  20.794  0.00  0.00           C  
ATOM    880  O   ALA   108      26.610   1.484  20.436  0.00  0.00           O  
ATOM    881  CB  ALA   108      23.813   2.439  22.011  0.00  0.00           C  
ATOM    882  N   LEU   109      26.002   3.599  20.022  0.00  0.00           N  
ATOM    883  CA  LEU   109      26.682   3.704  18.736  0.00  0.00           C  
ATOM    884  C   LEU   109      28.192   3.472  18.810  0.00  0.00           C  
ATOM    885  O   LEU   109      28.768   2.770  17.983  0.00  0.00           O  
ATOM    886  CB  LEU   109      26.391   5.081  18.093  0.00  0.00           C  
ATOM    887  CG  LEU   109      24.954   5.214  17.552  0.00  0.00           C  
ATOM    888  CD1 LEU   109      24.579   6.687  17.353  0.00  0.00           C  
ATOM    889  CD2 LEU   109      24.779   4.440  16.242  0.00  0.00           C  
ATOM    890  N   LYS   110      28.866   3.999  19.855  0.00  0.00           N  
ATOM    891  CA  LYS   110      30.275   3.744  20.139  0.00  0.00           C  
ATOM    892  C   LYS   110      30.610   2.268  20.360  0.00  0.00           C  
ATOM    893  O   LYS   110      31.687   1.802  19.998  0.00  0.00           O  
ATOM    894  CB  LYS   110      30.735   4.541  21.392  0.00  0.00           C  
ATOM    895  CG  LYS   110      30.757   6.061  21.168  0.00  0.00           C  
ATOM    896  CD  LYS   110      30.721   6.879  22.473  0.00  0.00           C  
ATOM    897  CE  LYS   110      32.059   7.005  23.201  0.00  0.00           C  
ATOM    898  NZ  LYS   110      31.863   7.767  24.459  0.00  0.00           N1+
ATOM    899  N   LYS   111      29.698   1.498  20.983  0.00  0.00           N  
ATOM    900  CA  LYS   111      29.855   0.065  21.178  0.00  0.00           C  
ATOM    901  C   LYS   111      29.543  -0.760  19.929  0.00  0.00           C  
ATOM    902  O   LYS   111      30.012  -1.887  19.799  0.00  0.00           O  
ATOM    903  CB  LYS   111      28.938  -0.398  22.341  0.00  0.00           C  
ATOM    904  CG  LYS   111      29.371   0.126  23.721  0.00  0.00           C  
ATOM    905  CD  LYS   111      30.403  -0.798  24.390  0.00  0.00           C  
ATOM    906  CE  LYS   111      31.043  -0.229  25.655  0.00  0.00           C  
ATOM    907  NZ  LYS   111      32.007   0.829  25.286  0.00  0.00           N1+
ATOM    908  N   TYR   112      28.770  -0.211  18.974  0.00  0.00           N  
ATOM    909  CA  TYR   112      28.471  -0.861  17.705  0.00  0.00           C  
ATOM    910  C   TYR   112      29.592  -0.732  16.677  0.00  0.00           C  
ATOM    911  O   TYR   112      29.758  -1.583  15.807  0.00  0.00           O  
ATOM    912  CB  TYR   112      27.147  -0.298  17.118  0.00  0.00           C  
ATOM    913  CG  TYR   112      25.991  -1.202  17.458  0.00  0.00           C  
ATOM    914  CD1 TYR   112      25.514  -2.098  16.489  0.00  0.00           C  
ATOM    915  CD2 TYR   112      25.369  -1.179  18.718  0.00  0.00           C  
ATOM    916  CE1 TYR   112      24.418  -2.927  16.754  0.00  0.00           C  
ATOM    917  CE2 TYR   112      24.278  -2.018  18.995  0.00  0.00           C  
ATOM    918  CZ  TYR   112      23.798  -2.884  18.004  0.00  0.00           C  
ATOM    919  OH  TYR   112      22.680  -3.707  18.248  0.00  0.00           O  
ATOM    920  N   GLY   113      30.432   0.319  16.770  0.00  0.00           N  
ATOM    921  CA  GLY   113      31.609   0.463  15.919  0.00  0.00           C  
ATOM    922  C   GLY   113      31.619   1.737  15.122  0.00  0.00           C  
ATOM    923  O   GLY   113      30.617   2.430  14.969  0.00  0.00           O  
ATOM    924  N   ASN   114      32.800   2.074  14.559  0.00  0.00           N  
ATOM    925  CA  ASN   114      33.010   3.247  13.721  0.00  0.00           C  
ATOM    926  C   ASN   114      32.143   3.199  12.465  0.00  0.00           C  
ATOM    927  O   ASN   114      32.381   2.390  11.573  0.00  0.00           O  
ATOM    928  CB  ASN   114      34.519   3.357  13.340  0.00  0.00           C  
ATOM    929  CG  ASN   114      34.882   4.671  12.640  0.00  0.00           C  
ATOM    930  ND2 ASN   114      35.907   5.375  13.170  0.00  0.00           N  
ATOM    931  OD1 ASN   114      34.290   5.077  11.640  0.00  0.00           O  
ATOM    932  N   GLY   115      31.095   4.054  12.396  0.00  0.00           N  
ATOM    933  CA  GLY   115      30.185   4.146  11.257  0.00  0.00           C  
ATOM    934  C   GLY   115      29.459   2.871  10.905  0.00  0.00           C  
ATOM    935  O   GLY   115      29.145   2.624   9.745  0.00  0.00           O  
ATOM    936  N   HIS   116      29.215   2.013  11.914  0.00  0.00           N  
ATOM    937  CA  HIS   116      28.460   0.783  11.751  0.00  0.00           C  
ATOM    938  C   HIS   116      26.970   1.035  11.925  0.00  0.00           C  
ATOM    939  O   HIS   116      26.170   0.712  11.059  0.00  0.00           O  
ATOM    940  CB  HIS   116      28.997  -0.277  12.744  0.00  0.00           C  
ATOM    941  CG  HIS   116      28.435  -1.658  12.599  0.00  0.00           C  
ATOM    942  CD2 HIS   116      28.947  -2.790  12.046  0.00  0.00           C  
ATOM    943  ND1 HIS   116      27.196  -1.915  13.129  0.00  0.00           N  
ATOM    944  CE1 HIS   116      26.962  -3.181  12.898  0.00  0.00           C  
ATOM    945  NE2 HIS   116      27.991  -3.767  12.242  0.00  0.00           N  
ATOM    946  N   GLY   117      26.555   1.698  13.023  0.00  0.00           N  
ATOM    947  CA  GLY   117      25.141   1.955  13.289  0.00  0.00           C  
ATOM    948  C   GLY   117      24.369   0.772  13.829  0.00  0.00           C  
ATOM    949  O   GLY   117      24.849  -0.342  13.974  0.00  0.00           O  
ATOM    950  N   LEU   118      23.105   0.993  14.196  0.00  0.00           N  
ATOM    951  CA  LEU   118      22.237  -0.035  14.729  0.00  0.00           C  
ATOM    952  C   LEU   118      21.594  -0.868  13.639  0.00  0.00           C  
ATOM    953  O   LEU   118      21.476  -0.478  12.480  0.00  0.00           O  
ATOM    954  CB  LEU   118      21.116   0.592  15.585  0.00  0.00           C  
ATOM    955  CG  LEU   118      21.620   1.117  16.936  0.00  0.00           C  
ATOM    956  CD1 LEU   118      20.922   2.430  17.277  0.00  0.00           C  
ATOM    957  CD2 LEU   118      21.423   0.076  18.044  0.00  0.00           C  
ATOM    958  N   ASN   119      21.110  -2.075  14.002  0.00  0.00           N  
ATOM    959  CA  ASN   119      20.303  -2.882  13.108  0.00  0.00           C  
ATOM    960  C   ASN   119      19.010  -2.170  12.700  0.00  0.00           C  
ATOM    961  O   ASN   119      18.361  -1.513  13.508  0.00  0.00           O  
ATOM    962  CB  ASN   119      19.972  -4.253  13.757  0.00  0.00           C  
ATOM    963  CG  ASN   119      19.464  -5.247  12.712  0.00  0.00           C  
ATOM    964  ND2 ASN   119      20.382  -6.100  12.207  0.00  0.00           N  
ATOM    965  OD1 ASN   119      18.298  -5.231  12.311  0.00  0.00           O  
ATOM    966  N   ALA   120      18.572  -2.337  11.435  0.00  0.00           N  
ATOM    967  CA  ALA   120      17.371  -1.720  10.898  0.00  0.00           C  
ATOM    968  C   ALA   120      16.092  -2.040  11.669  0.00  0.00           C  
ATOM    969  O   ALA   120      15.220  -1.190  11.800  0.00  0.00           O  
ATOM    970  CB  ALA   120      17.211  -2.087   9.410  0.00  0.00           C  
ATOM    971  N   THR   121      15.980  -3.260  12.237  0.00  0.00           N  
ATOM    972  CA  THR   121      14.906  -3.640  13.161  0.00  0.00           C  
ATOM    973  C   THR   121      14.897  -2.802  14.442  0.00  0.00           C  
ATOM    974  O   THR   121      13.860  -2.352  14.919  0.00  0.00           O  
ATOM    975  CB  THR   121      15.029  -5.107  13.572  0.00  0.00           C  
ATOM    976  CG2 THR   121      13.878  -5.551  14.487  0.00  0.00           C  
ATOM    977  OG1 THR   121      15.014  -5.957  12.427  0.00  0.00           O  
ATOM    978  N   ALA   122      16.078  -2.534  15.038  0.00  0.00           N  
ATOM    979  CA  ALA   122      16.206  -1.653  16.189  0.00  0.00           C  
ATOM    980  C   ALA   122      15.873  -0.200  15.861  0.00  0.00           C  
ATOM    981  O   ALA   122      15.155   0.471  16.597  0.00  0.00           O  
ATOM    982  CB  ALA   122      17.627  -1.748  16.776  0.00  0.00           C  
ATOM    983  N   VAL   123      16.353   0.297  14.698  0.00  0.00           N  
ATOM    984  CA  VAL   123      16.054   1.627  14.175  0.00  0.00           C  
ATOM    985  C   VAL   123      14.554   1.813  13.950  0.00  0.00           C  
ATOM    986  O   VAL   123      13.987   2.821  14.359  0.00  0.00           O  
ATOM    987  CB  VAL   123      16.852   1.926  12.904  0.00  0.00           C  
ATOM    988  CG1 VAL   123      16.516   3.321  12.342  0.00  0.00           C  
ATOM    989  CG2 VAL   123      18.355   1.868  13.225  0.00  0.00           C  
ATOM    990  N   HIS   124      13.850   0.812  13.378  0.00  0.00           N  
ATOM    991  CA  HIS   124      12.389   0.759  13.298  0.00  0.00           C  
ATOM    992  C   HIS   124      11.673   0.924  14.632  0.00  0.00           C  
ATOM    993  O   HIS   124      10.829   1.806  14.798  0.00  0.00           O  
ATOM    994  CB  HIS   124      11.957  -0.598  12.682  0.00  0.00           C  
ATOM    995  CG  HIS   124      10.551  -1.098  12.882  0.00  0.00           C  
ATOM    996  CD2 HIS   124       9.378  -0.454  13.098  0.00  0.00           C  
ATOM    997  ND1 HIS   124      10.311  -2.396  12.499  0.00  0.00           N  
ATOM    998  CE1 HIS   124       9.000  -2.511  12.456  0.00  0.00           C  
ATOM    999  NE2 HIS   124       8.382  -1.362  12.823  0.00  0.00           N  
ATOM   1000  N   CYS   125      12.015   0.104  15.642  0.00  0.00           N  
ATOM   1001  CA  CYS   125      11.410   0.189  16.964  0.00  0.00           C  
ATOM   1002  C   CYS   125      11.669   1.522  17.649  0.00  0.00           C  
ATOM   1003  O   CYS   125      10.741   2.175  18.127  0.00  0.00           O  
ATOM   1004  CB  CYS   125      11.872  -0.977  17.874  0.00  0.00           C  
ATOM   1005  SG  CYS   125      11.205  -2.567  17.265  0.00  0.00           S  
ATOM   1006  N   TYR   126      12.927   2.007  17.611  0.00  0.00           N  
ATOM   1007  CA  TYR   126      13.325   3.299  18.138  0.00  0.00           C  
ATOM   1008  C   TYR   126      12.621   4.482  17.482  0.00  0.00           C  
ATOM   1009  O   TYR   126      12.185   5.408  18.163  0.00  0.00           O  
ATOM   1010  CB  TYR   126      14.854   3.484  17.975  0.00  0.00           C  
ATOM   1011  CG  TYR   126      15.698   2.587  18.851  0.00  0.00           C  
ATOM   1012  CD1 TYR   126      15.204   1.874  19.965  0.00  0.00           C  
ATOM   1013  CD2 TYR   126      17.074   2.522  18.573  0.00  0.00           C  
ATOM   1014  CE1 TYR   126      16.076   1.184  20.816  0.00  0.00           C  
ATOM   1015  CE2 TYR   126      17.943   1.815  19.414  0.00  0.00           C  
ATOM   1016  CZ  TYR   126      17.445   1.172  20.549  0.00  0.00           C  
ATOM   1017  OH  TYR   126      18.331   0.531  21.433  0.00  0.00           O  
ATOM   1018  N   THR   127      12.445   4.461  16.143  0.00  0.00           N  
ATOM   1019  CA  THR   127      11.688   5.457  15.372  0.00  0.00           C  
ATOM   1020  C   THR   127      10.253   5.595  15.848  0.00  0.00           C  
ATOM   1021  O   THR   127       9.755   6.704  16.032  0.00  0.00           O  
ATOM   1022  CB  THR   127      11.702   5.135  13.873  0.00  0.00           C  
ATOM   1023  CG2 THR   127      10.782   6.009  13.014  0.00  0.00           C  
ATOM   1024  OG1 THR   127      13.012   5.359  13.372  0.00  0.00           O  
ATOM   1025  N   LYS   128       9.547   4.476  16.127  0.00  0.00           N  
ATOM   1026  CA  LYS   128       8.191   4.533  16.658  0.00  0.00           C  
ATOM   1027  C   LYS   128       8.120   5.179  18.032  0.00  0.00           C  
ATOM   1028  O   LYS   128       7.299   6.058  18.271  0.00  0.00           O  
ATOM   1029  CB  LYS   128       7.566   3.114  16.706  0.00  0.00           C  
ATOM   1030  CG  LYS   128       6.115   3.049  17.225  0.00  0.00           C  
ATOM   1031  CD  LYS   128       5.529   1.625  17.137  0.00  0.00           C  
ATOM   1032  CE  LYS   128       4.109   1.481  17.699  0.00  0.00           C  
ATOM   1033  NZ  LYS   128       3.654   0.076  17.558  0.00  0.00           N1+
ATOM   1034  N   GLN   129       9.028   4.794  18.945  0.00  0.00           N  
ATOM   1035  CA  GLN   129       9.152   5.332  20.291  0.00  0.00           C  
ATOM   1036  C   GLN   129       9.498   6.819  20.335  0.00  0.00           C  
ATOM   1037  O   GLN   129       8.942   7.589  21.116  0.00  0.00           O  
ATOM   1038  CB  GLN   129      10.199   4.495  21.056  0.00  0.00           C  
ATOM   1039  CG  GLN   129       9.784   3.010  21.148  0.00  0.00           C  
ATOM   1040  CD  GLN   129      10.906   2.146  21.703  0.00  0.00           C  
ATOM   1041  NE2 GLN   129      10.934   2.019  23.044  0.00  0.00           N  
ATOM   1042  OE1 GLN   129      11.736   1.577  20.994  0.00  0.00           O  
ATOM   1043  N   LEU   130      10.401   7.282  19.449  0.00  0.00           N  
ATOM   1044  CA  LEU   130      10.682   8.696  19.237  0.00  0.00           C  
ATOM   1045  C   LEU   130       9.469   9.506  18.754  0.00  0.00           C  
ATOM   1046  O   LEU   130       9.199  10.599  19.249  0.00  0.00           O  
ATOM   1047  CB  LEU   130      11.865   8.844  18.229  0.00  0.00           C  
ATOM   1048  CG  LEU   130      13.264   9.240  18.777  0.00  0.00           C  
ATOM   1049  CD1 LEU   130      13.376   9.394  20.299  0.00  0.00           C  
ATOM   1050  CD2 LEU   130      14.333   8.254  18.288  0.00  0.00           C  
ATOM   1051  N   PHE   131       8.672   8.997  17.793  0.00  0.00           N  
ATOM   1052  CA  PHE   131       7.433   9.643  17.364  0.00  0.00           C  
ATOM   1053  C   PHE   131       6.337   9.651  18.402  0.00  0.00           C  
ATOM   1054  O   PHE   131       5.590  10.619  18.551  0.00  0.00           O  
ATOM   1055  CB  PHE   131       6.877   8.998  16.081  0.00  0.00           C  
ATOM   1056  CG  PHE   131       7.806   9.178  14.917  0.00  0.00           C  
ATOM   1057  CD1 PHE   131       8.732  10.237  14.816  0.00  0.00           C  
ATOM   1058  CD2 PHE   131       7.749   8.230  13.886  0.00  0.00           C  
ATOM   1059  CE1 PHE   131       9.600  10.319  13.729  0.00  0.00           C  
ATOM   1060  CE2 PHE   131       8.657   8.284  12.824  0.00  0.00           C  
ATOM   1061  CZ  PHE   131       9.577   9.335  12.739  0.00  0.00           C  
ATOM   1062  N   ILE   132       6.233   8.569  19.182  0.00  0.00           N  
ATOM   1063  CA  ILE   132       5.378   8.515  20.348  0.00  0.00           C  
ATOM   1064  C   ILE   132       5.749   9.592  21.390  0.00  0.00           C  
ATOM   1065  O   ILE   132       4.873  10.266  21.940  0.00  0.00           O  
ATOM   1066  CB  ILE   132       5.405   7.112  20.940  0.00  0.00           C  
ATOM   1067  CG1 ILE   132       4.702   6.055  20.068  0.00  0.00           C  
ATOM   1068  CG2 ILE   132       4.759   7.134  22.307  0.00  0.00           C  
ATOM   1069  CD1 ILE   132       4.906   4.628  20.598  0.00  0.00           C  
ATOM   1070  N   ALA   133       7.055   9.818  21.657  0.00  0.00           N  
ATOM   1071  CA  ALA   133       7.528  10.894  22.514  0.00  0.00           C  
ATOM   1072  C   ALA   133       7.159  12.301  22.032  0.00  0.00           C  
ATOM   1073  O   ALA   133       6.661  13.131  22.791  0.00  0.00           O  
ATOM   1074  CB  ALA   133       9.054  10.787  22.642  0.00  0.00           C  
ATOM   1075  N   LEU   134       7.323  12.560  20.718  0.00  0.00           N  
ATOM   1076  CA  LEU   134       6.867  13.752  20.008  0.00  0.00           C  
ATOM   1077  C   LEU   134       5.364  14.000  20.112  0.00  0.00           C  
ATOM   1078  O   LEU   134       4.902  15.134  20.249  0.00  0.00           O  
ATOM   1079  CB  LEU   134       7.217  13.595  18.507  0.00  0.00           C  
ATOM   1080  CG  LEU   134       8.451  14.371  18.024  0.00  0.00           C  
ATOM   1081  CD1 LEU   134       9.683  14.175  18.911  0.00  0.00           C  
ATOM   1082  CD2 LEU   134       8.785  13.928  16.598  0.00  0.00           C  
ATOM   1083  N   ARG   135       4.545  12.927  20.060  0.00  0.00           N  
ATOM   1084  CA  ARG   135       3.106  12.982  20.270  0.00  0.00           C  
ATOM   1085  C   ARG   135       2.740  13.519  21.645  0.00  0.00           C  
ATOM   1086  O   ARG   135       1.793  14.291  21.781  0.00  0.00           O  
ATOM   1087  CB  ARG   135       2.453  11.585  20.074  0.00  0.00           C  
ATOM   1088  CG  ARG   135       0.912  11.550  20.178  0.00  0.00           C  
ATOM   1089  CD  ARG   135       0.314  10.195  19.785  0.00  0.00           C  
ATOM   1090  NE  ARG   135      -1.182  10.343  19.856  0.00  0.00           N  
ATOM   1091  CZ  ARG   135      -2.020   9.295  19.822  0.00  0.00           C  
ATOM   1092  NH1 ARG   135      -3.327   9.525  19.957  0.00  0.00           N  
ATOM   1093  NH2 ARG   135      -1.580   8.044  19.739  0.00  0.00           N1+
ATOM   1094  N   HIS   136       3.481  13.118  22.694  0.00  0.00           N  
ATOM   1095  CA  HIS   136       3.308  13.644  24.043  0.00  0.00           C  
ATOM   1096  C   HIS   136       3.731  15.085  24.240  0.00  0.00           C  
ATOM   1097  O   HIS   136       3.016  15.889  24.833  0.00  0.00           O  
ATOM   1098  CB  HIS   136       4.082  12.799  25.073  0.00  0.00           C  
ATOM   1099  CG  HIS   136       3.487  12.826  26.442  0.00  0.00           C  
ATOM   1100  CD2 HIS   136       4.062  12.919  27.661  0.00  0.00           C  
ATOM   1101  ND1 HIS   136       2.108  12.730  26.566  0.00  0.00           N  
ATOM   1102  CE1 HIS   136       1.883  12.780  27.856  0.00  0.00           C  
ATOM   1103  NE2 HIS   136       3.029  12.896  28.568  0.00  0.00           N  
ATOM   1104  N   MET   137       4.904  15.464  23.696  0.00  0.00           N  
ATOM   1105  CA  MET   137       5.419  16.823  23.743  0.00  0.00           C  
ATOM   1106  C   MET   137       4.466  17.821  23.100  0.00  0.00           C  
ATOM   1107  O   MET   137       4.145  18.863  23.668  0.00  0.00           O  
ATOM   1108  CB  MET   137       6.761  16.871  22.986  0.00  0.00           C  
ATOM   1109  CG  MET   137       7.908  16.122  23.682  0.00  0.00           C  
ATOM   1110  SD  MET   137       9.376  16.046  22.619  0.00  0.00           S  
ATOM   1111  CE  MET   137      10.427  15.155  23.792  0.00  0.00           C  
ATOM   1112  N   ARG   138       3.912  17.465  21.924  0.00  0.00           N  
ATOM   1113  CA  ARG   138       2.882  18.234  21.252  0.00  0.00           C  
ATOM   1114  C   ARG   138       1.583  18.387  22.039  0.00  0.00           C  
ATOM   1115  O   ARG   138       1.005  19.471  22.096  0.00  0.00           O  
ATOM   1116  CB  ARG   138       2.576  17.604  19.874  0.00  0.00           C  
ATOM   1117  CG  ARG   138       1.618  18.448  19.011  0.00  0.00           C  
ATOM   1118  CD  ARG   138       1.330  17.857  17.628  0.00  0.00           C  
ATOM   1119  NE  ARG   138       0.651  16.529  17.809  0.00  0.00           N  
ATOM   1120  CZ  ARG   138      -0.663  16.360  18.011  0.00  0.00           C  
ATOM   1121  NH1 ARG   138      -1.155  15.121  18.070  0.00  0.00           N  
ATOM   1122  NH2 ARG   138      -1.497  17.387  18.142  0.00  0.00           N1+
ATOM   1123  N   LYS   139       1.090  17.315  22.693  0.00  0.00           N  
ATOM   1124  CA  LYS   139      -0.085  17.377  23.554  0.00  0.00           C  
ATOM   1125  C   LYS   139       0.070  18.274  24.756  0.00  0.00           C  
ATOM   1126  O   LYS   139      -0.830  19.023  25.134  0.00  0.00           O  
ATOM   1127  CB  LYS   139      -0.437  15.978  24.073  0.00  0.00           C  
ATOM   1128  CG  LYS   139      -1.076  15.144  22.970  0.00  0.00           C  
ATOM   1129  CD  LYS   139      -1.312  13.720  23.462  0.00  0.00           C  
ATOM   1130  CE  LYS   139      -1.980  12.855  22.413  0.00  0.00           C  
ATOM   1131  NZ  LYS   139      -2.178  11.513  22.981  0.00  0.00           N1+
ATOM   1132  N   CYS   140       1.254  18.231  25.378  0.00  0.00           N  
ATOM   1133  CA  CYS   140       1.547  19.026  26.543  0.00  0.00           C  
ATOM   1134  C   CYS   140       1.962  20.446  26.168  0.00  0.00           C  
ATOM   1135  O   CYS   140       2.070  21.302  27.045  0.00  0.00           O  
ATOM   1136  CB  CYS   140       2.661  18.346  27.368  0.00  0.00           C  
ATOM   1137  SG  CYS   140       2.110  16.761  28.078  0.00  0.00           S  
ATOM   1138  N   ARG   141       2.173  20.714  24.862  0.00  0.00           N  
ATOM   1139  CA  ARG   141       2.567  21.982  24.254  0.00  0.00           C  
ATOM   1140  C   ARG   141       3.989  22.412  24.582  0.00  0.00           C  
ATOM   1141  O   ARG   141       4.282  23.597  24.739  0.00  0.00           O  
ATOM   1142  CB  ARG   141       1.571  23.139  24.521  0.00  0.00           C  
ATOM   1143  CG  ARG   141       0.146  22.860  24.007  0.00  0.00           C  
ATOM   1144  CD  ARG   141      -0.796  24.045  24.223  0.00  0.00           C  
ATOM   1145  NE  ARG   141      -2.140  23.630  23.715  0.00  0.00           N  
ATOM   1146  CZ  ARG   141      -3.226  24.414  23.752  0.00  0.00           C  
ATOM   1147  NH1 ARG   141      -4.384  23.950  23.288  0.00  0.00           N  
ATOM   1148  NH2 ARG   141      -3.180  25.648  24.246  0.00  0.00           N1+
ATOM   1149  N   ILE   142       4.904  21.433  24.630  0.00  0.00           N  
ATOM   1150  CA  ILE   142       6.277  21.598  25.065  0.00  0.00           C  
ATOM   1151  C   ILE   142       7.187  21.264  23.898  0.00  0.00           C  
ATOM   1152  O   ILE   142       6.989  20.278  23.195  0.00  0.00           O  
ATOM   1153  CB  ILE   142       6.592  20.659  26.237  0.00  0.00           C  
ATOM   1154  CG1 ILE   142       5.738  20.997  27.483  0.00  0.00           C  
ATOM   1155  CG2 ILE   142       8.094  20.694  26.599  0.00  0.00           C  
ATOM   1156  CD1 ILE   142       5.716  19.864  28.516  0.00  0.00           C  
ATOM   1157  N   MET   143       8.220  22.087  23.669  0.00  0.00           N  
ATOM   1158  CA  MET   143       9.279  21.818  22.722  0.00  0.00           C  
ATOM   1159  C   MET   143      10.480  21.299  23.494  0.00  0.00           C  
ATOM   1160  O   MET   143      10.871  21.871  24.510  0.00  0.00           O  
ATOM   1161  CB  MET   143       9.661  23.113  21.977  0.00  0.00           C  
ATOM   1162  CG  MET   143       8.485  23.734  21.199  0.00  0.00           C  
ATOM   1163  SD  MET   143       8.927  25.290  20.369  0.00  0.00           S  
ATOM   1164  CE  MET   143       8.963  26.328  21.860  0.00  0.00           C  
ATOM   1165  N   HIS   144      11.081  20.174  23.060  0.00  0.00           N  
ATOM   1166  CA  HIS   144      12.257  19.617  23.709  0.00  0.00           C  
ATOM   1167  C   HIS   144      13.503  20.436  23.439  0.00  0.00           C  
ATOM   1168  O   HIS   144      14.217  20.818  24.364  0.00  0.00           O  
ATOM   1169  CB  HIS   144      12.498  18.157  23.244  0.00  0.00           C  
ATOM   1170  CG  HIS   144      13.612  17.447  23.956  0.00  0.00           C  
ATOM   1171  CD2 HIS   144      13.599  16.676  25.076  0.00  0.00           C  
ATOM   1172  ND1 HIS   144      14.910  17.659  23.542  0.00  0.00           N  
ATOM   1173  CE1 HIS   144      15.663  17.031  24.424  0.00  0.00           C  
ATOM   1174  NE2 HIS   144      14.919  16.416  25.369  0.00  0.00           N  
ATOM   1175  N   ALA   145      13.761  20.742  22.152  0.00  0.00           N  
ATOM   1176  CA  ALA   145      14.826  21.617  21.716  0.00  0.00           C  
ATOM   1177  C   ALA   145      16.265  21.121  21.925  0.00  0.00           C  
ATOM   1178  O   ALA   145      17.201  21.913  21.858  0.00  0.00           O  
ATOM   1179  CB  ALA   145      14.635  23.058  22.247  0.00  0.00           C  
ATOM   1180  N   ASP   146      16.490  19.799  22.096  0.00  0.00           N  
ATOM   1181  CA  ASP   146      17.827  19.208  22.036  0.00  0.00           C  
ATOM   1182  C   ASP   146      17.750  17.687  21.843  0.00  0.00           C  
ATOM   1183  O   ASP   146      18.463  16.907  22.473  0.00  0.00           O  
ATOM   1184  CB  ASP   146      18.688  19.557  23.305  0.00  0.00           C  
ATOM   1185  CG  ASP   146      20.170  19.553  23.066  0.00  0.00           C  
ATOM   1186  OD1 ASP   146      20.508  19.791  21.880  0.00  0.00           O  
ATOM   1187  OD2 ASP   146      20.994  19.344  23.996  0.00  0.00           O1-
ATOM   1188  N   LEU   147      16.855  17.191  20.965  0.00  0.00           N  
ATOM   1189  CA  LEU   147      16.764  15.768  20.666  0.00  0.00           C  
ATOM   1190  C   LEU   147      17.947  15.278  19.827  0.00  0.00           C  
ATOM   1191  O   LEU   147      18.159  15.692  18.692  0.00  0.00           O  
ATOM   1192  CB  LEU   147      15.413  15.439  19.982  0.00  0.00           C  
ATOM   1193  CG  LEU   147      15.149  13.949  19.687  0.00  0.00           C  
ATOM   1194  CD1 LEU   147      15.080  13.124  20.976  0.00  0.00           C  
ATOM   1195  CD2 LEU   147      13.846  13.783  18.895  0.00  0.00           C  
ATOM   1196  N   LYS   148      18.762  14.373  20.392  0.00  0.00           N  
ATOM   1197  CA  LYS   148      19.999  13.902  19.796  0.00  0.00           C  
ATOM   1198  C   LYS   148      20.348  12.592  20.486  0.00  0.00           C  
ATOM   1199  O   LYS   148      19.769  12.353  21.549  0.00  0.00           O  
ATOM   1200  CB  LYS   148      21.142  14.942  19.944  0.00  0.00           C  
ATOM   1201  CG  LYS   148      21.433  15.382  21.378  0.00  0.00           C  
ATOM   1202  CD  LYS   148      22.539  16.439  21.464  0.00  0.00           C  
ATOM   1203  CE  LYS   148      22.713  16.916  22.897  0.00  0.00           C  
ATOM   1204  NZ  LYS   148      23.740  17.960  22.927  0.00  0.00           N1+
ATOM   1205  N   PRO   149      21.236  11.706  20.007  0.00  0.00           N  
ATOM   1206  CA  PRO   149      21.544  10.429  20.658  0.00  0.00           C  
ATOM   1207  C   PRO   149      22.015  10.527  22.093  0.00  0.00           C  
ATOM   1208  O   PRO   149      21.777   9.603  22.866  0.00  0.00           O  
ATOM   1209  CB  PRO   149      22.624   9.798  19.767  0.00  0.00           C  
ATOM   1210  CG  PRO   149      22.391  10.403  18.388  0.00  0.00           C  
ATOM   1211  CD  PRO   149      21.898  11.814  18.701  0.00  0.00           C  
ATOM   1212  N   ASP   150      22.692  11.620  22.472  0.00  0.00           N  
ATOM   1213  CA  ASP   150      23.135  11.898  23.821  0.00  0.00           C  
ATOM   1214  C   ASP   150      21.972  11.990  24.820  0.00  0.00           C  
ATOM   1215  O   ASP   150      22.059  11.525  25.956  0.00  0.00           O  
ATOM   1216  CB  ASP   150      23.943  13.220  23.823  0.00  0.00           C  
ATOM   1217  CG  ASP   150      24.917  13.285  22.657  0.00  0.00           C  
ATOM   1218  OD1 ASP   150      26.101  12.911  22.830  0.00  0.00           O  
ATOM   1219  OD2 ASP   150      24.475  13.725  21.560  0.00  0.00           O1-
ATOM   1220  N   ASN   151      20.832  12.565  24.380  0.00  0.00           N  
ATOM   1221  CA  ASN   151      19.682  12.866  25.223  0.00  0.00           C  
ATOM   1222  C   ASN   151      18.549  11.851  25.070  0.00  0.00           C  
ATOM   1223  O   ASN   151      17.400  12.085  25.447  0.00  0.00           O  
ATOM   1224  CB  ASN   151      19.132  14.284  24.931  0.00  0.00           C  
ATOM   1225  CG  ASN   151      20.137  15.355  25.345  0.00  0.00           C  
ATOM   1226  ND2 ASN   151      19.879  16.598  24.886  0.00  0.00           N  
ATOM   1227  OD1 ASN   151      21.137  15.120  26.024  0.00  0.00           O  
ATOM   1228  N   ILE   152      18.851  10.668  24.520  0.00  0.00           N  
ATOM   1229  CA  ILE   152      17.907   9.568  24.424  0.00  0.00           C  
ATOM   1230  C   ILE   152      18.546   8.388  25.124  0.00  0.00           C  
ATOM   1231  O   ILE   152      19.616   7.919  24.741  0.00  0.00           O  
ATOM   1232  CB  ILE   152      17.559   9.197  22.988  0.00  0.00           C  
ATOM   1233  CG1 ILE   152      17.030  10.406  22.186  0.00  0.00           C  
ATOM   1234  CG2 ILE   152      16.508   8.067  22.986  0.00  0.00           C  
ATOM   1235  CD1 ILE   152      17.194  10.209  20.678  0.00  0.00           C  
ATOM   1236  N   LEU   153      17.907   7.894  26.199  0.00  0.00           N  
ATOM   1237  CA  LEU   153      18.418   6.820  27.027  0.00  0.00           C  
ATOM   1238  C   LEU   153      17.749   5.515  26.671  0.00  0.00           C  
ATOM   1239  O   LEU   153      16.644   5.511  26.140  0.00  0.00           O  
ATOM   1240  CB  LEU   153      18.152   7.072  28.530  0.00  0.00           C  
ATOM   1241  CG  LEU   153      18.619   8.440  29.052  0.00  0.00           C  
ATOM   1242  CD1 LEU   153      18.137   8.646  30.491  0.00  0.00           C  
ATOM   1243  CD2 LEU   153      20.137   8.618  28.962  0.00  0.00           C  
ATOM   1244  N   ILE   154      18.393   4.375  26.978  0.00  0.00           N  
ATOM   1245  CA  ILE   154      17.835   3.047  26.771  0.00  0.00           C  
ATOM   1246  C   ILE   154      17.995   2.183  28.021  0.00  0.00           C  
ATOM   1247  O   ILE   154      18.867   2.398  28.865  0.00  0.00           O  
ATOM   1248  CB  ILE   154      18.398   2.328  25.541  0.00  0.00           C  
ATOM   1249  CG1 ILE   154      19.942   2.305  25.515  0.00  0.00           C  
ATOM   1250  CG2 ILE   154      17.813   2.997  24.284  0.00  0.00           C  
ATOM   1251  CD1 ILE   154      20.529   1.679  24.242  0.00  0.00           C  
ATOM   1252  N   ASN   155      17.113   1.169  28.186  0.00  0.00           N  
ATOM   1253  CA  ASN   155      17.187   0.194  29.264  0.00  0.00           C  
ATOM   1254  C   ASN   155      18.305  -0.832  29.052  0.00  0.00           C  
ATOM   1255  O   ASN   155      18.929  -0.880  27.999  0.00  0.00           O  
ATOM   1256  CB  ASN   155      15.808  -0.481  29.548  0.00  0.00           C  
ATOM   1257  CG  ASN   155      15.255  -1.309  28.390  0.00  0.00           C  
ATOM   1258  ND2 ASN   155      14.213  -2.117  28.687  0.00  0.00           N  
ATOM   1259  OD1 ASN   155      15.705  -1.288  27.244  0.00  0.00           O  
ATOM   1260  N   GLU   156      18.583  -1.699  30.052  0.00  0.00           N  
ATOM   1261  CA  GLU   156      19.657  -2.693  30.004  0.00  0.00           C  
ATOM   1262  C   GLU   156      19.558  -3.702  28.861  0.00  0.00           C  
ATOM   1263  O   GLU   156      20.545  -4.138  28.281  0.00  0.00           O  
ATOM   1264  CB  GLU   156      19.720  -3.457  31.345  0.00  0.00           C  
ATOM   1265  CG  GLU   156      21.077  -4.152  31.598  0.00  0.00           C  
ATOM   1266  CD  GLU   156      21.076  -4.856  32.949  0.00  0.00           C  
ATOM   1267  OE1 GLU   156      21.787  -4.376  33.870  0.00  0.00           O  
ATOM   1268  OE2 GLU   156      20.331  -5.864  33.070  0.00  0.00           O1-
ATOM   1269  N   LYS   157      18.320  -4.076  28.477  0.00  0.00           N  
ATOM   1270  CA  LYS   157      18.081  -4.969  27.357  0.00  0.00           C  
ATOM   1271  C   LYS   157      18.002  -4.242  26.026  0.00  0.00           C  
ATOM   1272  O   LYS   157      17.879  -4.880  24.984  0.00  0.00           O  
ATOM   1273  CB  LYS   157      16.722  -5.691  27.523  0.00  0.00           C  
ATOM   1274  CG  LYS   157      16.699  -6.672  28.696  0.00  0.00           C  
ATOM   1275  CD  LYS   157      15.344  -7.382  28.829  0.00  0.00           C  
ATOM   1276  CE  LYS   157      15.345  -8.386  29.983  0.00  0.00           C  
ATOM   1277  NZ  LYS   157      14.021  -9.031  30.103  0.00  0.00           N1+
ATOM   1278  N   PHE   158      18.044  -2.897  26.049  0.00  0.00           N  
ATOM   1279  CA  PHE   158      18.126  -2.028  24.885  0.00  0.00           C  
ATOM   1280  C   PHE   158      16.892  -2.059  23.982  0.00  0.00           C  
ATOM   1281  O   PHE   158      16.957  -1.743  22.799  0.00  0.00           O  
ATOM   1282  CB  PHE   158      19.407  -2.288  24.043  0.00  0.00           C  
ATOM   1283  CG  PHE   158      20.645  -2.435  24.881  0.00  0.00           C  
ATOM   1284  CD1 PHE   158      21.145  -1.350  25.602  0.00  0.00           C  
ATOM   1285  CD2 PHE   158      21.345  -3.654  24.930  0.00  0.00           C  
ATOM   1286  CE1 PHE   158      22.296  -1.463  26.368  0.00  0.00           C  
ATOM   1287  CE2 PHE   158      22.552  -3.755  25.636  0.00  0.00           C  
ATOM   1288  CZ  PHE   158      23.028  -2.653  26.363  0.00  0.00           C  
ATOM   1289  N   ASN   159      15.716  -2.415  24.538  0.00  0.00           N  
ATOM   1290  CA  ASN   159      14.474  -2.531  23.778  0.00  0.00           C  
ATOM   1291  C   ASN   159      13.494  -1.411  24.103  0.00  0.00           C  
ATOM   1292  O   ASN   159      12.466  -1.249  23.450  0.00  0.00           O  
ATOM   1293  CB  ASN   159      13.742  -3.867  24.086  0.00  0.00           C  
ATOM   1294  CG  ASN   159      14.501  -5.056  23.506  0.00  0.00           C  
ATOM   1295  ND2 ASN   159      14.470  -6.194  24.240  0.00  0.00           N  
ATOM   1296  OD1 ASN   159      15.058  -5.018  22.412  0.00  0.00           O  
ATOM   1297  N   ALA   160      13.784  -0.593  25.129  0.00  0.00           N  
ATOM   1298  CA  ALA   160      12.948   0.531  25.479  0.00  0.00           C  
ATOM   1299  C   ALA   160      13.781   1.780  25.637  0.00  0.00           C  
ATOM   1300  O   ALA   160      14.695   1.833  26.458  0.00  0.00           O  
ATOM   1301  CB  ALA   160      12.116   0.267  26.750  0.00  0.00           C  
ATOM   1302  N   LEU   161      13.462   2.822  24.840  0.00  0.00           N  
ATOM   1303  CA  LEU   161      14.101   4.116  24.951  0.00  0.00           C  
ATOM   1304  C   LEU   161      13.267   5.121  25.715  0.00  0.00           C  
ATOM   1305  O   LEU   161      12.044   5.014  25.813  0.00  0.00           O  
ATOM   1306  CB  LEU   161      14.597   4.687  23.597  0.00  0.00           C  
ATOM   1307  CG  LEU   161      13.566   5.140  22.544  0.00  0.00           C  
ATOM   1308  CD1 LEU   161      12.888   6.487  22.826  0.00  0.00           C  
ATOM   1309  CD2 LEU   161      14.280   5.256  21.194  0.00  0.00           C  
ATOM   1310  N   LYS   162      13.940   6.137  26.281  0.00  0.00           N  
ATOM   1311  CA  LYS   162      13.321   7.235  26.987  0.00  0.00           C  
ATOM   1312  C   LYS   162      14.041   8.527  26.646  0.00  0.00           C  
ATOM   1313  O   LYS   162      15.260   8.636  26.754  0.00  0.00           O  
ATOM   1314  CB  LYS   162      13.387   7.044  28.523  0.00  0.00           C  
ATOM   1315  CG  LYS   162      12.554   5.870  29.066  0.00  0.00           C  
ATOM   1316  CD  LYS   162      11.050   6.071  28.828  0.00  0.00           C  
ATOM   1317  CE  LYS   162      10.148   5.018  29.462  0.00  0.00           C  
ATOM   1318  NZ  LYS   162      10.200   5.159  30.918  0.00  0.00           N1+
ATOM   1319  N   VAL   163      13.292   9.561  26.221  0.00  0.00           N  
ATOM   1320  CA  VAL   163      13.829  10.896  25.984  0.00  0.00           C  
ATOM   1321  C   VAL   163      14.165  11.598  27.295  0.00  0.00           C  
ATOM   1322  O   VAL   163      13.348  11.625  28.215  0.00  0.00           O  
ATOM   1323  CB  VAL   163      12.865  11.733  25.149  0.00  0.00           C  
ATOM   1324  CG1 VAL   163      13.450  13.126  24.850  0.00  0.00           C  
ATOM   1325  CG2 VAL   163      12.565  10.993  23.830  0.00  0.00           C  
ATOM   1326  N   CYS   164      15.380  12.176  27.417  0.00  0.00           N  
ATOM   1327  CA  CYS   164      15.841  12.835  28.628  0.00  0.00           C  
ATOM   1328  C   CYS   164      16.311  14.261  28.360  0.00  0.00           C  
ATOM   1329  O   CYS   164      16.256  14.748  27.235  0.00  0.00           O  
ATOM   1330  CB  CYS   164      16.925  12.014  29.387  0.00  0.00           C  
ATOM   1331  SG  CYS   164      18.591  12.061  28.636  0.00  0.00           S  
ATOM   1332  N   ASP   165      16.732  14.957  29.440  0.00  0.00           N  
ATOM   1333  CA  ASP   165      17.278  16.307  29.479  0.00  0.00           C  
ATOM   1334  C   ASP   165      16.363  17.386  28.926  0.00  0.00           C  
ATOM   1335  O   ASP   165      16.346  17.718  27.745  0.00  0.00           O  
ATOM   1336  CB  ASP   165      18.753  16.427  28.985  0.00  0.00           C  
ATOM   1337  CG  ASP   165      19.605  17.329  29.868  0.00  0.00           C  
ATOM   1338  OD1 ASP   165      19.027  18.091  30.685  0.00  0.00           O  
ATOM   1339  OD2 ASP   165      20.853  17.229  29.822  0.00  0.00           O1-
ATOM   1340  N   LEU   166      15.549  17.959  29.820  0.00  0.00           N  
ATOM   1341  CA  LEU   166      14.541  18.940  29.463  0.00  0.00           C  
ATOM   1342  C   LEU   166      14.972  20.323  29.931  0.00  0.00           C  
ATOM   1343  O   LEU   166      14.165  21.229  30.126  0.00  0.00           O  
ATOM   1344  CB  LEU   166      13.154  18.520  30.017  0.00  0.00           C  
ATOM   1345  CG  LEU   166      12.587  17.254  29.332  0.00  0.00           C  
ATOM   1346  CD1 LEU   166      11.557  16.549  30.213  0.00  0.00           C  
ATOM   1347  CD2 LEU   166      12.009  17.538  27.942  0.00  0.00           C  
ATOM   1348  N   GLY   167      16.295  20.527  30.108  0.00  0.00           N  
ATOM   1349  CA  GLY   167      16.877  21.794  30.552  0.00  0.00           C  
ATOM   1350  C   GLY   167      16.770  22.938  29.568  0.00  0.00           C  
ATOM   1351  O   GLY   167      16.597  24.101  29.941  0.00  0.00           O  
ATOM   1352  N   SER   168      16.843  22.636  28.259  0.00  0.00           N  
ATOM   1353  CA  SER   168      16.742  23.621  27.192  0.00  0.00           C  
ATOM   1354  C   SER   168      15.339  23.706  26.620  0.00  0.00           C  
ATOM   1355  O   SER   168      15.061  24.561  25.784  0.00  0.00           O  
ATOM   1356  CB  SER   168      17.724  23.299  26.038  0.00  0.00           C  
ATOM   1357  OG  SER   168      17.597  21.939  25.632  0.00  0.00           O  
ATOM   1358  N   ALA   169      14.419  22.865  27.130  0.00  0.00           N  
ATOM   1359  CA  ALA   169      13.013  22.824  26.782  0.00  0.00           C  
ATOM   1360  C   ALA   169      12.238  24.120  27.033  0.00  0.00           C  
ATOM   1361  O   ALA   169      12.592  24.938  27.889  0.00  0.00           O  
ATOM   1362  CB  ALA   169      12.321  21.649  27.503  0.00  0.00           C  
ATOM   1363  N   SER   170      11.155  24.344  26.264  0.00  0.00           N  
ATOM   1364  CA  SER   170      10.359  25.563  26.357  0.00  0.00           C  
ATOM   1365  C   SER   170       8.944  25.368  25.843  0.00  0.00           C  
ATOM   1366  O   SER   170       8.661  24.499  25.021  0.00  0.00           O  
ATOM   1367  CB  SER   170      10.986  26.767  25.595  0.00  0.00           C  
ATOM   1368  OG  SER   170      11.330  26.436  24.248  0.00  0.00           O  
ATOM   1369  N   ASP   171       8.002  26.196  26.336  0.00  0.00           N  
ATOM   1370  CA  ASP   171       6.609  26.160  25.938  0.00  0.00           C  
ATOM   1371  C   ASP   171       6.391  26.922  24.625  0.00  0.00           C  
ATOM   1372  O   ASP   171       7.131  27.837  24.270  0.00  0.00           O  
ATOM   1373  CB  ASP   171       5.717  26.727  27.081  0.00  0.00           C  
ATOM   1374  CG  ASP   171       5.475  25.698  28.184  0.00  0.00           C  
ATOM   1375  OD1 ASP   171       5.949  24.541  28.060  0.00  0.00           O  
ATOM   1376  OD2 ASP   171       4.740  26.030  29.148  0.00  0.00           O1-
ATOM   1377  N   ILE   172       5.342  26.560  23.844  0.00  0.00           N  
ATOM   1378  CA  ILE   172       5.039  27.152  22.530  0.00  0.00           C  
ATOM   1379  C   ILE   172       4.844  28.668  22.550  0.00  0.00           C  
ATOM   1380  O   ILE   172       5.297  29.391  21.661  0.00  0.00           O  
ATOM   1381  CB  ILE   172       3.821  26.478  21.868  0.00  0.00           C  
ATOM   1382  CG1 ILE   172       4.208  25.052  21.416  0.00  0.00           C  
ATOM   1383  CG2 ILE   172       3.272  27.295  20.668  0.00  0.00           C  
ATOM   1384  CD1 ILE   172       3.026  24.211  20.917  0.00  0.00           C  
ATOM   1385  N   SER   173       4.161  29.215  23.570  0.00  0.00           N  
ATOM   1386  CA  SER   173       3.946  30.650  23.682  0.00  0.00           C  
ATOM   1387  C   SER   173       5.175  31.407  24.145  0.00  0.00           C  
ATOM   1388  O   SER   173       5.326  32.589  23.848  0.00  0.00           O  
ATOM   1389  CB  SER   173       2.777  30.976  24.639  0.00  0.00           C  
ATOM   1390  OG  SER   173       2.898  30.253  25.862  0.00  0.00           O  
ATOM   1391  N   GLU   174       6.109  30.718  24.817  0.00  0.00           N  
ATOM   1392  CA  GLU   174       7.369  31.247  25.304  0.00  0.00           C  
ATOM   1393  C   GLU   174       8.494  31.092  24.282  0.00  0.00           C  
ATOM   1394  O   GLU   174       9.656  30.856  24.607  0.00  0.00           O  
ATOM   1395  CB  GLU   174       7.769  30.531  26.615  0.00  0.00           C  
ATOM   1396  CG  GLU   174       6.784  30.757  27.787  0.00  0.00           C  
ATOM   1397  CD  GLU   174       7.310  30.192  29.111  0.00  0.00           C  
ATOM   1398  OE1 GLU   174       8.301  29.415  29.087  0.00  0.00           O  
ATOM   1399  OE2 GLU   174       6.725  30.564  30.160  0.00  0.00           O1-
ATOM   1400  N   ASN   175       8.174  31.213  22.979  0.00  0.00           N  
ATOM   1401  CA  ASN   175       9.159  31.185  21.917  0.00  0.00           C  
ATOM   1402  C   ASN   175      10.096  32.397  21.908  0.00  0.00           C  
ATOM   1403  O   ASN   175       9.677  33.541  22.069  0.00  0.00           O  
ATOM   1404  CB  ASN   175       8.522  30.917  20.522  0.00  0.00           C  
ATOM   1405  CG  ASN   175       7.516  31.982  20.092  0.00  0.00           C  
ATOM   1406  ND2 ASN   175       6.250  31.846  20.546  0.00  0.00           N  
ATOM   1407  OD1 ASN   175       7.825  32.891  19.321  0.00  0.00           O  
ATOM   1408  N   GLU   176      11.404  32.153  21.699  0.00  0.00           N  
ATOM   1409  CA  GLU   176      12.415  33.193  21.685  0.00  0.00           C  
ATOM   1410  C   GLU   176      13.125  33.206  20.339  0.00  0.00           C  
ATOM   1411  O   GLU   176      13.450  32.168  19.758  0.00  0.00           O  
ATOM   1412  CB  GLU   176      13.467  32.993  22.804  0.00  0.00           C  
ATOM   1413  CG  GLU   176      12.907  33.152  24.243  0.00  0.00           C  
ATOM   1414  CD  GLU   176      13.969  32.926  25.325  0.00  0.00           C  
ATOM   1415  OE1 GLU   176      15.120  32.560  24.969  0.00  0.00           O  
ATOM   1416  OE2 GLU   176      13.631  33.114  26.522  0.00  0.00           O1-
ATOM   1417  N   ILE   177      13.389  34.408  19.784  0.00  0.00           N  
ATOM   1418  CA  ILE   177      14.062  34.570  18.501  0.00  0.00           C  
ATOM   1419  C   ILE   177      15.585  34.482  18.663  0.00  0.00           C  
ATOM   1420  O   ILE   177      16.304  35.441  18.931  0.00  0.00           O  
ATOM   1421  CB  ILE   177      13.583  35.820  17.745  0.00  0.00           C  
ATOM   1422  CG1 ILE   177      14.239  35.991  16.351  0.00  0.00           C  
ATOM   1423  CG2 ILE   177      13.735  37.096  18.599  0.00  0.00           C  
ATOM   1424  CD1 ILE   177      13.641  35.077  15.280  0.00  0.00           C  
ATOM   1425  N   THR   178      16.133  33.263  18.513  0.00  0.00           N  
ATOM   1426  CA  THR   178      17.562  33.017  18.674  0.00  0.00           C  
ATOM   1427  C   THR   178      17.984  31.945  17.690  0.00  0.00           C  
ATOM   1428  O   THR   178      17.282  30.965  17.457  0.00  0.00           O  
ATOM   1429  CB  THR   178      17.977  32.668  20.111  0.00  0.00           C  
ATOM   1430  CG2 THR   178      17.138  31.517  20.678  0.00  0.00           C  
ATOM   1431  OG1 THR   178      19.355  32.307  20.215  0.00  0.00           O  
ATOM   1432  N   SER   179      19.163  32.111  17.058  0.00  0.00           N  
ATOM   1433  CA  SER   179      19.617  31.235  15.986  0.00  0.00           C  
ATOM   1434  C   SER   179      20.520  30.138  16.496  0.00  0.00           C  
ATOM   1435  O   SER   179      21.043  29.323  15.733  0.00  0.00           O  
ATOM   1436  CB  SER   179      20.364  32.050  14.897  0.00  0.00           C  
ATOM   1437  OG  SER   179      21.512  32.721  15.428  0.00  0.00           O  
ATOM   1438  N   TYR   180      20.696  30.075  17.827  0.00  0.00           N  
ATOM   1439  CA  TYR   180      21.553  29.101  18.467  0.00  0.00           C  
ATOM   1440  C   TYR   180      20.765  28.077  19.273  0.00  0.00           C  
ATOM   1441  O   TYR   180      21.346  27.214  19.928  0.00  0.00           O  
ATOM   1442  CB  TYR   180      22.622  29.791  19.354  0.00  0.00           C  
ATOM   1443  CG  TYR   180      23.541  30.668  18.531  0.00  0.00           C  
ATOM   1444  CD1 TYR   180      24.171  30.181  17.371  0.00  0.00           C  
ATOM   1445  CD2 TYR   180      23.791  31.996  18.920  0.00  0.00           C  
ATOM   1446  CE1 TYR   180      24.991  31.013  16.595  0.00  0.00           C  
ATOM   1447  CE2 TYR   180      24.616  32.831  18.149  0.00  0.00           C  
ATOM   1448  CZ  TYR   180      25.207  32.339  16.978  0.00  0.00           C  
ATOM   1449  OH  TYR   180      26.027  33.160  16.178  0.00  0.00           O  
ATOM   1450  N   LEU   181      19.419  28.109  19.199  0.00  0.00           N  
ATOM   1451  CA  LEU   181      18.525  27.105  19.769  0.00  0.00           C  
ATOM   1452  C   LEU   181      18.743  25.724  19.135  0.00  0.00           C  
ATOM   1453  O   LEU   181      19.036  25.629  17.944  0.00  0.00           O  
ATOM   1454  CB  LEU   181      17.063  27.607  19.603  0.00  0.00           C  
ATOM   1455  CG  LEU   181      15.974  27.183  20.620  0.00  0.00           C  
ATOM   1456  CD1 LEU   181      15.035  26.113  20.064  0.00  0.00           C  
ATOM   1457  CD2 LEU   181      16.487  26.802  22.013  0.00  0.00           C  
ATOM   1458  N   VAL   182      18.655  24.628  19.927  0.00  0.00           N  
ATOM   1459  CA  VAL   182      19.010  23.261  19.528  0.00  0.00           C  
ATOM   1460  C   VAL   182      20.516  23.060  19.320  0.00  0.00           C  
ATOM   1461  O   VAL   182      21.230  23.937  18.829  0.00  0.00           O  
ATOM   1462  CB  VAL   182      18.187  22.703  18.355  0.00  0.00           C  
ATOM   1463  CG1 VAL   182      18.377  21.183  18.184  0.00  0.00           C  
ATOM   1464  CG2 VAL   182      16.691  22.991  18.569  0.00  0.00           C  
ATOM   1465  N   SER   183      21.084  21.883  19.681  0.00  0.00           N  
ATOM   1466  CA  SER   183      22.436  21.488  19.287  0.00  0.00           C  
ATOM   1467  C   SER   183      22.671  21.569  17.780  0.00  0.00           C  
ATOM   1468  O   SER   183      21.922  20.997  16.994  0.00  0.00           O  
ATOM   1469  CB  SER   183      22.779  20.072  19.765  0.00  0.00           C  
ATOM   1470  OG  SER   183      22.874  20.060  21.185  0.00  0.00           O  
ATOM   1471  N   ARG   184      23.727  22.292  17.336  0.00  0.00           N  
ATOM   1472  CA  ARG   184      23.952  22.715  15.953  0.00  0.00           C  
ATOM   1473  C   ARG   184      23.710  21.698  14.841  0.00  0.00           C  
ATOM   1474  O   ARG   184      23.059  22.016  13.856  0.00  0.00           O  
ATOM   1475  CB  ARG   184      25.377  23.309  15.824  0.00  0.00           C  
ATOM   1476  CG  ARG   184      25.638  24.047  14.495  0.00  0.00           C  
ATOM   1477  CD  ARG   184      26.956  24.824  14.461  0.00  0.00           C  
ATOM   1478  NE  ARG   184      28.059  23.823  14.492  0.00  0.00           N  
ATOM   1479  CZ  ARG   184      28.971  23.671  15.459  0.00  0.00           C  
ATOM   1480  NH1 ARG   184      28.938  24.349  16.602  0.00  0.00           N  
ATOM   1481  NH2 ARG   184      29.941  22.784  15.262  0.00  0.00           N1+
ATOM   1482  N   PHE   185      24.173  20.442  14.988  0.00  0.00           N  
ATOM   1483  CA  PHE   185      24.014  19.398  13.982  0.00  0.00           C  
ATOM   1484  C   PHE   185      22.577  18.909  13.782  0.00  0.00           C  
ATOM   1485  O   PHE   185      22.233  18.316  12.762  0.00  0.00           O  
ATOM   1486  CB  PHE   185      24.862  18.161  14.384  0.00  0.00           C  
ATOM   1487  CG  PHE   185      26.332  18.441  14.565  0.00  0.00           C  
ATOM   1488  CD1 PHE   185      27.032  19.358  13.759  0.00  0.00           C  
ATOM   1489  CD2 PHE   185      27.047  17.702  15.525  0.00  0.00           C  
ATOM   1490  CE1 PHE   185      28.416  19.524  13.908  0.00  0.00           C  
ATOM   1491  CE2 PHE   185      28.428  17.869  15.676  0.00  0.00           C  
ATOM   1492  CZ  PHE   185      29.115  18.776  14.861  0.00  0.00           C  
ATOM   1493  N   TYR   186      21.703  19.164  14.770  0.00  0.00           N  
ATOM   1494  CA  TYR   186      20.320  18.716  14.784  0.00  0.00           C  
ATOM   1495  C   TYR   186      19.394  19.916  14.664  0.00  0.00           C  
ATOM   1496  O   TYR   186      18.177  19.819  14.771  0.00  0.00           O  
ATOM   1497  CB  TYR   186      20.002  17.967  16.107  0.00  0.00           C  
ATOM   1498  CG  TYR   186      21.028  16.894  16.383  0.00  0.00           C  
ATOM   1499  CD1 TYR   186      20.879  15.576  15.919  0.00  0.00           C  
ATOM   1500  CD2 TYR   186      22.166  17.215  17.137  0.00  0.00           C  
ATOM   1501  CE1 TYR   186      21.864  14.601  16.196  0.00  0.00           C  
ATOM   1502  CE2 TYR   186      23.139  16.243  17.421  0.00  0.00           C  
ATOM   1503  CZ  TYR   186      23.016  14.943  16.920  0.00  0.00           C  
ATOM   1504  OH  TYR   186      24.079  14.048  17.145  0.00  0.00           O  
ATOM   1505  N   ARG   187      19.969  21.106  14.427  0.00  0.00           N  
ATOM   1506  CA  ARG   187      19.256  22.357  14.333  0.00  0.00           C  
ATOM   1507  C   ARG   187      18.478  22.510  13.032  0.00  0.00           C  
ATOM   1508  O   ARG   187      19.014  22.414  11.931  0.00  0.00           O  
ATOM   1509  CB  ARG   187      20.254  23.517  14.516  0.00  0.00           C  
ATOM   1510  CG  ARG   187      19.625  24.909  14.692  0.00  0.00           C  
ATOM   1511  CD  ARG   187      20.667  26.011  14.927  0.00  0.00           C  
ATOM   1512  NE  ARG   187      21.298  25.722  16.248  0.00  0.00           N  
ATOM   1513  CZ  ARG   187      22.513  26.124  16.629  0.00  0.00           C  
ATOM   1514  NH1 ARG   187      22.914  25.847  17.866  0.00  0.00           N  
ATOM   1515  NH2 ARG   187      23.350  26.778  15.834  0.00  0.00           N1+
ATOM   1516  N   ALA   188      17.160  22.741  13.154  0.00  0.00           N  
ATOM   1517  CA  ALA   188      16.259  22.979  12.049  0.00  0.00           C  
ATOM   1518  C   ALA   188      16.492  24.285  11.260  0.00  0.00           C  
ATOM   1519  O   ALA   188      16.915  25.289  11.847  0.00  0.00           O  
ATOM   1520  CB  ALA   188      14.820  22.906  12.584  0.00  0.00           C  
ATOM   1521  N   PRO   189      16.224  24.348   9.943  0.00  0.00           N  
ATOM   1522  CA  PRO   189      16.468  25.534   9.118  0.00  0.00           C  
ATOM   1523  C   PRO   189      15.669  26.753   9.521  0.00  0.00           C  
ATOM   1524  O   PRO   189      16.168  27.870   9.373  0.00  0.00           O  
ATOM   1525  CB  PRO   189      16.120  25.083   7.687  0.00  0.00           C  
ATOM   1526  CG  PRO   189      15.158  23.910   7.866  0.00  0.00           C  
ATOM   1527  CD  PRO   189      15.613  23.259   9.169  0.00  0.00           C  
ATOM   1528  N   GLU   190      14.439  26.576  10.036  0.00  0.00           N  
ATOM   1529  CA  GLU   190      13.608  27.653  10.535  0.00  0.00           C  
ATOM   1530  C   GLU   190      14.247  28.441  11.683  0.00  0.00           C  
ATOM   1531  O   GLU   190      14.166  29.667  11.715  0.00  0.00           O  
ATOM   1532  CB  GLU   190      12.183  27.153  10.884  0.00  0.00           C  
ATOM   1533  CG  GLU   190      12.083  25.950  11.854  0.00  0.00           C  
ATOM   1534  CD  GLU   190      12.043  24.576  11.197  0.00  0.00           C  
ATOM   1535  OE1 GLU   190      12.670  24.344  10.132  0.00  0.00           O  
ATOM   1536  OE2 GLU   190      11.395  23.682  11.795  0.00  0.00           O1-
ATOM   1537  N   ILE   191      14.961  27.764  12.611  0.00  0.00           N  
ATOM   1538  CA  ILE   191      15.714  28.375  13.708  0.00  0.00           C  
ATOM   1539  C   ILE   191      16.846  29.260  13.195  0.00  0.00           C  
ATOM   1540  O   ILE   191      17.044  30.389  13.639  0.00  0.00           O  
ATOM   1541  CB  ILE   191      16.305  27.298  14.628  0.00  0.00           C  
ATOM   1542  CG1 ILE   191      15.196  26.403  15.224  0.00  0.00           C  
ATOM   1543  CG2 ILE   191      17.151  27.926  15.762  0.00  0.00           C  
ATOM   1544  CD1 ILE   191      15.748  25.084  15.773  0.00  0.00           C  
ATOM   1545  N   ILE   192      17.611  28.761  12.205  0.00  0.00           N  
ATOM   1546  CA  ILE   192      18.771  29.439  11.641  0.00  0.00           C  
ATOM   1547  C   ILE   192      18.405  30.716  10.898  0.00  0.00           C  
ATOM   1548  O   ILE   192      19.049  31.752  11.057  0.00  0.00           O  
ATOM   1549  CB  ILE   192      19.591  28.503  10.755  0.00  0.00           C  
ATOM   1550  CG1 ILE   192      20.037  27.248  11.538  0.00  0.00           C  
ATOM   1551  CG2 ILE   192      20.833  29.254  10.237  0.00  0.00           C  
ATOM   1552  CD1 ILE   192      20.383  26.077  10.618  0.00  0.00           C  
ATOM   1553  N   LEU   193      17.331  30.685  10.083  0.00  0.00           N  
ATOM   1554  CA  LEU   193      16.875  31.872   9.376  0.00  0.00           C  
ATOM   1555  C   LEU   193      15.997  32.780  10.207  0.00  0.00           C  
ATOM   1556  O   LEU   193      15.771  33.930   9.847  0.00  0.00           O  
ATOM   1557  CB  LEU   193      16.107  31.511   8.088  0.00  0.00           C  
ATOM   1558  CG  LEU   193      17.006  30.958   6.974  0.00  0.00           C  
ATOM   1559  CD1 LEU   193      16.131  30.593   5.781  0.00  0.00           C  
ATOM   1560  CD2 LEU   193      18.071  31.950   6.489  0.00  0.00           C  
ATOM   1561  N   GLY   194      15.490  32.321  11.360  0.00  0.00           N  
ATOM   1562  CA  GLY   194      14.679  33.168  12.224  0.00  0.00           C  
ATOM   1563  C   GLY   194      13.239  33.234  11.810  0.00  0.00           C  
ATOM   1564  O   GLY   194      12.605  34.280  11.904  0.00  0.00           O  
ATOM   1565  N   PHE   195      12.696  32.111  11.316  0.00  0.00           N  
ATOM   1566  CA  PHE   195      11.287  31.943  11.022  0.00  0.00           C  
ATOM   1567  C   PHE   195      10.564  31.515  12.304  0.00  0.00           C  
ATOM   1568  O   PHE   195      11.172  31.037  13.259  0.00  0.00           O  
ATOM   1569  CB  PHE   195      11.126  30.909   9.869  0.00  0.00           C  
ATOM   1570  CG  PHE   195       9.703  30.716   9.413  0.00  0.00           C  
ATOM   1571  CD1 PHE   195       8.985  29.570   9.791  0.00  0.00           C  
ATOM   1572  CD2 PHE   195       9.070  31.681   8.616  0.00  0.00           C  
ATOM   1573  CE1 PHE   195       7.651  29.402   9.401  0.00  0.00           C  
ATOM   1574  CE2 PHE   195       7.737  31.517   8.218  0.00  0.00           C  
ATOM   1575  CZ  PHE   195       7.025  30.377   8.616  0.00  0.00           C  
ATOM   1576  N   ARG   196       9.228  31.692  12.375  0.00  0.00           N  
ATOM   1577  CA  ARG   196       8.431  31.229  13.498  0.00  0.00           C  
ATOM   1578  C   ARG   196       8.398  29.705  13.590  0.00  0.00           C  
ATOM   1579  O   ARG   196       7.975  29.028  12.659  0.00  0.00           O  
ATOM   1580  CB  ARG   196       6.986  31.769  13.377  0.00  0.00           C  
ATOM   1581  CG  ARG   196       6.071  31.453  14.580  0.00  0.00           C  
ATOM   1582  CD  ARG   196       4.667  32.042  14.430  0.00  0.00           C  
ATOM   1583  NE  ARG   196       3.910  31.667  15.665  0.00  0.00           N  
ATOM   1584  CZ  ARG   196       2.646  32.033  15.909  0.00  0.00           C  
ATOM   1585  NH1 ARG   196       2.064  31.646  17.041  0.00  0.00           N  
ATOM   1586  NH2 ARG   196       1.955  32.775  15.049  0.00  0.00           N1+
ATOM   1587  N   TYR   197       8.848  29.135  14.721  0.00  0.00           N  
ATOM   1588  CA  TYR   197       9.006  27.700  14.868  0.00  0.00           C  
ATOM   1589  C   TYR   197       8.072  27.107  15.915  0.00  0.00           C  
ATOM   1590  O   TYR   197       7.627  27.783  16.842  0.00  0.00           O  
ATOM   1591  CB  TYR   197      10.493  27.328  15.156  0.00  0.00           C  
ATOM   1592  CG  TYR   197      11.062  27.935  16.417  0.00  0.00           C  
ATOM   1593  CD1 TYR   197      10.950  27.259  17.645  0.00  0.00           C  
ATOM   1594  CD2 TYR   197      11.750  29.162  16.379  0.00  0.00           C  
ATOM   1595  CE1 TYR   197      11.485  27.812  18.816  0.00  0.00           C  
ATOM   1596  CE2 TYR   197      12.286  29.718  17.551  0.00  0.00           C  
ATOM   1597  CZ  TYR   197      12.147  29.043  18.771  0.00  0.00           C  
ATOM   1598  OH  TYR   197      12.663  29.599  19.958  0.00  0.00           O  
ATOM   1599  N   ASP   198       7.749  25.806  15.763  0.00  0.00           N  
ATOM   1600  CA  ASP   198       6.885  25.074  16.665  0.00  0.00           C  
ATOM   1601  C   ASP   198       7.436  23.663  16.929  0.00  0.00           C  
ATOM   1602  O   ASP   198       8.623  23.474  17.170  0.00  0.00           O  
ATOM   1603  CB  ASP   198       5.424  25.097  16.136  0.00  0.00           C  
ATOM   1604  CG  ASP   198       5.285  24.350  14.821  0.00  0.00           C  
ATOM   1605  OD1 ASP   198       5.773  24.843  13.781  0.00  0.00           O  
ATOM   1606  OD2 ASP   198       4.778  23.198  14.891  0.00  0.00           O1-
ATOM   1607  N   ALA   199       6.591  22.611  16.873  0.00  0.00           N  
ATOM   1608  CA  ALA   199       6.950  21.241  17.194  0.00  0.00           C  
ATOM   1609  C   ALA   199       7.800  20.591  16.112  0.00  0.00           C  
ATOM   1610  O   ALA   199       8.480  19.586  16.313  0.00  0.00           O  
ATOM   1611  CB  ALA   199       5.661  20.419  17.392  0.00  0.00           C  
ATOM   1612  N   GLN   200       7.808  21.213  14.928  0.00  0.00           N  
ATOM   1613  CA  GLN   200       8.549  20.808  13.759  0.00  0.00           C  
ATOM   1614  C   GLN   200      10.057  20.773  13.938  0.00  0.00           C  
ATOM   1615  O   GLN   200      10.750  20.012  13.262  0.00  0.00           O  
ATOM   1616  CB  GLN   200       8.185  21.749  12.597  0.00  0.00           C  
ATOM   1617  CG  GLN   200       6.666  21.846  12.333  0.00  0.00           C  
ATOM   1618  CD  GLN   200       6.056  20.526  11.868  0.00  0.00           C  
ATOM   1619  NE2 GLN   200       4.705  20.493  11.810  0.00  0.00           N  
ATOM   1620  OE1 GLN   200       6.743  19.554  11.552  0.00  0.00           O  
ATOM   1621  N   ILE   201      10.610  21.580  14.865  0.00  0.00           N  
ATOM   1622  CA  ILE   201      12.020  21.520  15.226  0.00  0.00           C  
ATOM   1623  C   ILE   201      12.423  20.189  15.859  0.00  0.00           C  
ATOM   1624  O   ILE   201      13.420  19.585  15.473  0.00  0.00           O  
ATOM   1625  CB  ILE   201      12.494  22.719  16.047  0.00  0.00           C  
ATOM   1626  CG1 ILE   201      11.869  22.869  17.452  0.00  0.00           C  
ATOM   1627  CG2 ILE   201      12.209  23.981  15.212  0.00  0.00           C  
ATOM   1628  CD1 ILE   201      12.826  23.518  18.456  0.00  0.00           C  
ATOM   1629  N   ASP   202      11.604  19.648  16.784  0.00  0.00           N  
ATOM   1630  CA  ASP   202      11.788  18.349  17.406  0.00  0.00           C  
ATOM   1631  C   ASP   202      11.651  17.210  16.391  0.00  0.00           C  
ATOM   1632  O   ASP   202      12.397  16.229  16.414  0.00  0.00           O  
ATOM   1633  CB  ASP   202      10.789  18.197  18.579  0.00  0.00           C  
ATOM   1634  CG  ASP   202      11.188  19.037  19.785  0.00  0.00           C  
ATOM   1635  OD1 ASP   202      12.366  19.465  19.910  0.00  0.00           O  
ATOM   1636  OD2 ASP   202      10.300  19.235  20.651  0.00  0.00           O1-
ATOM   1637  N   VAL   203      10.716  17.354  15.425  0.00  0.00           N  
ATOM   1638  CA  VAL   203      10.564  16.473  14.272  0.00  0.00           C  
ATOM   1639  C   VAL   203      11.822  16.401  13.414  0.00  0.00           C  
ATOM   1640  O   VAL   203      12.318  15.314  13.116  0.00  0.00           O  
ATOM   1641  CB  VAL   203       9.376  16.917  13.422  0.00  0.00           C  
ATOM   1642  CG1 VAL   203       9.228  16.048  12.172  0.00  0.00           C  
ATOM   1643  CG2 VAL   203       8.078  16.779  14.235  0.00  0.00           C  
ATOM   1644  N   TRP   204      12.421  17.563  13.067  0.00  0.00           N  
ATOM   1645  CA  TRP   204      13.672  17.650  12.324  0.00  0.00           C  
ATOM   1646  C   TRP   204      14.837  16.961  13.036  0.00  0.00           C  
ATOM   1647  O   TRP   204      15.558  16.143  12.459  0.00  0.00           O  
ATOM   1648  CB  TRP   204      14.004  19.141  12.054  0.00  0.00           C  
ATOM   1649  CG  TRP   204      15.291  19.366  11.285  0.00  0.00           C  
ATOM   1650  CD1 TRP   204      16.569  19.391  11.772  0.00  0.00           C  
ATOM   1651  CD2 TRP   204      15.390  19.509   9.863  0.00  0.00           C  
ATOM   1652  CE2 TRP   204      16.764  19.569   9.558  0.00  0.00           C  
ATOM   1653  CE3 TRP   204      14.425  19.590   8.863  0.00  0.00           C  
ATOM   1654  NE1 TRP   204      17.468  19.521  10.739  0.00  0.00           N  
ATOM   1655  CZ2 TRP   204      17.185  19.671   8.245  0.00  0.00           C  
ATOM   1656  CZ3 TRP   204      14.862  19.791   7.547  0.00  0.00           C  
ATOM   1657  CH2 TRP   204      16.227  19.803   7.232  0.00  0.00           C  
ATOM   1658  N   SER   205      14.991  17.235  14.345  0.00  0.00           N  
ATOM   1659  CA  SER   205      16.000  16.642  15.209  0.00  0.00           C  
ATOM   1660  C   SER   205      15.910  15.127  15.269  0.00  0.00           C  
ATOM   1661  O   SER   205      16.919  14.424  15.246  0.00  0.00           O  
ATOM   1662  CB  SER   205      15.882  17.169  16.656  0.00  0.00           C  
ATOM   1663  OG  SER   205      16.108  18.573  16.724  0.00  0.00           O  
ATOM   1664  N   ALA   206      14.680  14.567  15.295  0.00  0.00           N  
ATOM   1665  CA  ALA   206      14.455  13.136  15.202  0.00  0.00           C  
ATOM   1666  C   ALA   206      14.995  12.505  13.921  0.00  0.00           C  
ATOM   1667  O   ALA   206      15.651  11.475  13.988  0.00  0.00           O  
ATOM   1668  CB  ALA   206      12.963  12.786  15.388  0.00  0.00           C  
ATOM   1669  N   ALA   207      14.809  13.110  12.729  0.00  0.00           N  
ATOM   1670  CA  ALA   207      15.394  12.586  11.496  0.00  0.00           C  
ATOM   1671  C   ALA   207      16.906  12.566  11.447  0.00  0.00           C  
ATOM   1672  O   ALA   207      17.505  11.588  10.997  0.00  0.00           O  
ATOM   1673  CB  ALA   207      14.967  13.393  10.273  0.00  0.00           C  
ATOM   1674  N   ALA   208      17.558  13.645  11.923  0.00  0.00           N  
ATOM   1675  CA  ALA   208      19.002  13.732  12.012  0.00  0.00           C  
ATOM   1676  C   ALA   208      19.573  12.625  12.895  0.00  0.00           C  
ATOM   1677  O   ALA   208      20.497  11.907  12.513  0.00  0.00           O  
ATOM   1678  CB  ALA   208      19.366  15.131  12.543  0.00  0.00           C  
ATOM   1679  N   THR   209      18.925  12.405  14.056  0.00  0.00           N  
ATOM   1680  CA  THR   209      19.148  11.271  14.946  0.00  0.00           C  
ATOM   1681  C   THR   209      18.858   9.919  14.304  0.00  0.00           C  
ATOM   1682  O   THR   209      19.679   9.014  14.380  0.00  0.00           O  
ATOM   1683  CB  THR   209      18.308  11.405  16.216  0.00  0.00           C  
ATOM   1684  CG2 THR   209      18.599  10.276  17.207  0.00  0.00           C  
ATOM   1685  OG1 THR   209      18.637  12.614  16.889  0.00  0.00           O  
ATOM   1686  N   VAL   210      17.717   9.719  13.609  0.00  0.00           N  
ATOM   1687  CA  VAL   210      17.380   8.447  12.957  0.00  0.00           C  
ATOM   1688  C   VAL   210      18.380   8.039  11.872  0.00  0.00           C  
ATOM   1689  O   VAL   210      18.770   6.874  11.781  0.00  0.00           O  
ATOM   1690  CB  VAL   210      15.946   8.392  12.417  0.00  0.00           C  
ATOM   1691  CG1 VAL   210      15.690   7.112  11.603  0.00  0.00           C  
ATOM   1692  CG2 VAL   210      14.946   8.364  13.585  0.00  0.00           C  
ATOM   1693  N   PHE   211      18.870   8.988  11.042  0.00  0.00           N  
ATOM   1694  CA  PHE   211      19.969   8.724  10.114  0.00  0.00           C  
ATOM   1695  C   PHE   211      21.244   8.276  10.832  0.00  0.00           C  
ATOM   1696  O   PHE   211      21.839   7.263  10.474  0.00  0.00           O  
ATOM   1697  CB  PHE   211      20.257  10.002   9.269  0.00  0.00           C  
ATOM   1698  CG  PHE   211      21.487   9.908   8.392  0.00  0.00           C  
ATOM   1699  CD1 PHE   211      22.725  10.381   8.864  0.00  0.00           C  
ATOM   1700  CD2 PHE   211      21.416   9.380   7.096  0.00  0.00           C  
ATOM   1701  CE1 PHE   211      23.869  10.325   8.060  0.00  0.00           C  
ATOM   1702  CE2 PHE   211      22.553   9.337   6.280  0.00  0.00           C  
ATOM   1703  CZ  PHE   211      23.783   9.806   6.763  0.00  0.00           C  
ATOM   1704  N   GLU   212      21.645   9.003  11.898  0.00  0.00           N  
ATOM   1705  CA  GLU   212      22.814   8.719  12.718  0.00  0.00           C  
ATOM   1706  C   GLU   212      22.732   7.358  13.402  0.00  0.00           C  
ATOM   1707  O   GLU   212      23.701   6.608  13.490  0.00  0.00           O  
ATOM   1708  CB  GLU   212      23.007   9.865  13.754  0.00  0.00           C  
ATOM   1709  CG  GLU   212      24.396   9.892  14.446  0.00  0.00           C  
ATOM   1710  CD  GLU   212      24.677  11.136  15.295  0.00  0.00           C  
ATOM   1711  OE1 GLU   212      24.500  12.288  14.818  0.00  0.00           O  
ATOM   1712  OE2 GLU   212      25.110  10.962  16.466  0.00  0.00           O1-
ATOM   1713  N   LEU   213      21.526   6.965  13.848  0.00  0.00           N  
ATOM   1714  CA  LEU   213      21.214   5.655  14.385  0.00  0.00           C  
ATOM   1715  C   LEU   213      21.502   4.501  13.430  0.00  0.00           C  
ATOM   1716  O   LEU   213      22.016   3.474  13.860  0.00  0.00           O  
ATOM   1717  CB  LEU   213      19.726   5.618  14.821  0.00  0.00           C  
ATOM   1718  CG  LEU   213      19.474   5.779  16.333  0.00  0.00           C  
ATOM   1719  CD1 LEU   213      20.229   6.957  16.961  0.00  0.00           C  
ATOM   1720  CD2 LEU   213      17.965   5.897  16.587  0.00  0.00           C  
ATOM   1721  N   ALA   214      21.194   4.622  12.125  0.00  0.00           N  
ATOM   1722  CA  ALA   214      21.472   3.560  11.169  0.00  0.00           C  
ATOM   1723  C   ALA   214      22.837   3.637  10.496  0.00  0.00           C  
ATOM   1724  O   ALA   214      23.415   2.608  10.167  0.00  0.00           O  
ATOM   1725  CB  ALA   214      20.374   3.532  10.089  0.00  0.00           C  
ATOM   1726  N   THR   215      23.401   4.840  10.275  0.00  0.00           N  
ATOM   1727  CA  THR   215      24.683   4.963   9.577  0.00  0.00           C  
ATOM   1728  C   THR   215      25.858   5.054  10.522  0.00  0.00           C  
ATOM   1729  O   THR   215      27.002   4.812  10.147  0.00  0.00           O  
ATOM   1730  CB  THR   215      24.770   6.202   8.676  0.00  0.00           C  
ATOM   1731  CG2 THR   215      23.671   6.173   7.609  0.00  0.00           C  
ATOM   1732  OG1 THR   215      24.632   7.419   9.403  0.00  0.00           O  
ATOM   1733  N   GLY   216      25.630   5.437  11.791  0.00  0.00           N  
ATOM   1734  CA  GLY   216      26.708   5.649  12.747  0.00  0.00           C  
ATOM   1735  C   GLY   216      27.480   6.934  12.559  0.00  0.00           C  
ATOM   1736  O   GLY   216      28.574   7.076  13.101  0.00  0.00           O  
ATOM   1737  N   LYS   217      26.959   7.898  11.772  0.00  0.00           N  
ATOM   1738  CA  LYS   217      27.625   9.175  11.576  0.00  0.00           C  
ATOM   1739  C   LYS   217      26.638  10.318  11.383  0.00  0.00           C  
ATOM   1740  O   LYS   217      25.532  10.152  10.878  0.00  0.00           O  
ATOM   1741  CB  LYS   217      28.672   9.172  10.421  0.00  0.00           C  
ATOM   1742  CG  LYS   217      28.142   8.839   9.011  0.00  0.00           C  
ATOM   1743  CD  LYS   217      28.484   7.404   8.569  0.00  0.00           C  
ATOM   1744  CE  LYS   217      28.420   7.127   7.058  0.00  0.00           C  
ATOM   1745  NZ  LYS   217      29.594   7.695   6.353  0.00  0.00           N1+
ATOM   1746  N   ILE   218      27.039  11.527  11.828  0.00  0.00           N  
ATOM   1747  CA  ILE   218      26.252  12.754  11.832  0.00  0.00           C  
ATOM   1748  C   ILE   218      25.777  13.171  10.437  0.00  0.00           C  
ATOM   1749  O   ILE   218      26.549  13.246   9.481  0.00  0.00           O  
ATOM   1750  CB  ILE   218      27.071  13.878  12.477  0.00  0.00           C  
ATOM   1751  CG1 ILE   218      27.479  13.526  13.930  0.00  0.00           C  
ATOM   1752  CG2 ILE   218      26.300  15.215  12.467  0.00  0.00           C  
ATOM   1753  CD1 ILE   218      28.767  14.228  14.370  0.00  0.00           C  
ATOM   1754  N   LEU   219      24.462  13.455  10.287  0.00  0.00           N  
ATOM   1755  CA  LEU   219      23.838  13.780   9.010  0.00  0.00           C  
ATOM   1756  C   LEU   219      24.316  15.075   8.374  0.00  0.00           C  
ATOM   1757  O   LEU   219      24.654  15.130   7.187  0.00  0.00           O  
ATOM   1758  CB  LEU   219      22.305  13.853   9.204  0.00  0.00           C  
ATOM   1759  CG  LEU   219      21.477  14.175   7.943  0.00  0.00           C  
ATOM   1760  CD1 LEU   219      21.786  13.274   6.740  0.00  0.00           C  
ATOM   1761  CD2 LEU   219      19.987  14.110   8.279  0.00  0.00           C  
ATOM   1762  N   PHE   220      24.379  16.145   9.186  0.00  0.00           N  
ATOM   1763  CA  PHE   220      24.842  17.443   8.760  0.00  0.00           C  
ATOM   1764  C   PHE   220      25.913  17.884   9.746  0.00  0.00           C  
ATOM   1765  O   PHE   220      25.577  18.425  10.800  0.00  0.00           O  
ATOM   1766  CB  PHE   220      23.694  18.494   8.784  0.00  0.00           C  
ATOM   1767  CG  PHE   220      22.482  18.083   7.992  0.00  0.00           C  
ATOM   1768  CD1 PHE   220      22.544  17.822   6.612  0.00  0.00           C  
ATOM   1769  CD2 PHE   220      21.239  17.997   8.638  0.00  0.00           C  
ATOM   1770  CE1 PHE   220      21.386  17.507   5.887  0.00  0.00           C  
ATOM   1771  CE2 PHE   220      20.085  17.659   7.926  0.00  0.00           C  
ATOM   1772  CZ  PHE   220      20.153  17.431   6.545  0.00  0.00           C  
ATOM   1773  N   PRO   221      27.209  17.726   9.486  0.00  0.00           N  
ATOM   1774  CA  PRO   221      28.189  18.007  10.533  0.00  0.00           C  
ATOM   1775  C   PRO   221      28.732  19.397  10.282  0.00  0.00           C  
ATOM   1776  O   PRO   221      29.935  19.609  10.132  0.00  0.00           O  
ATOM   1777  CB  PRO   221      29.246  16.899  10.376  0.00  0.00           C  
ATOM   1778  CG  PRO   221      29.132  16.402   8.932  0.00  0.00           C  
ATOM   1779  CD  PRO   221      27.702  16.740   8.510  0.00  0.00           C  
ATOM   1780  N   GLY   222      27.810  20.378  10.246  0.00  0.00           N  
ATOM   1781  CA  GLY   222      28.099  21.771   9.958  0.00  0.00           C  
ATOM   1782  C   GLY   222      28.897  22.473  11.021  0.00  0.00           C  
ATOM   1783  O   GLY   222      28.582  22.441  12.210  0.00  0.00           O  
ATOM   1784  N   LYS   223      29.955  23.195  10.616  0.00  0.00           N  
ATOM   1785  CA  LYS   223      30.776  23.948  11.554  0.00  0.00           C  
ATOM   1786  C   LYS   223      30.143  25.261  11.996  0.00  0.00           C  
ATOM   1787  O   LYS   223      30.418  25.764  13.082  0.00  0.00           O  
ATOM   1788  CB  LYS   223      32.190  24.209  10.983  0.00  0.00           C  
ATOM   1789  CG  LYS   223      33.034  22.926  10.929  0.00  0.00           C  
ATOM   1790  CD  LYS   223      34.478  23.194  10.478  0.00  0.00           C  
ATOM   1791  CE  LYS   223      35.354  21.941  10.529  0.00  0.00           C  
ATOM   1792  NZ  LYS   223      36.737  22.273  10.118  0.00  0.00           N1+
ATOM   1793  N   SER   224      29.232  25.822  11.186  0.00  0.00           N  
ATOM   1794  CA  SER   224      28.576  27.084  11.468  0.00  0.00           C  
ATOM   1795  C   SER   224      27.122  26.992  11.063  0.00  0.00           C  
ATOM   1796  O   SER   224      26.704  26.054  10.390  0.00  0.00           O  
ATOM   1797  CB  SER   224      29.255  28.293  10.755  0.00  0.00           C  
ATOM   1798  OG  SER   224      29.059  28.292   9.335  0.00  0.00           O  
ATOM   1799  N   ASN   225      26.301  27.985  11.466  0.00  0.00           N  
ATOM   1800  CA  ASN   225      24.908  28.100  11.050  0.00  0.00           C  
ATOM   1801  C   ASN   225      24.735  28.208   9.533  0.00  0.00           C  
ATOM   1802  O   ASN   225      23.834  27.608   8.954  0.00  0.00           O  
ATOM   1803  CB  ASN   225      24.260  29.340  11.731  0.00  0.00           C  
ATOM   1804  CG  ASN   225      23.592  28.949  13.045  0.00  0.00           C  
ATOM   1805  ND2 ASN   225      23.267  29.954  13.885  0.00  0.00           N  
ATOM   1806  OD1 ASN   225      23.347  27.774  13.328  0.00  0.00           O  
ATOM   1807  N   ASN   226      25.620  28.957   8.847  0.00  0.00           N  
ATOM   1808  CA  ASN   226      25.643  29.049   7.394  0.00  0.00           C  
ATOM   1809  C   ASN   226      25.984  27.715   6.715  0.00  0.00           C  
ATOM   1810  O   ASN   226      25.346  27.291   5.755  0.00  0.00           O  
ATOM   1811  CB  ASN   226      26.676  30.138   7.010  0.00  0.00           C  
ATOM   1812  CG  ASN   226      26.673  30.457   5.518  0.00  0.00           C  
ATOM   1813  ND2 ASN   226      25.745  31.336   5.093  0.00  0.00           N  
ATOM   1814  OD1 ASN   226      27.495  29.929   4.764  0.00  0.00           O  
ATOM   1815  N   HIS   227      26.995  26.993   7.241  0.00  0.00           N  
ATOM   1816  CA  HIS   227      27.365  25.670   6.754  0.00  0.00           C  
ATOM   1817  C   HIS   227      26.284  24.611   6.937  0.00  0.00           C  
ATOM   1818  O   HIS   227      26.059  23.781   6.060  0.00  0.00           O  
ATOM   1819  CB  HIS   227      28.676  25.179   7.395  0.00  0.00           C  
ATOM   1820  CG  HIS   227      29.260  23.974   6.724  0.00  0.00           C  
ATOM   1821  CD2 HIS   227      29.162  23.554   5.436  0.00  0.00           C  
ATOM   1822  ND1 HIS   227      30.063  23.119   7.456  0.00  0.00           N  
ATOM   1823  CE1 HIS   227      30.431  22.187   6.592  0.00  0.00           C  
ATOM   1824  NE2 HIS   227      29.915  22.405   5.359  0.00  0.00           N  
ATOM   1825  N   MET   228      25.545  24.645   8.068  0.00  0.00           N  
ATOM   1826  CA  MET   228      24.351  23.835   8.266  0.00  0.00           C  
ATOM   1827  C   MET   228      23.293  24.070   7.199  0.00  0.00           C  
ATOM   1828  O   MET   228      22.747  23.125   6.643  0.00  0.00           O  
ATOM   1829  CB  MET   228      23.688  24.166   9.622  0.00  0.00           C  
ATOM   1830  CG  MET   228      24.377  23.514  10.831  0.00  0.00           C  
ATOM   1831  SD  MET   228      24.407  21.695  10.802  0.00  0.00           S  
ATOM   1832  CE  MET   228      22.611  21.419  10.734  0.00  0.00           C  
ATOM   1833  N   ILE   229      23.018  25.347   6.848  0.00  0.00           N  
ATOM   1834  CA  ILE   229      22.102  25.708   5.760  0.00  0.00           C  
ATOM   1835  C   ILE   229      22.503  25.126   4.410  0.00  0.00           C  
ATOM   1836  O   ILE   229      21.672  24.586   3.675  0.00  0.00           O  
ATOM   1837  CB  ILE   229      21.888  27.225   5.663  0.00  0.00           C  
ATOM   1838  CG1 ILE   229      20.934  27.673   6.787  0.00  0.00           C  
ATOM   1839  CG2 ILE   229      21.369  27.670   4.285  0.00  0.00           C  
ATOM   1840  CD1 ILE   229      20.664  29.179   6.822  0.00  0.00           C  
ATOM   1841  N   LYS   230      23.806  25.185   4.069  0.00  0.00           N  
ATOM   1842  CA  LYS   230      24.354  24.598   2.861  0.00  0.00           C  
ATOM   1843  C   LYS   230      24.140  23.096   2.769  0.00  0.00           C  
ATOM   1844  O   LYS   230      23.612  22.619   1.770  0.00  0.00           O  
ATOM   1845  CB  LYS   230      25.873  24.884   2.811  0.00  0.00           C  
ATOM   1846  CG  LYS   230      26.635  24.279   1.618  0.00  0.00           C  
ATOM   1847  CD  LYS   230      26.485  25.070   0.315  0.00  0.00           C  
ATOM   1848  CE  LYS   230      27.258  24.468  -0.857  0.00  0.00           C  
ATOM   1849  NZ  LYS   230      26.726  23.174  -1.240  0.00  0.00           N1+
ATOM   1850  N   LEU   231      24.480  22.334   3.828  0.00  0.00           N  
ATOM   1851  CA  LEU   231      24.315  20.886   3.896  0.00  0.00           C  
ATOM   1852  C   LEU   231      22.860  20.423   3.801  0.00  0.00           C  
ATOM   1853  O   LEU   231      22.546  19.420   3.161  0.00  0.00           O  
ATOM   1854  CB  LEU   231      24.937  20.337   5.201  0.00  0.00           C  
ATOM   1855  CG  LEU   231      26.469  20.461   5.305  0.00  0.00           C  
ATOM   1856  CD1 LEU   231      26.911  20.219   6.751  0.00  0.00           C  
ATOM   1857  CD2 LEU   231      27.192  19.482   4.373  0.00  0.00           C  
ATOM   1858  N   MET   232      21.914  21.156   4.423  0.00  0.00           N  
ATOM   1859  CA  MET   232      20.484  20.918   4.275  0.00  0.00           C  
ATOM   1860  C   MET   232      19.974  21.090   2.842  0.00  0.00           C  
ATOM   1861  O   MET   232      19.206  20.274   2.327  0.00  0.00           O  
ATOM   1862  CB  MET   232      19.702  21.818   5.259  0.00  0.00           C  
ATOM   1863  CG  MET   232      20.008  21.432   6.721  0.00  0.00           C  
ATOM   1864  SD  MET   232      19.049  22.312   7.988  0.00  0.00           S  
ATOM   1865  CE  MET   232      19.659  23.980   7.724  0.00  0.00           C  
ATOM   1866  N   MET   233      20.437  22.133   2.124  0.00  0.00           N  
ATOM   1867  CA  MET   233      20.130  22.302   0.710  0.00  0.00           C  
ATOM   1868  C   MET   233      20.773  21.289  -0.216  0.00  0.00           C  
ATOM   1869  O   MET   233      20.250  21.006  -1.289  0.00  0.00           O  
ATOM   1870  CB  MET   233      20.609  23.660   0.194  0.00  0.00           C  
ATOM   1871  CG  MET   233      19.741  24.832   0.625  0.00  0.00           C  
ATOM   1872  SD  MET   233      20.139  26.371  -0.257  0.00  0.00           S  
ATOM   1873  CE  MET   233      20.980  27.161   1.119  0.00  0.00           C  
ATOM   1874  N   GLU   234      21.908  20.677   0.163  0.00  0.00           N  
ATOM   1875  CA  GLU   234      22.553  19.661  -0.657  0.00  0.00           C  
ATOM   1876  C   GLU   234      21.691  18.427  -0.860  0.00  0.00           C  
ATOM   1877  O   GLU   234      21.897  17.644  -1.785  0.00  0.00           O  
ATOM   1878  CB  GLU   234      23.936  19.289  -0.080  0.00  0.00           C  
ATOM   1879  CG  GLU   234      24.914  20.466  -0.307  0.00  0.00           C  
ATOM   1880  CD  GLU   234      26.313  20.261   0.283  0.00  0.00           C  
ATOM   1881  OE1 GLU   234      26.645  19.252   0.912  0.00  0.00           O  
ATOM   1882  OE2 GLU   234      27.185  21.150   0.152  0.00  0.00           O1-
ATOM   1883  N   TYR   235      20.662  18.248  -0.014  0.00  0.00           N  
ATOM   1884  CA  TYR   235      19.729  17.158  -0.125  0.00  0.00           C  
ATOM   1885  C   TYR   235      18.361  17.547  -0.709  0.00  0.00           C  
ATOM   1886  O   TYR   235      17.732  16.748  -1.401  0.00  0.00           O  
ATOM   1887  CB  TYR   235      19.580  16.591   1.313  0.00  0.00           C  
ATOM   1888  CG  TYR   235      18.714  15.366   1.379  0.00  0.00           C  
ATOM   1889  CD1 TYR   235      18.703  14.415   0.343  0.00  0.00           C  
ATOM   1890  CD2 TYR   235      17.834  15.213   2.459  0.00  0.00           C  
ATOM   1891  CE1 TYR   235      17.747  13.395   0.332  0.00  0.00           C  
ATOM   1892  CE2 TYR   235      16.899  14.170   2.466  0.00  0.00           C  
ATOM   1893  CZ  TYR   235      16.853  13.267   1.398  0.00  0.00           C  
ATOM   1894  OH  TYR   235      15.823  12.317   1.315  0.00  0.00           O  
ATOM   1895  N   LYS   236      17.838  18.759  -0.444  0.00  0.00           N  
ATOM   1896  CA  LYS   236      16.486  19.118  -0.878  0.00  0.00           C  
ATOM   1897  C   LYS   236      16.427  20.315  -1.799  0.00  0.00           C  
ATOM   1898  O   LYS   236      15.344  20.775  -2.157  0.00  0.00           O  
ATOM   1899  CB  LYS   236      15.607  19.393   0.359  0.00  0.00           C  
ATOM   1900  CG  LYS   236      15.203  18.123   1.116  0.00  0.00           C  
ATOM   1901  CD  LYS   236      13.995  17.414   0.490  0.00  0.00           C  
ATOM   1902  CE  LYS   236      13.826  15.976   0.966  0.00  0.00           C  
ATOM   1903  NZ  LYS   236      14.777  15.102   0.244  0.00  0.00           N1+
ATOM   1904  N   GLY   237      17.584  20.814  -2.252  0.00  0.00           N  
ATOM   1905  CA  GLY   237      17.652  21.968  -3.133  0.00  0.00           C  
ATOM   1906  C   GLY   237      17.468  23.288  -2.431  0.00  0.00           C  
ATOM   1907  O   GLY   237      17.391  23.367  -1.206  0.00  0.00           O  
ATOM   1908  N   LYS   238      17.437  24.389  -3.213  0.00  0.00           N  
ATOM   1909  CA  LYS   238      17.317  25.754  -2.717  0.00  0.00           C  
ATOM   1910  C   LYS   238      16.094  26.003  -1.831  0.00  0.00           C  
ATOM   1911  O   LYS   238      14.975  25.560  -2.081  0.00  0.00           O  
ATOM   1912  CB  LYS   238      17.368  26.777  -3.894  0.00  0.00           C  
ATOM   1913  CG  LYS   238      17.161  28.281  -3.570  0.00  0.00           C  
ATOM   1914  CD  LYS   238      18.338  29.019  -2.897  0.00  0.00           C  
ATOM   1915  CE  LYS   238      19.275  29.805  -3.840  0.00  0.00           C  
ATOM   1916  NZ  LYS   238      18.606  30.957  -4.494  0.00  0.00           N1+
ATOM   1917  N   PHE   239      16.303  26.757  -0.731  0.00  0.00           N  
ATOM   1918  CA  PHE   239      15.249  27.143   0.190  0.00  0.00           C  
ATOM   1919  C   PHE   239      14.138  27.949  -0.488  0.00  0.00           C  
ATOM   1920  O   PHE   239      14.390  28.871  -1.261  0.00  0.00           O  
ATOM   1921  CB  PHE   239      15.796  27.987   1.370  0.00  0.00           C  
ATOM   1922  CG  PHE   239      16.740  27.295   2.313  0.00  0.00           C  
ATOM   1923  CD1 PHE   239      17.247  26.002   2.184  0.00  0.00           C  
ATOM   1924  CD2 PHE   239      17.056  28.005   3.465  0.00  0.00           C  
ATOM   1925  CE1 PHE   239      17.902  25.366   3.259  0.00  0.00           C  
ATOM   1926  CE2 PHE   239      17.798  27.428   4.501  0.00  0.00           C  
ATOM   1927  CZ  PHE   239      18.192  26.089   4.406  0.00  0.00           C  
ATOM   1928  N   SER   240      12.858  27.619  -0.214  0.00  0.00           N  
ATOM   1929  CA  SER   240      11.719  28.260  -0.864  0.00  0.00           C  
ATOM   1930  C   SER   240      11.649  29.758  -0.603  0.00  0.00           C  
ATOM   1931  O   SER   240      11.741  30.206   0.535  0.00  0.00           O  
ATOM   1932  CB  SER   240      10.391  27.616  -0.376  0.00  0.00           C  
ATOM   1933  OG  SER   240       9.220  28.104  -1.042  0.00  0.00           O  
ATOM   1934  N   HIS   241      11.442  30.580  -1.658  0.00  0.00           N  
ATOM   1935  CA  HIS   241      11.474  32.037  -1.577  0.00  0.00           C  
ATOM   1936  C   HIS   241      10.507  32.667  -0.587  0.00  0.00           C  
ATOM   1937  O   HIS   241      10.787  33.707   0.006  0.00  0.00           O  
ATOM   1938  CB  HIS   241      11.174  32.677  -2.947  0.00  0.00           C  
ATOM   1939  CG  HIS   241      12.219  32.451  -3.987  0.00  0.00           C  
ATOM   1940  CD2 HIS   241      13.521  32.072  -3.898  0.00  0.00           C  
ATOM   1941  ND1 HIS   241      11.913  32.829  -5.274  0.00  0.00           N  
ATOM   1942  CE1 HIS   241      13.034  32.678  -5.953  0.00  0.00           C  
ATOM   1943  NE2 HIS   241      14.039  32.223  -5.165  0.00  0.00           N  
ATOM   1944  N   LYS   242       9.331  32.046  -0.393  0.00  0.00           N  
ATOM   1945  CA  LYS   242       8.358  32.424   0.612  0.00  0.00           C  
ATOM   1946  C   LYS   242       8.891  32.270   2.043  0.00  0.00           C  
ATOM   1947  O   LYS   242       8.693  33.131   2.895  0.00  0.00           O  
ATOM   1948  CB  LYS   242       7.056  31.596   0.427  0.00  0.00           C  
ATOM   1949  CG  LYS   242       6.518  31.550  -1.021  0.00  0.00           C  
ATOM   1950  CD  LYS   242       6.878  30.239  -1.744  0.00  0.00           C  
ATOM   1951  CE  LYS   242       6.596  30.218  -3.246  0.00  0.00           C  
ATOM   1952  NZ  LYS   242       7.075  28.932  -3.803  0.00  0.00           N1+
ATOM   1953  N   MET   243       9.624  31.167   2.312  0.00  0.00           N  
ATOM   1954  CA  MET   243      10.228  30.859   3.599  0.00  0.00           C  
ATOM   1955  C   MET   243      11.348  31.820   3.985  0.00  0.00           C  
ATOM   1956  O   MET   243      11.427  32.286   5.120  0.00  0.00           O  
ATOM   1957  CB  MET   243      10.770  29.403   3.598  0.00  0.00           C  
ATOM   1958  CG  MET   243      11.132  28.854   4.992  0.00  0.00           C  
ATOM   1959  SD  MET   243      12.049  27.284   4.938  0.00  0.00           S  
ATOM   1960  CE  MET   243      12.408  27.282   6.719  0.00  0.00           C  
ATOM   1961  N   ILE   244      12.231  32.167   3.019  0.00  0.00           N  
ATOM   1962  CA  ILE   244      13.372  33.064   3.217  0.00  0.00           C  
ATOM   1963  C   ILE   244      12.933  34.454   3.657  0.00  0.00           C  
ATOM   1964  O   ILE   244      13.472  35.016   4.605  0.00  0.00           O  
ATOM   1965  CB  ILE   244      14.253  33.161   1.965  0.00  0.00           C  
ATOM   1966  CG1 ILE   244      14.786  31.775   1.532  0.00  0.00           C  
ATOM   1967  CG2 ILE   244      15.445  34.117   2.211  0.00  0.00           C  
ATOM   1968  CD1 ILE   244      15.294  31.772   0.086  0.00  0.00           C  
ATOM   1969  N   LYS   245      11.885  35.016   3.016  0.00  0.00           N  
ATOM   1970  CA  LYS   245      11.337  36.319   3.366  0.00  0.00           C  
ATOM   1971  C   LYS   245      10.692  36.387   4.744  0.00  0.00           C  
ATOM   1972  O   LYS   245      10.621  37.452   5.350  0.00  0.00           O  
ATOM   1973  CB  LYS   245      10.277  36.766   2.328  0.00  0.00           C  
ATOM   1974  CG  LYS   245      10.874  37.127   0.962  0.00  0.00           C  
ATOM   1975  CD  LYS   245       9.797  37.566  -0.043  0.00  0.00           C  
ATOM   1976  CE  LYS   245      10.399  37.942  -1.397  0.00  0.00           C  
ATOM   1977  NZ  LYS   245       9.335  38.313  -2.354  0.00  0.00           N1+
ATOM   1978  N   GLY   246      10.191  35.254   5.278  0.00  0.00           N  
ATOM   1979  CA  GLY   246       9.617  35.221   6.620  0.00  0.00           C  
ATOM   1980  C   GLY   246      10.632  35.094   7.731  0.00  0.00           C  
ATOM   1981  O   GLY   246      10.280  35.147   8.906  0.00  0.00           O  
ATOM   1982  N   GLY   247      11.923  34.897   7.394  0.00  0.00           N  
ATOM   1983  CA  GLY   247      12.991  34.787   8.378  0.00  0.00           C  
ATOM   1984  C   GLY   247      13.587  36.113   8.780  0.00  0.00           C  
ATOM   1985  O   GLY   247      13.964  36.931   7.950  0.00  0.00           O  
ATOM   1986  N   GLN   248      13.748  36.347  10.095  0.00  0.00           N  
ATOM   1987  CA  GLN   248      14.404  37.536  10.627  0.00  0.00           C  
ATOM   1988  C   GLN   248      15.890  37.658  10.307  0.00  0.00           C  
ATOM   1989  O   GLN   248      16.390  38.731   9.982  0.00  0.00           O  
ATOM   1990  CB  GLN   248      14.203  37.638  12.157  0.00  0.00           C  
ATOM   1991  CG  GLN   248      12.715  37.735  12.566  0.00  0.00           C  
ATOM   1992  CD  GLN   248      12.074  39.023  12.045  0.00  0.00           C  
ATOM   1993  NE2 GLN   248      10.930  38.898  11.335  0.00  0.00           N  
ATOM   1994  OE1 GLN   248      12.570  40.127  12.272  0.00  0.00           O  
ATOM   1995  N   PHE   249      16.648  36.548  10.353  0.00  0.00           N  
ATOM   1996  CA  PHE   249      18.090  36.559  10.155  0.00  0.00           C  
ATOM   1997  C   PHE   249      18.438  36.242   8.707  0.00  0.00           C  
ATOM   1998  O   PHE   249      19.517  35.734   8.401  0.00  0.00           O  
ATOM   1999  CB  PHE   249      18.838  35.545  11.066  0.00  0.00           C  
ATOM   2000  CG  PHE   249      18.538  35.749  12.526  0.00  0.00           C  
ATOM   2001  CD1 PHE   249      19.068  36.839  13.236  0.00  0.00           C  
ATOM   2002  CD2 PHE   249      17.755  34.809  13.213  0.00  0.00           C  
ATOM   2003  CE1 PHE   249      18.793  37.001  14.602  0.00  0.00           C  
ATOM   2004  CE2 PHE   249      17.467  34.970  14.573  0.00  0.00           C  
ATOM   2005  CZ  PHE   249      17.984  36.069  15.268  0.00  0.00           C  
ATOM   2006  N   TYR   250      17.523  36.541   7.755  0.00  0.00           N  
ATOM   2007  CA  TYR   250      17.678  36.195   6.349  0.00  0.00           C  
ATOM   2008  C   TYR   250      18.929  36.793   5.713  0.00  0.00           C  
ATOM   2009  O   TYR   250      19.644  36.129   4.968  0.00  0.00           O  
ATOM   2010  CB  TYR   250      16.389  36.477   5.505  0.00  0.00           C  
ATOM   2011  CG  TYR   250      16.264  37.863   4.908  0.00  0.00           C  
ATOM   2012  CD1 TYR   250      15.643  38.911   5.605  0.00  0.00           C  
ATOM   2013  CD2 TYR   250      16.783  38.117   3.622  0.00  0.00           C  
ATOM   2014  CE1 TYR   250      15.581  40.196   5.044  0.00  0.00           C  
ATOM   2015  CE2 TYR   250      16.728  39.403   3.064  0.00  0.00           C  
ATOM   2016  CZ  TYR   250      16.143  40.449   3.783  0.00  0.00           C  
ATOM   2017  OH  TYR   250      16.114  41.760   3.258  0.00  0.00           O  
ATOM   2018  N   SER   251      19.239  38.055   6.065  0.00  0.00           N  
ATOM   2019  CA  SER   251      20.328  38.857   5.524  0.00  0.00           C  
ATOM   2020  C   SER   251      21.718  38.333   5.828  0.00  0.00           C  
ATOM   2021  O   SER   251      22.684  38.651   5.140  0.00  0.00           O  
ATOM   2022  CB  SER   251      20.245  40.321   6.034  0.00  0.00           C  
ATOM   2023  OG  SER   251      20.305  40.395   7.463  0.00  0.00           O  
ATOM   2024  N   GLN   252      21.851  37.481   6.861  0.00  0.00           N  
ATOM   2025  CA  GLN   252      23.093  36.817   7.201  0.00  0.00           C  
ATOM   2026  C   GLN   252      23.414  35.637   6.290  0.00  0.00           C  
ATOM   2027  O   GLN   252      24.544  35.157   6.282  0.00  0.00           O  
ATOM   2028  CB  GLN   252      23.043  36.305   8.663  0.00  0.00           C  
ATOM   2029  CG  GLN   252      23.128  37.442   9.705  0.00  0.00           C  
ATOM   2030  CD  GLN   252      23.112  36.892  11.129  0.00  0.00           C  
ATOM   2031  NE2 GLN   252      24.285  36.415  11.605  0.00  0.00           N  
ATOM   2032  OE1 GLN   252      22.092  36.876  11.818  0.00  0.00           O  
ATOM   2033  N   HIS   253      22.437  35.136   5.505  0.00  0.00           N  
ATOM   2034  CA  HIS   253      22.650  33.949   4.684  0.00  0.00           C  
ATOM   2035  C   HIS   253      22.163  34.108   3.255  0.00  0.00           C  
ATOM   2036  O   HIS   253      22.560  33.354   2.372  0.00  0.00           O  
ATOM   2037  CB  HIS   253      21.928  32.725   5.294  0.00  0.00           C  
ATOM   2038  CG  HIS   253      22.255  32.496   6.738  0.00  0.00           C  
ATOM   2039  CD2 HIS   253      21.535  32.840   7.837  0.00  0.00           C  
ATOM   2040  ND1 HIS   253      23.427  31.860   7.111  0.00  0.00           N  
ATOM   2041  CE1 HIS   253      23.391  31.835   8.430  0.00  0.00           C  
ATOM   2042  NE2 HIS   253      22.268  32.413   8.919  0.00  0.00           N  
ATOM   2043  N   PHE   254      21.296  35.096   2.981  0.00  0.00           N  
ATOM   2044  CA  PHE   254      20.715  35.331   1.674  0.00  0.00           C  
ATOM   2045  C   PHE   254      20.755  36.818   1.365  0.00  0.00           C  
ATOM   2046  O   PHE   254      20.858  37.657   2.256  0.00  0.00           O  
ATOM   2047  CB  PHE   254      19.228  34.878   1.593  0.00  0.00           C  
ATOM   2048  CG  PHE   254      19.091  33.384   1.630  0.00  0.00           C  
ATOM   2049  CD1 PHE   254      19.069  32.651   0.434  0.00  0.00           C  
ATOM   2050  CD2 PHE   254      18.954  32.697   2.847  0.00  0.00           C  
ATOM   2051  CE1 PHE   254      18.952  31.257   0.449  0.00  0.00           C  
ATOM   2052  CE2 PHE   254      18.841  31.300   2.866  0.00  0.00           C  
ATOM   2053  CZ  PHE   254      18.846  30.579   1.667  0.00  0.00           C  
ATOM   2054  N   ASN   255      20.668  37.186   0.071  0.00  0.00           N  
ATOM   2055  CA  ASN   255      20.645  38.570  -0.368  0.00  0.00           C  
ATOM   2056  C   ASN   255      19.253  38.982  -0.867  0.00  0.00           C  
ATOM   2057  O   ASN   255      18.304  38.200  -0.836  0.00  0.00           O  
ATOM   2058  CB  ASN   255      21.764  38.811  -1.432  0.00  0.00           C  
ATOM   2059  CG  ASN   255      21.567  38.011  -2.722  0.00  0.00           C  
ATOM   2060  ND2 ASN   255      22.640  37.896  -3.535  0.00  0.00           N  
ATOM   2061  OD1 ASN   255      20.482  37.533  -3.050  0.00  0.00           O  
ATOM   2062  N   GLU   256      19.119  40.218  -1.399  0.00  0.00           N  
ATOM   2063  CA  GLU   256      17.860  40.769  -1.890  0.00  0.00           C  
ATOM   2064  C   GLU   256      17.297  40.078  -3.131  0.00  0.00           C  
ATOM   2065  O   GLU   256      16.121  40.212  -3.461  0.00  0.00           O  
ATOM   2066  CB  GLU   256      18.012  42.278  -2.214  0.00  0.00           C  
ATOM   2067  CG  GLU   256      18.364  43.173  -0.997  0.00  0.00           C  
ATOM   2068  CD  GLU   256      17.369  43.039   0.159  0.00  0.00           C  
ATOM   2069  OE1 GLU   256      17.524  42.091   0.978  0.00  0.00           O  
ATOM   2070  OE2 GLU   256      16.455  43.892   0.243  0.00  0.00           O1-
ATOM   2071  N   ASN   257      18.119  39.279  -3.843  0.00  0.00           N  
ATOM   2072  CA  ASN   257      17.677  38.521  -5.004  0.00  0.00           C  
ATOM   2073  C   ASN   257      17.311  37.089  -4.616  0.00  0.00           C  
ATOM   2074  O   ASN   257      16.913  36.291  -5.459  0.00  0.00           O  
ATOM   2075  CB  ASN   257      18.774  38.502  -6.100  0.00  0.00           C  
ATOM   2076  CG  ASN   257      19.016  39.916  -6.614  0.00  0.00           C  
ATOM   2077  ND2 ASN   257      20.188  40.501  -6.272  0.00  0.00           N  
ATOM   2078  OD1 ASN   257      18.194  40.514  -7.308  0.00  0.00           O  
ATOM   2079  N   LEU   258      17.407  36.769  -3.302  0.00  0.00           N  
ATOM   2080  CA  LEU   258      17.045  35.507  -2.672  0.00  0.00           C  
ATOM   2081  C   LEU   258      18.072  34.407  -2.916  0.00  0.00           C  
ATOM   2082  O   LEU   258      17.775  33.206  -2.934  0.00  0.00           O  
ATOM   2083  CB  LEU   258      15.595  35.057  -2.980  0.00  0.00           C  
ATOM   2084  CG  LEU   258      14.525  36.038  -2.464  0.00  0.00           C  
ATOM   2085  CD1 LEU   258      13.316  36.042  -3.406  0.00  0.00           C  
ATOM   2086  CD2 LEU   258      14.114  35.711  -1.025  0.00  0.00           C  
ATOM   2087  N   ASP   259      19.352  34.803  -3.041  0.00  0.00           N  
ATOM   2088  CA  ASP   259      20.431  33.881  -3.320  0.00  0.00           C  
ATOM   2089  C   ASP   259      21.336  33.675  -2.136  0.00  0.00           C  
ATOM   2090  O   ASP   259      21.635  34.584  -1.365  0.00  0.00           O  
ATOM   2091  CB  ASP   259      21.234  34.289  -4.563  0.00  0.00           C  
ATOM   2092  CG  ASP   259      20.348  34.083  -5.771  0.00  0.00           C  
ATOM   2093  OD1 ASP   259      20.356  34.963  -6.660  0.00  0.00           O  
ATOM   2094  OD2 ASP   259      19.686  33.007  -5.819  0.00  0.00           O1-
ATOM   2095  N   PHE   260      21.720  32.397  -1.948  0.00  0.00           N  
ATOM   2096  CA  PHE   260      22.471  31.930  -0.808  0.00  0.00           C  
ATOM   2097  C   PHE   260      23.908  32.408  -0.869  0.00  0.00           C  
ATOM   2098  O   PHE   260      24.569  32.372  -1.908  0.00  0.00           O  
ATOM   2099  CB  PHE   260      22.379  30.380  -0.687  0.00  0.00           C  
ATOM   2100  CG  PHE   260      23.104  29.826   0.515  0.00  0.00           C  
ATOM   2101  CD1 PHE   260      22.763  30.224   1.820  0.00  0.00           C  
ATOM   2102  CD2 PHE   260      24.136  28.889   0.340  0.00  0.00           C  
ATOM   2103  CE1 PHE   260      23.492  29.751   2.919  0.00  0.00           C  
ATOM   2104  CE2 PHE   260      24.841  28.391   1.440  0.00  0.00           C  
ATOM   2105  CZ  PHE   260      24.529  28.833   2.729  0.00  0.00           C  
ATOM   2106  N   LEU   261      24.407  32.857   0.285  0.00  0.00           N  
ATOM   2107  CA  LEU   261      25.760  33.303   0.453  0.00  0.00           C  
ATOM   2108  C   LEU   261      26.484  32.253   1.264  0.00  0.00           C  
ATOM   2109  O   LEU   261      26.281  32.132   2.468  0.00  0.00           O  
ATOM   2110  CB  LEU   261      25.771  34.644   1.224  0.00  0.00           C  
ATOM   2111  CG  LEU   261      25.006  35.788   0.527  0.00  0.00           C  
ATOM   2112  CD1 LEU   261      24.940  37.016   1.444  0.00  0.00           C  
ATOM   2113  CD2 LEU   261      25.613  36.156  -0.833  0.00  0.00           C  
ATOM   2114  N   TYR   262      27.352  31.453   0.622  0.00  0.00           N  
ATOM   2115  CA  TYR   262      28.087  30.407   1.311  0.00  0.00           C  
ATOM   2116  C   TYR   262      29.428  30.942   1.784  0.00  0.00           C  
ATOM   2117  O   TYR   262      30.160  31.562   1.016  0.00  0.00           O  
ATOM   2118  CB  TYR   262      28.276  29.190   0.368  0.00  0.00           C  
ATOM   2119  CG  TYR   262      28.920  27.981   0.996  0.00  0.00           C  
ATOM   2120  CD1 TYR   262      28.602  27.528   2.292  0.00  0.00           C  
ATOM   2121  CD2 TYR   262      29.848  27.253   0.234  0.00  0.00           C  
ATOM   2122  CE1 TYR   262      29.221  26.382   2.814  0.00  0.00           C  
ATOM   2123  CE2 TYR   262      30.459  26.106   0.753  0.00  0.00           C  
ATOM   2124  CZ  TYR   262      30.160  25.683   2.049  0.00  0.00           C  
ATOM   2125  OH  TYR   262      30.860  24.591   2.591  0.00  0.00           O  
ATOM   2126  N   VAL   263      29.760  30.732   3.070  0.00  0.00           N  
ATOM   2127  CA  VAL   263      30.987  31.230   3.675  0.00  0.00           C  
ATOM   2128  C   VAL   263      32.007  30.112   3.832  0.00  0.00           C  
ATOM   2129  O   VAL   263      31.803  29.160   4.584  0.00  0.00           O  
ATOM   2130  CB  VAL   263      30.720  31.862   5.042  0.00  0.00           C  
ATOM   2131  CG1 VAL   263      32.026  32.321   5.724  0.00  0.00           C  
ATOM   2132  CG2 VAL   263      29.768  33.063   4.878  0.00  0.00           C  
ATOM   2133  N   ASP   264      33.158  30.240   3.140  0.00  0.00           N  
ATOM   2134  CA  ASP   264      34.245  29.279   3.185  0.00  0.00           C  
ATOM   2135  C   ASP   264      35.486  29.883   3.864  0.00  0.00           C  
ATOM   2136  O   ASP   264      35.751  31.081   3.790  0.00  0.00           O  
ATOM   2137  CB  ASP   264      34.632  28.837   1.750  0.00  0.00           C  
ATOM   2138  CG  ASP   264      33.585  27.916   1.134  0.00  0.00           C  
ATOM   2139  OD1 ASP   264      33.396  26.796   1.682  0.00  0.00           O  
ATOM   2140  OD2 ASP   264      33.017  28.286   0.071  0.00  0.00           O1-
ATOM   2141  N   ARG   265      36.300  29.050   4.560  0.00  0.00           N  
ATOM   2142  CA  ARG   265      37.531  29.478   5.219  0.00  0.00           C  
ATOM   2143  C   ARG   265      38.754  29.197   4.352  0.00  0.00           C  
ATOM   2144  O   ARG   265      39.235  28.065   4.280  0.00  0.00           O  
ATOM   2145  CB  ARG   265      37.712  28.729   6.575  0.00  0.00           C  
ATOM   2146  CG  ARG   265      38.958  29.124   7.410  0.00  0.00           C  
ATOM   2147  CD  ARG   265      39.085  28.348   8.728  0.00  0.00           C  
ATOM   2148  NE  ARG   265      40.307  28.847   9.448  0.00  0.00           N  
ATOM   2149  CZ  ARG   265      41.548  28.377   9.253  0.00  0.00           C  
ATOM   2150  NH1 ARG   265      42.558  28.881   9.959  0.00  0.00           N  
ATOM   2151  NH2 ARG   265      41.807  27.404   8.387  0.00  0.00           N1+
ATOM   2152  N   ASP   266      39.336  30.234   3.714  0.00  0.00           N  
ATOM   2153  CA  ASP   266      40.637  30.129   3.065  0.00  0.00           C  
ATOM   2154  C   ASP   266      41.739  30.039   4.129  0.00  0.00           C  
ATOM   2155  O   ASP   266      41.948  30.945   4.932  0.00  0.00           O  
ATOM   2156  CB  ASP   266      40.847  31.299   2.059  0.00  0.00           C  
ATOM   2157  CG  ASP   266      42.188  31.292   1.327  0.00  0.00           C  
ATOM   2158  OD1 ASP   266      43.067  30.443   1.630  0.00  0.00           O  
ATOM   2159  OD2 ASP   266      42.389  32.200   0.481  0.00  0.00           O1-
ATOM   2160  N   HIS   267      42.454  28.896   4.183  0.00  0.00           N  
ATOM   2161  CA  HIS   267      43.503  28.666   5.161  0.00  0.00           C  
ATOM   2162  C   HIS   267      44.780  29.441   4.899  0.00  0.00           C  
ATOM   2163  O   HIS   267      45.411  29.941   5.828  0.00  0.00           O  
ATOM   2164  CB  HIS   267      43.857  27.165   5.256  0.00  0.00           C  
ATOM   2165  CG  HIS   267      44.854  26.817   6.328  0.00  0.00           C  
ATOM   2166  CD2 HIS   267      46.144  26.413   6.194  0.00  0.00           C  
ATOM   2167  ND1 HIS   267      44.504  26.881   7.670  0.00  0.00           N  
ATOM   2168  CE1 HIS   267      45.595  26.508   8.318  0.00  0.00           C  
ATOM   2169  NE2 HIS   267      46.613  26.216   7.473  0.00  0.00           N  
ATOM   2170  N   TYR   268      45.213  29.537   3.626  0.00  0.00           N  
ATOM   2171  CA  TYR   268      46.456  30.215   3.290  0.00  0.00           C  
ATOM   2172  C   TYR   268      46.343  31.725   3.456  0.00  0.00           C  
ATOM   2173  O   TYR   268      47.185  32.371   4.080  0.00  0.00           O  
ATOM   2174  CB  TYR   268      46.876  29.863   1.837  0.00  0.00           C  
ATOM   2175  CG  TYR   268      48.192  30.497   1.439  0.00  0.00           C  
ATOM   2176  CD1 TYR   268      48.207  31.626   0.603  0.00  0.00           C  
ATOM   2177  CD2 TYR   268      49.413  29.998   1.925  0.00  0.00           C  
ATOM   2178  CE1 TYR   268      49.415  32.256   0.272  0.00  0.00           C  
ATOM   2179  CE2 TYR   268      50.625  30.625   1.592  0.00  0.00           C  
ATOM   2180  CZ  TYR   268      50.624  31.758   0.769  0.00  0.00           C  
ATOM   2181  OH  TYR   268      51.835  32.397   0.435  0.00  0.00           O  
ATOM   2182  N   SER   269      45.246  32.306   2.939  0.00  0.00           N  
ATOM   2183  CA  SER   269      44.987  33.733   3.056  0.00  0.00           C  
ATOM   2184  C   SER   269      44.423  34.104   4.412  0.00  0.00           C  
ATOM   2185  O   SER   269      44.367  35.283   4.761  0.00  0.00           O  
ATOM   2186  CB  SER   269      43.931  34.215   2.045  0.00  0.00           C  
ATOM   2187  OG  SER   269      44.340  34.064   0.683  0.00  0.00           O  
ATOM   2188  N   LYS   270      43.970  33.100   5.187  0.00  0.00           N  
ATOM   2189  CA  LYS   270      43.408  33.228   6.523  0.00  0.00           C  
ATOM   2190  C   LYS   270      42.148  34.079   6.612  0.00  0.00           C  
ATOM   2191  O   LYS   270      42.005  34.923   7.492  0.00  0.00           O  
ATOM   2192  CB  LYS   270      44.458  33.722   7.543  0.00  0.00           C  
ATOM   2193  CG  LYS   270      45.664  32.782   7.681  0.00  0.00           C  
ATOM   2194  CD  LYS   270      46.712  33.323   8.665  0.00  0.00           C  
ATOM   2195  CE  LYS   270      47.905  32.384   8.833  0.00  0.00           C  
ATOM   2196  NZ  LYS   270      48.883  32.999   9.754  0.00  0.00           N1+
ATOM   2197  N   LYS   271      41.183  33.855   5.703  0.00  0.00           N  
ATOM   2198  CA  LYS   271      40.050  34.748   5.581  0.00  0.00           C  
ATOM   2199  C   LYS   271      38.820  34.068   5.026  0.00  0.00           C  
ATOM   2200  O   LYS   271      38.879  33.062   4.322  0.00  0.00           O  
ATOM   2201  CB  LYS   271      40.392  35.977   4.695  0.00  0.00           C  
ATOM   2202  CG  LYS   271      40.750  35.658   3.230  0.00  0.00           C  
ATOM   2203  CD  LYS   271      41.180  36.910   2.443  0.00  0.00           C  
ATOM   2204  CE  LYS   271      41.466  36.635   0.963  0.00  0.00           C  
ATOM   2205  NZ  LYS   271      42.001  37.853   0.315  0.00  0.00           N1+
ATOM   2206  N   GLU   272      37.646  34.630   5.366  0.00  0.00           N  
ATOM   2207  CA  GLU   272      36.374  34.249   4.798  0.00  0.00           C  
ATOM   2208  C   GLU   272      36.223  34.621   3.332  0.00  0.00           C  
ATOM   2209  O   GLU   272      36.597  35.707   2.886  0.00  0.00           O  
ATOM   2210  CB  GLU   272      35.209  34.844   5.614  0.00  0.00           C  
ATOM   2211  CG  GLU   272      35.165  34.274   7.049  0.00  0.00           C  
ATOM   2212  CD  GLU   272      33.927  34.698   7.836  0.00  0.00           C  
ATOM   2213  OE1 GLU   272      33.256  35.677   7.424  0.00  0.00           O  
ATOM   2214  OE2 GLU   272      33.651  34.024   8.863  0.00  0.00           O1-
ATOM   2215  N   VAL   273      35.652  33.697   2.543  0.00  0.00           N  
ATOM   2216  CA  VAL   273      35.359  33.890   1.137  0.00  0.00           C  
ATOM   2217  C   VAL   273      33.882  33.602   0.954  0.00  0.00           C  
ATOM   2218  O   VAL   273      33.393  32.542   1.334  0.00  0.00           O  
ATOM   2219  CB  VAL   273      36.204  32.981   0.243  0.00  0.00           C  
ATOM   2220  CG1 VAL   273      35.877  33.187  -1.251  0.00  0.00           C  
ATOM   2221  CG2 VAL   273      37.697  33.272   0.498  0.00  0.00           C  
ATOM   2222  N   VAL   274      33.120  34.568   0.393  0.00  0.00           N  
ATOM   2223  CA  VAL   274      31.684  34.427   0.184  0.00  0.00           C  
ATOM   2224  C   VAL   274      31.400  33.991  -1.243  0.00  0.00           C  
ATOM   2225  O   VAL   274      31.717  34.683  -2.210  0.00  0.00           O  
ATOM   2226  CB  VAL   274      30.898  35.705   0.479  0.00  0.00           C  
ATOM   2227  CG1 VAL   274      29.386  35.484   0.260  0.00  0.00           C  
ATOM   2228  CG2 VAL   274      31.145  36.125   1.939  0.00  0.00           C  
ATOM   2229  N   ARG   275      30.761  32.820  -1.410  0.00  0.00           N  
ATOM   2230  CA  ARG   275      30.386  32.280  -2.700  0.00  0.00           C  
ATOM   2231  C   ARG   275      28.889  32.451  -2.930  0.00  0.00           C  
ATOM   2232  O   ARG   275      28.052  31.897  -2.220  0.00  0.00           O  
ATOM   2233  CB  ARG   275      30.786  30.789  -2.779  0.00  0.00           C  
ATOM   2234  CG  ARG   275      30.513  30.108  -4.135  0.00  0.00           C  
ATOM   2235  CD  ARG   275      30.989  28.653  -4.152  0.00  0.00           C  
ATOM   2236  NE  ARG   275      30.638  28.101  -5.500  0.00  0.00           N  
ATOM   2237  CZ  ARG   275      30.916  26.852  -5.888  0.00  0.00           C  
ATOM   2238  NH1 ARG   275      30.573  26.460  -7.114  0.00  0.00           N  
ATOM   2239  NH2 ARG   275      31.525  25.988  -5.081  0.00  0.00           N1+
ATOM   2240  N   VAL   276      28.521  33.248  -3.954  0.00  0.00           N  
ATOM   2241  CA  VAL   276      27.138  33.509  -4.338  0.00  0.00           C  
ATOM   2242  C   VAL   276      26.554  32.336  -5.111  0.00  0.00           C  
ATOM   2243  O   VAL   276      27.095  31.909  -6.131  0.00  0.00           O  
ATOM   2244  CB  VAL   276      27.013  34.794  -5.159  0.00  0.00           C  
ATOM   2245  CG1 VAL   276      25.548  35.085  -5.545  0.00  0.00           C  
ATOM   2246  CG2 VAL   276      27.576  35.970  -4.340  0.00  0.00           C  
ATOM   2247  N   ILE   277      25.437  31.764  -4.621  0.00  0.00           N  
ATOM   2248  CA  ILE   277      24.803  30.611  -5.240  0.00  0.00           C  
ATOM   2249  C   ILE   277      23.363  30.934  -5.612  0.00  0.00           C  
ATOM   2250  O   ILE   277      22.485  31.080  -4.757  0.00  0.00           O  
ATOM   2251  CB  ILE   277      24.868  29.382  -4.329  0.00  0.00           C  
ATOM   2252  CG1 ILE   277      26.342  28.971  -4.084  0.00  0.00           C  
ATOM   2253  CG2 ILE   277      24.071  28.209  -4.934  0.00  0.00           C  
ATOM   2254  CD1 ILE   277      26.520  27.841  -3.062  0.00  0.00           C  
ATOM   2255  N   SER   278      23.094  31.021  -6.936  0.00  0.00           N  
ATOM   2256  CA  SER   278      21.766  31.216  -7.505  0.00  0.00           C  
ATOM   2257  C   SER   278      20.809  30.054  -7.310  0.00  0.00           C  
ATOM   2258  O   SER   278      19.642  30.224  -6.969  0.00  0.00           O  
ATOM   2259  CB  SER   278      21.798  31.556  -9.011  0.00  0.00           C  
ATOM   2260  OG  SER   278      22.538  30.577  -9.746  0.00  0.00           O  
ATOM   2261  N   ASP   279      21.295  28.820  -7.490  0.00  0.00           N  
ATOM   2262  CA  ASP   279      20.526  27.628  -7.223  0.00  0.00           C  
ATOM   2263  C   ASP   279      21.475  26.561  -6.700  0.00  0.00           C  
ATOM   2264  O   ASP   279      22.658  26.531  -7.039  0.00  0.00           O  
ATOM   2265  CB  ASP   279      19.754  27.153  -8.477  0.00  0.00           C  
ATOM   2266  CG  ASP   279      18.801  26.043  -8.080  0.00  0.00           C  
ATOM   2267  OD1 ASP   279      19.161  24.860  -8.298  0.00  0.00           O  
ATOM   2268  OD2 ASP   279      17.768  26.366  -7.443  0.00  0.00           O1-
ATOM   2269  N   LEU   280      20.977  25.674  -5.819  0.00  0.00           N  
ATOM   2270  CA  LEU   280      21.788  24.618  -5.257  0.00  0.00           C  
ATOM   2271  C   LEU   280      21.154  23.301  -5.640  0.00  0.00           C  
ATOM   2272  O   LEU   280      20.117  22.899  -5.121  0.00  0.00           O  
ATOM   2273  CB  LEU   280      21.953  24.758  -3.723  0.00  0.00           C  
ATOM   2274  CG  LEU   280      23.211  24.088  -3.129  0.00  0.00           C  
ATOM   2275  CD1 LEU   280      23.476  24.657  -1.735  0.00  0.00           C  
ATOM   2276  CD2 LEU   280      23.090  22.564  -3.073  0.00  0.00           C  
ATOM   2277  N   ARG   281      21.792  22.593  -6.584  0.00  0.00           N  
ATOM   2278  CA  ARG   281      21.332  21.313  -7.077  0.00  0.00           C  
ATOM   2279  C   ARG   281      21.397  20.190  -6.031  0.00  0.00           C  
ATOM   2280  O   ARG   281      22.329  20.194  -5.226  0.00  0.00           O  
ATOM   2281  CB  ARG   281      22.135  20.944  -8.350  0.00  0.00           C  
ATOM   2282  CG  ARG   281      21.643  19.684  -9.091  0.00  0.00           C  
ATOM   2283  CD  ARG   281      22.354  19.439 -10.423  0.00  0.00           C  
ATOM   2284  NE  ARG   281      21.781  18.174 -10.983  0.00  0.00           N  
ATOM   2285  CZ  ARG   281      22.166  17.626 -12.143  0.00  0.00           C  
ATOM   2286  NH1 ARG   281      21.592  16.497 -12.552  0.00  0.00           N  
ATOM   2287  NH2 ARG   281      23.109  18.180 -12.898  0.00  0.00           N1+
ATOM   2288  N   PRO   282      20.521  19.179  -5.997  0.00  0.00           N  
ATOM   2289  CA  PRO   282      20.605  18.199  -4.918  0.00  0.00           C  
ATOM   2290  C   PRO   282      21.633  17.136  -5.254  0.00  0.00           C  
ATOM   2291  O   PRO   282      21.436  16.331  -6.164  0.00  0.00           O  
ATOM   2292  CB  PRO   282      19.195  17.582  -4.836  0.00  0.00           C  
ATOM   2293  CG  PRO   282      18.272  18.597  -5.510  0.00  0.00           C  
ATOM   2294  CD  PRO   282      19.166  19.239  -6.567  0.00  0.00           C  
ATOM   2295  N   THR   283      22.767  17.153  -4.541  0.00  0.00           N  
ATOM   2296  CA  THR   283      23.900  16.272  -4.776  0.00  0.00           C  
ATOM   2297  C   THR   283      24.033  15.187  -3.727  0.00  0.00           C  
ATOM   2298  O   THR   283      24.694  14.174  -3.954  0.00  0.00           O  
ATOM   2299  CB  THR   283      25.221  17.042  -4.765  0.00  0.00           C  
ATOM   2300  CG2 THR   283      25.290  17.955  -5.999  0.00  0.00           C  
ATOM   2301  OG1 THR   283      25.320  17.874  -3.609  0.00  0.00           O  
ATOM   2302  N   LYS   284      23.398  15.342  -2.549  0.00  0.00           N  
ATOM   2303  CA  LYS   284      23.565  14.420  -1.440  0.00  0.00           C  
ATOM   2304  C   LYS   284      22.683  13.188  -1.597  0.00  0.00           C  
ATOM   2305  O   LYS   284      21.459  13.238  -1.482  0.00  0.00           O  
ATOM   2306  CB  LYS   284      23.304  15.134  -0.085  0.00  0.00           C  
ATOM   2307  CG  LYS   284      24.117  14.593   1.106  0.00  0.00           C  
ATOM   2308  CD  LYS   284      23.444  13.446   1.874  0.00  0.00           C  
ATOM   2309  CE  LYS   284      24.385  12.696   2.824  0.00  0.00           C  
ATOM   2310  NZ  LYS   284      24.907  13.537   3.927  0.00  0.00           N1+
ATOM   2311  N   ASN   285      23.304  12.021  -1.860  0.00  0.00           N  
ATOM   2312  CA  ASN   285      22.584  10.786  -2.114  0.00  0.00           C  
ATOM   2313  C   ASN   285      22.312  10.037  -0.817  0.00  0.00           C  
ATOM   2314  O   ASN   285      23.095   9.200  -0.374  0.00  0.00           O  
ATOM   2315  CB  ASN   285      23.359   9.885  -3.115  0.00  0.00           C  
ATOM   2316  CG  ASN   285      22.534   8.697  -3.619  0.00  0.00           C  
ATOM   2317  ND2 ASN   285      22.830   8.260  -4.864  0.00  0.00           N  
ATOM   2318  OD1 ASN   285      21.656   8.142  -2.952  0.00  0.00           O  
ATOM   2319  N   ILE   286      21.131  10.285  -0.225  0.00  0.00           N  
ATOM   2320  CA  ILE   286      20.680   9.692   1.027  0.00  0.00           C  
ATOM   2321  C   ILE   286      20.611   8.163   1.006  0.00  0.00           C  
ATOM   2322  O   ILE   286      20.972   7.492   1.971  0.00  0.00           O  
ATOM   2323  CB  ILE   286      19.341  10.313   1.445  0.00  0.00           C  
ATOM   2324  CG1 ILE   286      18.960  10.034   2.918  0.00  0.00           C  
ATOM   2325  CG2 ILE   286      18.199   9.910   0.481  0.00  0.00           C  
ATOM   2326  CD1 ILE   286      19.893  10.712   3.927  0.00  0.00           C  
ATOM   2327  N   THR   287      20.163   7.573  -0.122  0.00  0.00           N  
ATOM   2328  CA  THR   287      20.032   6.129  -0.320  0.00  0.00           C  
ATOM   2329  C   THR   287      21.384   5.429  -0.283  0.00  0.00           C  
ATOM   2330  O   THR   287      21.544   4.384   0.353  0.00  0.00           O  
ATOM   2331  CB  THR   287      19.329   5.794  -1.643  0.00  0.00           C  
ATOM   2332  CG2 THR   287      19.222   4.278  -1.883  0.00  0.00           C  
ATOM   2333  OG1 THR   287      18.002   6.306  -1.645  0.00  0.00           O  
ATOM   2334  N   CYS   288      22.419   5.984  -0.942  0.00  0.00           N  
ATOM   2335  CA  CYS   288      23.775   5.453  -0.899  0.00  0.00           C  
ATOM   2336  C   CYS   288      24.473   5.527   0.460  0.00  0.00           C  
ATOM   2337  O   CYS   288      24.874   4.543   0.940  0.00  0.00           O  
ATOM   2338  CB  CYS   288      24.684   6.072  -1.942  0.00  0.00           C  
ATOM   2339  SG  CYS   288      24.319   5.495  -3.631  0.00  0.00           S  
ATOM   2340  N   ASP   289      24.408   6.733   1.139  0.00  0.00           N  
ATOM   2341  CA  ASP   289      24.815   6.883   2.547  0.00  0.00           C  
ATOM   2342  C   ASP   289      24.165   5.866   3.513  0.00  0.00           C  
ATOM   2343  O   ASP   289      24.818   5.343   4.426  0.00  0.00           O  
ATOM   2344  CB  ASP   289      24.399   8.302   3.084  0.00  0.00           C  
ATOM   2345  CG  ASP   289      25.298   9.492   2.753  0.00  0.00           C  
ATOM   2346  OD1 ASP   289      25.430   9.864   1.565  0.00  0.00           O  
ATOM   2347  OD2 ASP   289      25.726  10.169   3.737  0.00  0.00           O1-
ATOM   2348  N   LEU   290      22.858   5.554   3.374  0.00  0.00           N  
ATOM   2349  CA  LEU   290      22.154   4.510   4.124  0.00  0.00           C  
ATOM   2350  C   LEU   290      22.651   3.085   3.860  0.00  0.00           C  
ATOM   2351  O   LEU   290      22.699   2.255   4.767  0.00  0.00           O  
ATOM   2352  CB  LEU   290      20.619   4.570   3.879  0.00  0.00           C  
ATOM   2353  CG  LEU   290      19.796   5.203   5.021  0.00  0.00           C  
ATOM   2354  CD1 LEU   290      20.122   6.684   5.207  0.00  0.00           C  
ATOM   2355  CD2 LEU   290      18.295   5.037   4.758  0.00  0.00           C  
ATOM   2356  N   LEU   291      23.013   2.746   2.606  0.00  0.00           N  
ATOM   2357  CA  LEU   291      23.450   1.398   2.247  0.00  0.00           C  
ATOM   2358  C   LEU   291      24.961   1.263   2.369  0.00  0.00           C  
ATOM   2359  O   LEU   291      25.546   0.182   2.198  0.00  0.00           O  
ATOM   2360  CB  LEU   291      23.043   1.059   0.794  0.00  0.00           C  
ATOM   2361  CG  LEU   291      21.529   0.897   0.548  0.00  0.00           C  
ATOM   2362  CD1 LEU   291      21.267   0.894  -0.963  0.00  0.00           C  
ATOM   2363  CD2 LEU   291      20.984  -0.391   1.179  0.00  0.00           C  
ATOM   2364  N   GLU   292      25.654   2.333   2.739  0.00  0.00           N  
ATOM   2365  CA  GLU   292      27.045   2.325   3.112  0.00  0.00           C  
ATOM   2366  C   GLU   292      27.158   1.930   4.572  0.00  0.00           C  
ATOM   2367  O   GLU   292      27.260   2.757   5.476  0.00  0.00           O  
ATOM   2368  CB  GLU   292      27.714   3.689   2.864  0.00  0.00           C  
ATOM   2369  CG  GLU   292      27.926   4.022   1.372  0.00  0.00           C  
ATOM   2370  CD  GLU   292      28.455   5.432   1.134  0.00  0.00           C  
ATOM   2371  OE1 GLU   292      28.839   6.105   2.128  0.00  0.00           O  
ATOM   2372  OE2 GLU   292      28.515   5.816  -0.064  0.00  0.00           O1-
ATOM   2373  N   HIS   293      27.143   0.608   4.832  0.00  0.00           N  
ATOM   2374  CA  HIS   293      27.128   0.043   6.174  0.00  0.00           C  
ATOM   2375  C   HIS   293      28.361  -0.824   6.427  0.00  0.00           C  
ATOM   2376  O   HIS   293      28.312  -2.043   6.500  0.00  0.00           O  
ATOM   2377  CB  HIS   293      25.826  -0.787   6.354  0.00  0.00           C  
ATOM   2378  CG  HIS   293      25.450  -1.184   7.755  0.00  0.00           C  
ATOM   2379  CD2 HIS   293      24.668  -0.531   8.651  0.00  0.00           C  
ATOM   2380  ND1 HIS   293      25.965  -2.334   8.325  0.00  0.00           N  
ATOM   2381  CE1 HIS   293      25.501  -2.345   9.557  0.00  0.00           C  
ATOM   2382  NE2 HIS   293      24.706  -1.280   9.807  0.00  0.00           N  
ATOM   2383  N   GLN   294      29.590  -0.289   6.523  0.00  0.00           N  
ATOM   2384  CA  GLN   294      30.011   1.096   6.382  0.00  0.00           C  
ATOM   2385  C   GLN   294      30.394   1.402   4.933  0.00  0.00           C  
ATOM   2386  O   GLN   294      30.706   2.523   4.550  0.00  0.00           O  
ATOM   2387  CB  GLN   294      31.253   1.309   7.281  0.00  0.00           C  
ATOM   2388  CG  GLN   294      31.698   2.784   7.434  0.00  0.00           C  
ATOM   2389  CD  GLN   294      32.917   2.933   8.351  0.00  0.00           C  
ATOM   2390  NE2 GLN   294      32.972   4.082   9.067  0.00  0.00           N  
ATOM   2391  OE1 GLN   294      33.807   2.083   8.379  0.00  0.00           O  
ATOM   2392  N   TYR   295      30.331   0.382   4.059  0.00  0.00           N  
ATOM   2393  CA  TYR   295      30.579   0.539   2.642  0.00  0.00           C  
ATOM   2394  C   TYR   295      29.485  -0.215   1.919  0.00  0.00           C  
ATOM   2395  O   TYR   295      28.847  -1.091   2.502  0.00  0.00           O  
ATOM   2396  CB  TYR   295      31.941  -0.056   2.207  0.00  0.00           C  
ATOM   2397  CG  TYR   295      33.082   0.701   2.835  0.00  0.00           C  
ATOM   2398  CD1 TYR   295      33.640   1.816   2.185  0.00  0.00           C  
ATOM   2399  CD2 TYR   295      33.600   0.316   4.084  0.00  0.00           C  
ATOM   2400  CE1 TYR   295      34.692   2.532   2.776  0.00  0.00           C  
ATOM   2401  CE2 TYR   295      34.638   1.041   4.685  0.00  0.00           C  
ATOM   2402  CZ  TYR   295      35.186   2.149   4.026  0.00  0.00           C  
ATOM   2403  OH  TYR   295      36.231   2.885   4.621  0.00  0.00           O  
ATOM   2404  N   TRP   296      29.254   0.088   0.624  0.00  0.00           N  
ATOM   2405  CA  TRP   296      28.150  -0.455  -0.159  0.00  0.00           C  
ATOM   2406  C   TRP   296      28.047  -1.975  -0.159  0.00  0.00           C  
ATOM   2407  O   TRP   296      26.982  -2.534   0.068  0.00  0.00           O  
ATOM   2408  CB  TRP   296      28.289   0.050  -1.621  0.00  0.00           C  
ATOM   2409  CG  TRP   296      27.266  -0.482  -2.617  0.00  0.00           C  
ATOM   2410  CD1 TRP   296      27.340  -1.610  -3.392  0.00  0.00           C  
ATOM   2411  CD2 TRP   296      25.993   0.122  -2.885  0.00  0.00           C  
ATOM   2412  CE2 TRP   296      25.345  -0.704  -3.837  0.00  0.00           C  
ATOM   2413  CE3 TRP   296      25.383   1.276  -2.398  0.00  0.00           C  
ATOM   2414  NE1 TRP   296      26.188  -1.752  -4.130  0.00  0.00           N  
ATOM   2415  CZ2 TRP   296      24.082  -0.384  -4.308  0.00  0.00           C  
ATOM   2416  CZ3 TRP   296      24.118   1.610  -2.901  0.00  0.00           C  
ATOM   2417  CH2 TRP   296      23.472   0.788  -3.837  0.00  0.00           C  
ATOM   2418  N   LEU   297      29.163  -2.697  -0.361  0.00  0.00           N  
ATOM   2419  CA  LEU   297      29.169  -4.153  -0.388  0.00  0.00           C  
ATOM   2420  C   LEU   297      28.684  -4.802   0.903  0.00  0.00           C  
ATOM   2421  O   LEU   297      28.030  -5.836   0.890  0.00  0.00           O  
ATOM   2422  CB  LEU   297      30.595  -4.676  -0.664  0.00  0.00           C  
ATOM   2423  CG  LEU   297      31.140  -4.387  -2.074  0.00  0.00           C  
ATOM   2424  CD1 LEU   297      32.629  -4.749  -2.138  0.00  0.00           C  
ATOM   2425  CD2 LEU   297      30.369  -5.166  -3.148  0.00  0.00           C  
ATOM   2426  N   LYS   298      29.015  -4.200   2.056  0.00  0.00           N  
ATOM   2427  CA  LYS   298      28.531  -4.644   3.344  0.00  0.00           C  
ATOM   2428  C   LYS   298      27.049  -4.328   3.593  0.00  0.00           C  
ATOM   2429  O   LYS   298      26.315  -5.129   4.166  0.00  0.00           O  
ATOM   2430  CB  LYS   298      29.406  -4.011   4.452  0.00  0.00           C  
ATOM   2431  CG  LYS   298      30.888  -4.443   4.449  0.00  0.00           C  
ATOM   2432  CD  LYS   298      31.684  -3.753   5.576  0.00  0.00           C  
ATOM   2433  CE  LYS   298      33.143  -4.217   5.674  0.00  0.00           C  
ATOM   2434  NZ  LYS   298      33.846  -3.505   6.770  0.00  0.00           N1+
ATOM   2435  N   GLY   299      26.566  -3.135   3.176  0.00  0.00           N  
ATOM   2436  CA  GLY   299      25.177  -2.735   3.414  0.00  0.00           C  
ATOM   2437  C   GLY   299      24.190  -3.216   2.388  0.00  0.00           C  
ATOM   2438  O   GLY   299      22.983  -3.190   2.601  0.00  0.00           O  
ATOM   2439  N   ASN   300      24.691  -3.707   1.244  0.00  0.00           N  
ATOM   2440  CA  ASN   300      23.921  -4.461   0.276  0.00  0.00           C  
ATOM   2441  C   ASN   300      23.691  -5.888   0.771  0.00  0.00           C  
ATOM   2442  O   ASN   300      24.452  -6.815   0.511  0.00  0.00           O  
ATOM   2443  CB  ASN   300      24.675  -4.436  -1.072  0.00  0.00           C  
ATOM   2444  CG  ASN   300      23.855  -4.969  -2.238  0.00  0.00           C  
ATOM   2445  ND2 ASN   300      24.464  -4.882  -3.445  0.00  0.00           N  
ATOM   2446  OD1 ASN   300      22.720  -5.425  -2.134  0.00  0.00           O  
ATOM   2447  N   SER   301      22.605  -6.057   1.538  0.00  0.00           N  
ATOM   2448  CA  SER   301      22.303  -7.234   2.324  0.00  0.00           C  
ATOM   2449  C   SER   301      20.937  -7.764   1.868  0.00  0.00           C  
ATOM   2450  O   SER   301      20.359  -7.120   0.992  0.00  0.00           O  
ATOM   2451  CB  SER   301      22.434  -6.866   3.831  0.00  0.00           C  
ATOM   2452  OG  SER   301      21.320  -6.133   4.326  0.00  0.00           O  
ATOM   2453  N   PRO   302      20.371  -8.921   2.289  0.00  0.00           N  
ATOM   2454  CA  PRO   302      19.199  -9.528   1.646  0.00  0.00           C  
ATOM   2455  C   PRO   302      17.973  -8.649   1.454  0.00  0.00           C  
ATOM   2456  O   PRO   302      17.813  -7.622   2.104  0.00  0.00           O  
ATOM   2457  CB  PRO   302      18.842 -10.736   2.546  0.00  0.00           C  
ATOM   2458  CG  PRO   302      19.577 -10.479   3.861  0.00  0.00           C  
ATOM   2459  CD  PRO   302      20.840  -9.761   3.395  0.00  0.00           C  
ATOM   2460  N   LYS   303      17.024  -9.078   0.595  0.00  0.00           N  
ATOM   2461  CA  LYS   303      15.815  -8.328   0.299  0.00  0.00           C  
ATOM   2462  C   LYS   303      14.981  -7.958   1.516  0.00  0.00           C  
ATOM   2463  O   LYS   303      14.539  -6.824   1.642  0.00  0.00           O  
ATOM   2464  CB  LYS   303      14.925  -9.080  -0.709  0.00  0.00           C  
ATOM   2465  CG  LYS   303      15.517  -9.063  -2.121  0.00  0.00           C  
ATOM   2466  CD  LYS   303      14.627  -9.818  -3.114  0.00  0.00           C  
ATOM   2467  CE  LYS   303      15.227  -9.834  -4.519  0.00  0.00           C  
ATOM   2468  NZ  LYS   303      14.381 -10.649  -5.414  0.00  0.00           N1+
ATOM   2469  N   MET   304      14.821  -8.848   2.506  0.00  0.00           N  
ATOM   2470  CA  MET   304      14.212  -8.476   3.776  0.00  0.00           C  
ATOM   2471  C   MET   304      14.957  -7.388   4.534  0.00  0.00           C  
ATOM   2472  O   MET   304      14.337  -6.814   5.435  0.00  0.00           O  
ATOM   2473  CB  MET   304      14.085  -9.663   4.774  0.00  0.00           C  
ATOM   2474  CG  MET   304      13.194 -10.844   4.344  0.00  0.00           C  
ATOM   2475  SD  MET   304      13.220 -12.220   5.540  0.00  0.00           S  
ATOM   2476  CE  MET   304      12.379 -11.384   6.921  0.00  0.00           C  
ATOM   2477  N   GLN   305      16.242  -7.069   4.294  0.00  0.00           N  
ATOM   2478  CA  GLN   305      16.888  -5.924   4.894  0.00  0.00           C  
ATOM   2479  C   GLN   305      16.920  -4.689   3.944  0.00  0.00           C  
ATOM   2480  O   GLN   305      17.124  -3.554   4.340  0.00  0.00           O  
ATOM   2481  CB  GLN   305      18.267  -6.252   5.461  0.00  0.00           C  
ATOM   2482  CG  GLN   305      18.885  -5.080   6.280  0.00  0.00           C  
ATOM   2483  CD  GLN   305      20.201  -5.385   7.002  0.00  0.00           C  
ATOM   2484  NE2 GLN   305      21.089  -4.365   7.062  0.00  0.00           N  
ATOM   2485  OE1 GLN   305      20.425  -6.468   7.536  0.00  0.00           O  
ATOM   2486  N   PHE   306      16.626  -4.893   2.647  0.00  0.00           N  
ATOM   2487  CA  PHE   306      16.808  -3.872   1.613  0.00  0.00           C  
ATOM   2488  C   PHE   306      15.493  -3.234   1.142  0.00  0.00           C  
ATOM   2489  O   PHE   306      15.476  -2.157   0.545  0.00  0.00           O  
ATOM   2490  CB  PHE   306      17.555  -4.558   0.417  0.00  0.00           C  
ATOM   2491  CG  PHE   306      17.801  -3.705  -0.816  0.00  0.00           C  
ATOM   2492  CD1 PHE   306      17.166  -4.001  -2.039  0.00  0.00           C  
ATOM   2493  CD2 PHE   306      18.728  -2.653  -0.789  0.00  0.00           C  
ATOM   2494  CE1 PHE   306      17.415  -3.244  -3.192  0.00  0.00           C  
ATOM   2495  CE2 PHE   306      18.966  -1.880  -1.932  0.00  0.00           C  
ATOM   2496  CZ  PHE   306      18.304  -2.166  -3.132  0.00  0.00           C  
ATOM   2497  N   LEU   307      14.341  -3.882   1.397  0.00  0.00           N  
ATOM   2498  CA  LEU   307      13.070  -3.545   0.760  0.00  0.00           C  
ATOM   2499  C   LEU   307      12.101  -2.672   1.555  0.00  0.00           C  
ATOM   2500  O   LEU   307      12.462  -1.869   2.405  0.00  0.00           O  
ATOM   2501  CB  LEU   307      12.360  -4.876   0.374  0.00  0.00           C  
ATOM   2502  CG  LEU   307      12.505  -5.286  -1.098  0.00  0.00           C  
ATOM   2503  CD1 LEU   307      11.853  -4.284  -2.059  0.00  0.00           C  
ATOM   2504  CD2 LEU   307      13.973  -5.519  -1.453  0.00  0.00           C  
ATOM   2505  N   LYS   308      10.791  -2.851   1.264  0.00  0.00           N  
ATOM   2506  CA  LYS   308       9.628  -2.342   1.937  0.00  0.00           C  
ATOM   2507  C   LYS   308       9.382  -2.944   3.334  0.00  0.00           C  
ATOM   2508  O   LYS   308       8.241  -3.116   3.752  0.00  0.00           O  
ATOM   2509  CB  LYS   308       8.361  -2.814   1.186  0.00  0.00           C  
ATOM   2510  CG  LYS   308       8.272  -2.513  -0.313  0.00  0.00           C  
ATOM   2511  CD  LYS   308       6.981  -3.137  -0.889  0.00  0.00           C  
ATOM   2512  CE  LYS   308       6.702  -2.946  -2.386  0.00  0.00           C  
ATOM   2513  NZ  LYS   308       5.441  -3.659  -2.708  0.00  0.00           N1+
ATOM   2514  N   LYS   309      10.436  -3.325   4.070  0.00  0.00           N  
ATOM   2515  CA  LYS   309      10.347  -3.440   5.515  0.00  0.00           C  
ATOM   2516  C   LYS   309      11.557  -2.718   6.111  0.00  0.00           C  
ATOM   2517  O   LYS   309      11.986  -2.946   7.233  0.00  0.00           O  
ATOM   2518  CB  LYS   309      10.189  -4.888   6.086  0.00  0.00           C  
ATOM   2519  CG  LYS   309       8.873  -5.537   5.594  0.00  0.00           C  
ATOM   2520  CD  LYS   309       8.386  -6.857   6.234  0.00  0.00           C  
ATOM   2521  CE  LYS   309       7.024  -7.308   5.674  0.00  0.00           C  
ATOM   2522  NZ  LYS   309       5.972  -6.356   6.055  0.00  0.00           N1+
ATOM   2523  N   LYS   310      12.255  -1.885   5.295  0.00  0.00           N  
ATOM   2524  CA  LYS   310      13.594  -1.487   5.689  0.00  0.00           C  
ATOM   2525  C   LYS   310      14.111  -0.191   5.068  0.00  0.00           C  
ATOM   2526  O   LYS   310      13.469   0.852   5.101  0.00  0.00           O  
ATOM   2527  CB  LYS   310      14.607  -2.580   5.342  0.00  0.00           C  
ATOM   2528  CG  LYS   310      14.427  -3.940   6.004  0.00  0.00           C  
ATOM   2529  CD  LYS   310      14.972  -4.089   7.439  0.00  0.00           C  
ATOM   2530  CE  LYS   310      14.820  -5.510   8.007  0.00  0.00           C  
ATOM   2531  NZ  LYS   310      15.467  -5.651   9.323  0.00  0.00           N1+
ATOM   2532  N   ILE   311      15.361  -0.235   4.530  0.00  0.00           N  
ATOM   2533  CA  ILE   311      16.245   0.872   4.192  0.00  0.00           C  
ATOM   2534  C   ILE   311      15.652   1.840   3.185  0.00  0.00           C  
ATOM   2535  O   ILE   311      15.733   3.058   3.357  0.00  0.00           O  
ATOM   2536  CB  ILE   311      17.600   0.328   3.708  0.00  0.00           C  
ATOM   2537  CG1 ILE   311      18.308  -0.441   4.854  0.00  0.00           C  
ATOM   2538  CG2 ILE   311      18.511   1.459   3.197  0.00  0.00           C  
ATOM   2539  CD1 ILE   311      19.616  -1.140   4.463  0.00  0.00           C  
ATOM   2540  N   LYS   312      14.988   1.352   2.123  0.00  0.00           N  
ATOM   2541  CA  LYS   312      14.317   2.215   1.164  0.00  0.00           C  
ATOM   2542  C   LYS   312      13.190   3.074   1.748  0.00  0.00           C  
ATOM   2543  O   LYS   312      13.054   4.256   1.438  0.00  0.00           O  
ATOM   2544  CB  LYS   312      13.760   1.342   0.022  0.00  0.00           C  
ATOM   2545  CG  LYS   312      14.860   0.967  -0.979  0.00  0.00           C  
ATOM   2546  CD  LYS   312      14.345   0.141  -2.164  0.00  0.00           C  
ATOM   2547  CE  LYS   312      15.435  -0.092  -3.207  0.00  0.00           C  
ATOM   2548  NZ  LYS   312      14.939  -1.000  -4.258  0.00  0.00           N1+
ATOM   2549  N   GLN   313      12.365   2.486   2.637  0.00  0.00           N  
ATOM   2550  CA  GLN   313      11.301   3.165   3.366  0.00  0.00           C  
ATOM   2551  C   GLN   313      11.824   4.151   4.380  0.00  0.00           C  
ATOM   2552  O   GLN   313      11.266   5.232   4.549  0.00  0.00           O  
ATOM   2553  CB  GLN   313      10.408   2.159   4.107  0.00  0.00           C  
ATOM   2554  CG  GLN   313       9.540   1.314   3.166  0.00  0.00           C  
ATOM   2555  CD  GLN   313       8.851   0.205   3.939  0.00  0.00           C  
ATOM   2556  NE2 GLN   313       9.488  -0.329   4.994  0.00  0.00           N  
ATOM   2557  OE1 GLN   313       7.739  -0.120   3.535  0.00  0.00           O  
ATOM   2558  N   LEU   314      12.939   3.809   5.058  0.00  0.00           N  
ATOM   2559  CA  LEU   314      13.645   4.720   5.937  0.00  0.00           C  
ATOM   2560  C   LEU   314      14.100   5.971   5.193  0.00  0.00           C  
ATOM   2561  O   LEU   314      13.902   7.090   5.659  0.00  0.00           O  
ATOM   2562  CB  LEU   314      14.872   4.034   6.589  0.00  0.00           C  
ATOM   2563  CG  LEU   314      15.641   4.926   7.583  0.00  0.00           C  
ATOM   2564  CD1 LEU   314      14.723   5.453   8.687  0.00  0.00           C  
ATOM   2565  CD2 LEU   314      16.847   4.194   8.189  0.00  0.00           C  
ATOM   2566  N   GLY   315      14.642   5.795   3.968  0.00  0.00           N  
ATOM   2567  CA  GLY   315      14.825   6.847   2.965  0.00  0.00           C  
ATOM   2568  C   GLY   315      13.614   7.730   2.694  0.00  0.00           C  
ATOM   2569  O   GLY   315      13.721   8.946   2.819  0.00  0.00           O  
ATOM   2570  N   ASP   316      12.426   7.159   2.361  0.00  0.00           N  
ATOM   2571  CA  ASP   316      11.181   7.923   2.174  0.00  0.00           C  
ATOM   2572  C   ASP   316      10.765   8.684   3.443  0.00  0.00           C  
ATOM   2573  O   ASP   316      10.405   9.861   3.407  0.00  0.00           O  
ATOM   2574  CB  ASP   316      10.017   6.988   1.708  0.00  0.00           C  
ATOM   2575  CG  ASP   316       8.715   7.703   1.453  0.00  0.00           C  
ATOM   2576  OD1 ASP   316       8.515   8.306   0.374  0.00  0.00           O  
ATOM   2577  OD2 ASP   316       7.850   7.686   2.373  0.00  0.00           O1-
ATOM   2578  N   LEU   317      10.845   8.035   4.621  0.00  0.00           N  
ATOM   2579  CA  LEU   317      10.556   8.646   5.908  0.00  0.00           C  
ATOM   2580  C   LEU   317      11.471   9.833   6.220  0.00  0.00           C  
ATOM   2581  O   LEU   317      11.023  10.910   6.617  0.00  0.00           O  
ATOM   2582  CB  LEU   317      10.698   7.576   7.018  0.00  0.00           C  
ATOM   2583  CG  LEU   317      10.358   8.045   8.444  0.00  0.00           C  
ATOM   2584  CD1 LEU   317       8.847   8.195   8.655  0.00  0.00           C  
ATOM   2585  CD2 LEU   317      10.946   7.064   9.461  0.00  0.00           C  
ATOM   2586  N   LEU   318      12.789   9.681   5.981  0.00  0.00           N  
ATOM   2587  CA  LEU   318      13.771  10.746   6.069  0.00  0.00           C  
ATOM   2588  C   LEU   318      13.531  11.863   5.069  0.00  0.00           C  
ATOM   2589  O   LEU   318      13.679  13.040   5.394  0.00  0.00           O  
ATOM   2590  CB  LEU   318      15.203  10.205   5.851  0.00  0.00           C  
ATOM   2591  CG  LEU   318      15.751   9.357   7.012  0.00  0.00           C  
ATOM   2592  CD1 LEU   318      16.975   8.566   6.542  0.00  0.00           C  
ATOM   2593  CD2 LEU   318      16.101  10.209   8.235  0.00  0.00           C  
ATOM   2594  N   GLU   319      13.134  11.535   3.822  0.00  0.00           N  
ATOM   2595  CA  GLU   319      12.765  12.513   2.814  0.00  0.00           C  
ATOM   2596  C   GLU   319      11.601  13.388   3.237  0.00  0.00           C  
ATOM   2597  O   GLU   319      11.670  14.615   3.162  0.00  0.00           O  
ATOM   2598  CB  GLU   319      12.393  11.824   1.481  0.00  0.00           C  
ATOM   2599  CG  GLU   319      12.056  12.847   0.377  0.00  0.00           C  
ATOM   2600  CD  GLU   319      11.979  12.290  -1.036  0.00  0.00           C  
ATOM   2601  OE1 GLU   319      12.047  11.054  -1.216  0.00  0.00           O  
ATOM   2602  OE2 GLU   319      11.915  13.158  -1.946  0.00  0.00           O1-
ATOM   2603  N   LYS   320      10.540  12.759   3.769  0.00  0.00           N  
ATOM   2604  CA  LYS   320       9.407  13.423   4.377  0.00  0.00           C  
ATOM   2605  C   LYS   320       9.726  14.252   5.620  0.00  0.00           C  
ATOM   2606  O   LYS   320       9.086  15.276   5.853  0.00  0.00           O  
ATOM   2607  CB  LYS   320       8.272  12.413   4.660  0.00  0.00           C  
ATOM   2608  CG  LYS   320       7.680  11.821   3.368  0.00  0.00           C  
ATOM   2609  CD  LYS   320       6.553  10.811   3.628  0.00  0.00           C  
ATOM   2610  CE  LYS   320       5.776  10.413   2.366  0.00  0.00           C  
ATOM   2611  NZ  LYS   320       6.633   9.746   1.403  0.00  0.00           N1+
ATOM   2612  N   CYS   321      10.695  13.858   6.479  0.00  0.00           N  
ATOM   2613  CA  CYS   321      11.151  14.732   7.559  0.00  0.00           C  
ATOM   2614  C   CYS   321      11.967  15.913   7.128  0.00  0.00           C  
ATOM   2615  O   CYS   321      11.721  17.042   7.544  0.00  0.00           O  
ATOM   2616  CB  CYS   321      12.037  14.013   8.599  0.00  0.00           C  
ATOM   2617  SG  CYS   321      12.309  15.106  10.064  0.00  0.00           S  
ATOM   2618  N   LEU   322      12.981  15.686   6.279  0.00  0.00           N  
ATOM   2619  CA  LEU   322      14.034  16.657   6.038  0.00  0.00           C  
ATOM   2620  C   LEU   322      13.597  17.693   5.018  0.00  0.00           C  
ATOM   2621  O   LEU   322      14.394  18.381   4.385  0.00  0.00           O  
ATOM   2622  CB  LEU   322      15.368  15.951   5.678  0.00  0.00           C  
ATOM   2623  CG  LEU   322      15.942  15.092   6.830  0.00  0.00           C  
ATOM   2624  CD1 LEU   322      16.882  14.015   6.278  0.00  0.00           C  
ATOM   2625  CD2 LEU   322      16.652  15.927   7.902  0.00  0.00           C  
ATOM   2626  N   ILE   323      12.267  17.878   4.935  0.00  0.00           N  
ATOM   2627  CA  ILE   323      11.570  18.995   4.353  0.00  0.00           C  
ATOM   2628  C   ILE   323      11.832  20.220   5.190  0.00  0.00           C  
ATOM   2629  O   ILE   323      11.486  20.322   6.366  0.00  0.00           O  
ATOM   2630  CB  ILE   323      10.058  18.824   4.242  0.00  0.00           C  
ATOM   2631  CG1 ILE   323       9.647  17.495   3.575  0.00  0.00           C  
ATOM   2632  CG2 ILE   323       9.468  20.032   3.482  0.00  0.00           C  
ATOM   2633  CD1 ILE   323      10.157  17.313   2.145  0.00  0.00           C  
ATOM   2634  N   LEU   324      12.485  21.186   4.541  0.00  0.00           N  
ATOM   2635  CA  LEU   324      12.920  22.465   5.043  0.00  0.00           C  
ATOM   2636  C   LEU   324      11.784  23.318   5.547  0.00  0.00           C  
ATOM   2637  O   LEU   324      11.837  23.818   6.661  0.00  0.00           O  
ATOM   2638  CB  LEU   324      13.547  23.229   3.862  0.00  0.00           C  
ATOM   2639  CG  LEU   324      15.037  23.005   3.635  0.00  0.00           C  
ATOM   2640  CD1 LEU   324      15.438  21.572   3.323  0.00  0.00           C  
ATOM   2641  CD2 LEU   324      15.327  23.882   2.456  0.00  0.00           C  
ATOM   2642  N   ASP   325      10.708  23.469   4.749  0.00  0.00           N  
ATOM   2643  CA  ASP   325       9.535  24.231   5.137  0.00  0.00           C  
ATOM   2644  C   ASP   325       8.787  23.455   6.217  0.00  0.00           C  
ATOM   2645  O   ASP   325       8.352  22.333   5.936  0.00  0.00           O  
ATOM   2646  CB  ASP   325       8.622  24.501   3.904  0.00  0.00           C  
ATOM   2647  CG  ASP   325       7.587  25.608   4.076  0.00  0.00           C  
ATOM   2648  OD1 ASP   325       6.918  25.671   5.141  0.00  0.00           O  
ATOM   2649  OD2 ASP   325       7.404  26.345   3.072  0.00  0.00           O1-
ATOM   2650  N   PRO   326       8.608  23.947   7.440  0.00  0.00           N  
ATOM   2651  CA  PRO   326       7.998  23.161   8.502  0.00  0.00           C  
ATOM   2652  C   PRO   326       6.522  22.943   8.234  0.00  0.00           C  
ATOM   2653  O   PRO   326       5.935  22.046   8.832  0.00  0.00           O  
ATOM   2654  CB  PRO   326       8.291  23.981   9.769  0.00  0.00           C  
ATOM   2655  CG  PRO   326       8.516  25.416   9.296  0.00  0.00           C  
ATOM   2656  CD  PRO   326       9.155  25.220   7.929  0.00  0.00           C  
ATOM   2657  N   SER   327       5.903  23.716   7.314  0.00  0.00           N  
ATOM   2658  CA  SER   327       4.511  23.518   6.928  0.00  0.00           C  
ATOM   2659  C   SER   327       4.288  22.309   6.030  0.00  0.00           C  
ATOM   2660  O   SER   327       3.215  21.711   6.018  0.00  0.00           O  
ATOM   2661  CB  SER   327       3.869  24.800   6.306  0.00  0.00           C  
ATOM   2662  OG  SER   327       4.305  25.119   4.980  0.00  0.00           O  
ATOM   2663  N   LYS   328       5.330  21.884   5.289  0.00  0.00           N  
ATOM   2664  CA  LYS   328       5.278  20.768   4.357  0.00  0.00           C  
ATOM   2665  C   LYS   328       5.958  19.530   4.922  0.00  0.00           C  
ATOM   2666  O   LYS   328       6.179  18.539   4.227  0.00  0.00           O  
ATOM   2667  CB  LYS   328       5.973  21.176   3.039  0.00  0.00           C  
ATOM   2668  CG  LYS   328       5.135  22.160   2.220  0.00  0.00           C  
ATOM   2669  CD  LYS   328       5.821  22.531   0.902  0.00  0.00           C  
ATOM   2670  CE  LYS   328       4.895  23.320  -0.014  0.00  0.00           C  
ATOM   2671  NZ  LYS   328       5.574  23.560  -1.302  0.00  0.00           N1+
ATOM   2672  N   ARG   329       6.303  19.569   6.216  0.00  0.00           N  
ATOM   2673  CA  ARG   329       6.949  18.499   6.937  0.00  0.00           C  
ATOM   2674  C   ARG   329       5.907  17.481   7.398  0.00  0.00           C  
ATOM   2675  O   ARG   329       4.749  17.815   7.643  0.00  0.00           O  
ATOM   2676  CB  ARG   329       7.738  19.131   8.113  0.00  0.00           C  
ATOM   2677  CG  ARG   329       8.872  18.267   8.686  0.00  0.00           C  
ATOM   2678  CD  ARG   329       9.775  19.003   9.690  0.00  0.00           C  
ATOM   2679  NE  ARG   329      10.576  20.038   8.960  0.00  0.00           N  
ATOM   2680  CZ  ARG   329      11.131  21.105   9.548  0.00  0.00           C  
ATOM   2681  NH1 ARG   329      11.110  21.284  10.856  0.00  0.00           N  
ATOM   2682  NH2 ARG   329      11.763  22.013   8.818  0.00  0.00           N1+
ATOM   2683  N   TYR   330       6.259  16.180   7.493  0.00  0.00           N  
ATOM   2684  CA  TYR   330       5.331  15.167   7.981  0.00  0.00           C  
ATOM   2685  C   TYR   330       4.848  15.383   9.427  0.00  0.00           C  
ATOM   2686  O   TYR   330       5.543  15.901  10.298  0.00  0.00           O  
ATOM   2687  CB  TYR   330       5.843  13.710   7.764  0.00  0.00           C  
ATOM   2688  CG  TYR   330       6.831  13.330   8.824  0.00  0.00           C  
ATOM   2689  CD1 TYR   330       8.118  13.855   8.790  0.00  0.00           C  
ATOM   2690  CD2 TYR   330       6.418  12.626   9.967  0.00  0.00           C  
ATOM   2691  CE1 TYR   330       8.983  13.645   9.864  0.00  0.00           C  
ATOM   2692  CE2 TYR   330       7.283  12.491  11.064  0.00  0.00           C  
ATOM   2693  CZ  TYR   330       8.579  12.938  10.967  0.00  0.00           C  
ATOM   2694  OH  TYR   330       9.469  12.676  12.000  0.00  0.00           O  
ATOM   2695  N   THR   331       3.617  14.936   9.711  0.00  0.00           N  
ATOM   2696  CA  THR   331       3.014  15.003  11.033  0.00  0.00           C  
ATOM   2697  C   THR   331       3.327  13.762  11.872  0.00  0.00           C  
ATOM   2698  O   THR   331       3.498  12.688  11.291  0.00  0.00           O  
ATOM   2699  CB  THR   331       1.493  15.163  10.970  0.00  0.00           C  
ATOM   2700  CG2 THR   331       1.138  16.419  10.165  0.00  0.00           C  
ATOM   2701  OG1 THR   331       0.855  14.070  10.317  0.00  0.00           O  
ATOM   2702  N   PRO   332       3.382  13.817  13.220  0.00  0.00           N  
ATOM   2703  CA  PRO   332       3.570  12.661  14.100  0.00  0.00           C  
ATOM   2704  C   PRO   332       2.737  11.432  13.767  0.00  0.00           C  
ATOM   2705  O   PRO   332       3.285  10.335  13.697  0.00  0.00           O  
ATOM   2706  CB  PRO   332       3.314  13.204  15.520  0.00  0.00           C  
ATOM   2707  CG  PRO   332       3.692  14.688  15.447  0.00  0.00           C  
ATOM   2708  CD  PRO   332       3.457  15.069  13.979  0.00  0.00           C  
ATOM   2709  N   ASP   333       1.424  11.596  13.538  0.00  0.00           N  
ATOM   2710  CA  ASP   333       0.512  10.522  13.197  0.00  0.00           C  
ATOM   2711  C   ASP   333       0.823   9.854  11.843  0.00  0.00           C  
ATOM   2712  O   ASP   333       0.815   8.630  11.726  0.00  0.00           O  
ATOM   2713  CB  ASP   333      -0.944  11.050  13.286  0.00  0.00           C  
ATOM   2714  CG  ASP   333      -1.303  11.492  14.709  0.00  0.00           C  
ATOM   2715  OD1 ASP   333      -0.630  11.076  15.691  0.00  0.00           O  
ATOM   2716  OD2 ASP   333      -2.254  12.301  14.841  0.00  0.00           O1-
ATOM   2717  N   GLN   334       1.180  10.633  10.789  0.00  0.00           N  
ATOM   2718  CA  GLN   334       1.616  10.102   9.497  0.00  0.00           C  
ATOM   2719  C   GLN   334       2.903   9.299   9.583  0.00  0.00           C  
ATOM   2720  O   GLN   334       3.094   8.323   8.867  0.00  0.00           O  
ATOM   2721  CB  GLN   334       1.847  11.216   8.447  0.00  0.00           C  
ATOM   2722  CG  GLN   334       0.534  11.824   7.912  0.00  0.00           C  
ATOM   2723  CD  GLN   334       0.819  12.873   6.840  0.00  0.00           C  
ATOM   2724  NE2 GLN   334       1.518  13.959   7.236  0.00  0.00           N  
ATOM   2725  OE1 GLN   334       0.450  12.732   5.675  0.00  0.00           O  
ATOM   2726  N   ALA   335       3.822   9.717  10.470  0.00  0.00           N  
ATOM   2727  CA  ALA   335       5.055   9.029  10.788  0.00  0.00           C  
ATOM   2728  C   ALA   335       4.828   7.639  11.375  0.00  0.00           C  
ATOM   2729  O   ALA   335       5.344   6.635  10.898  0.00  0.00           O  
ATOM   2730  CB  ALA   335       5.748   9.858  11.873  0.00  0.00           C  
ATOM   2731  N   LEU   336       3.959   7.570  12.408  0.00  0.00           N  
ATOM   2732  CA  LEU   336       3.527   6.378  13.121  0.00  0.00           C  
ATOM   2733  C   LEU   336       2.839   5.369  12.219  0.00  0.00           C  
ATOM   2734  O   LEU   336       2.963   4.158  12.392  0.00  0.00           O  
ATOM   2735  CB  LEU   336       2.596   6.788  14.288  0.00  0.00           C  
ATOM   2736  CG  LEU   336       3.352   7.436  15.467  0.00  0.00           C  
ATOM   2737  CD1 LEU   336       2.418   8.288  16.335  0.00  0.00           C  
ATOM   2738  CD2 LEU   336       4.065   6.390  16.329  0.00  0.00           C  
ATOM   2739  N   GLN   337       2.107   5.878  11.216  0.00  0.00           N  
ATOM   2740  CA  GLN   337       1.446   5.092  10.195  0.00  0.00           C  
ATOM   2741  C   GLN   337       2.263   4.927   8.918  0.00  0.00           C  
ATOM   2742  O   GLN   337       1.794   4.332   7.949  0.00  0.00           O  
ATOM   2743  CB  GLN   337       0.106   5.773   9.832  0.00  0.00           C  
ATOM   2744  CG  GLN   337      -0.907   5.787  10.997  0.00  0.00           C  
ATOM   2745  CD  GLN   337      -1.263   4.362  11.420  0.00  0.00           C  
ATOM   2746  NE2 GLN   337      -1.008   4.038  12.708  0.00  0.00           N  
ATOM   2747  OE1 GLN   337      -1.737   3.537  10.633  0.00  0.00           O  
ATOM   2748  N   HIS   338       3.514   5.425   8.878  0.00  0.00           N  
ATOM   2749  CA  HIS   338       4.402   5.280   7.738  0.00  0.00           C  
ATOM   2750  C   HIS   338       4.767   3.822   7.467  0.00  0.00           C  
ATOM   2751  O   HIS   338       4.920   3.064   8.431  0.00  0.00           O  
ATOM   2752  CB  HIS   338       5.696   6.108   7.924  0.00  0.00           C  
ATOM   2753  CG  HIS   338       6.539   6.262   6.702  0.00  0.00           C  
ATOM   2754  CD2 HIS   338       6.486   7.218   5.742  0.00  0.00           C  
ATOM   2755  ND1 HIS   338       7.516   5.331   6.404  0.00  0.00           N  
ATOM   2756  CE1 HIS   338       8.041   5.740   5.267  0.00  0.00           C  
ATOM   2757  NE2 HIS   338       7.451   6.873   4.828  0.00  0.00           N  
ATOM   2758  N   PRO   339       4.939   3.380   6.211  0.00  0.00           N  
ATOM   2759  CA  PRO   339       5.358   2.027   5.876  0.00  0.00           C  
ATOM   2760  C   PRO   339       6.568   1.492   6.620  0.00  0.00           C  
ATOM   2761  O   PRO   339       6.575   0.308   6.908  0.00  0.00           O  
ATOM   2762  CB  PRO   339       5.572   2.054   4.360  0.00  0.00           C  
ATOM   2763  CG  PRO   339       4.623   3.134   3.841  0.00  0.00           C  
ATOM   2764  CD  PRO   339       4.519   4.115   5.011  0.00  0.00           C  
ATOM   2765  N   TYR   340       7.570   2.334   6.963  0.00  0.00           N  
ATOM   2766  CA  TYR   340       8.740   1.949   7.750  0.00  0.00           C  
ATOM   2767  C   TYR   340       8.422   1.465   9.168  0.00  0.00           C  
ATOM   2768  O   TYR   340       9.216   0.778   9.799  0.00  0.00           O  
ATOM   2769  CB  TYR   340       9.742   3.145   7.827  0.00  0.00           C  
ATOM   2770  CG  TYR   340      11.050   2.764   8.475  0.00  0.00           C  
ATOM   2771  CD1 TYR   340      11.379   3.233   9.760  0.00  0.00           C  
ATOM   2772  CD2 TYR   340      11.908   1.851   7.844  0.00  0.00           C  
ATOM   2773  CE1 TYR   340      12.568   2.824  10.379  0.00  0.00           C  
ATOM   2774  CE2 TYR   340      13.102   1.450   8.458  0.00  0.00           C  
ATOM   2775  CZ  TYR   340      13.442   1.957   9.714  0.00  0.00           C  
ATOM   2776  OH  TYR   340      14.661   1.584  10.307  0.00  0.00           O  
ATOM   2777  N   LEU   341       7.273   1.861   9.750  0.00  0.00           N  
ATOM   2778  CA  LEU   341       6.929   1.408  11.082  0.00  0.00           C  
ATOM   2779  C   LEU   341       5.834   0.357  11.059  0.00  0.00           C  
ATOM   2780  O   LEU   341       5.689  -0.424  12.000  0.00  0.00           O  
ATOM   2781  CB  LEU   341       6.432   2.591  11.944  0.00  0.00           C  
ATOM   2782  CG  LEU   341       7.504   3.641  12.270  0.00  0.00           C  
ATOM   2783  CD1 LEU   341       6.867   4.700  13.163  0.00  0.00           C  
ATOM   2784  CD2 LEU   341       8.683   3.012  12.992  0.00  0.00           C  
ATOM   2785  N   ARG   342       5.035   0.316   9.978  0.00  0.00           N  
ATOM   2786  CA  ARG   342       3.934  -0.611   9.840  0.00  0.00           C  
ATOM   2787  C   ARG   342       4.304  -1.771   8.925  0.00  0.00           C  
ATOM   2788  O   ARG   342       4.044  -1.745   7.722  0.00  0.00           O  
ATOM   2789  CB  ARG   342       2.684   0.117   9.295  0.00  0.00           C  
ATOM   2790  CG  ARG   342       1.455  -0.804   9.170  0.00  0.00           C  
ATOM   2791  CD  ARG   342       0.227  -0.079   8.644  0.00  0.00           C  
ATOM   2792  NE  ARG   342      -0.824  -1.134   8.531  0.00  0.00           N  
ATOM   2793  CZ  ARG   342      -2.060  -0.887   8.087  0.00  0.00           C  
ATOM   2794  NH1 ARG   342      -2.925  -1.891   7.976  0.00  0.00           N  
ATOM   2795  NH2 ARG   342      -2.437   0.344   7.760  0.00  0.00           N1+
ATOM   2796  N   GLU   343       4.911  -2.826   9.491  0.00  0.00           N  
ATOM   2797  CA  GLU   343       5.494  -3.903   8.723  0.00  0.00           C  
ATOM   2798  C   GLU   343       5.045  -5.310   9.215  0.00  0.00           C  
ATOM   2799  O   GLU   343       4.429  -5.429  10.302  0.00  0.00           O  
ATOM   2800  CB  GLU   343       7.029  -3.776   8.791  0.00  0.00           C  
ATOM   2801  CG  GLU   343       7.536  -2.596   7.932  0.00  0.00           C  
ATOM   2802  CD  GLU   343       8.996  -2.240   8.144  0.00  0.00           C  
ATOM   2803  OE1 GLU   343       9.693  -2.913   8.936  0.00  0.00           O  
ATOM   2804  OE2 GLU   343       9.438  -1.300   7.434  0.00  0.00           O1-
ATOM   2805  OXT GLU   343       5.305  -6.307   8.487  0.00  0.00           O1-
TER    2806      GLU   343 
ATOM   2807  O   ALA   339      26.387  40.756  33.041  1.00 40.60           O  
ATOM   2808  N   ALA   339      25.464  38.961  34.987  1.00 39.85           N1+
ATOM   2809  CA  ALA   339      26.670  38.677  34.209  1.00 40.51           C  
ATOM   2810  C   ALA   339      27.184  39.932  33.487  1.00 40.76           C  
ATOM   2811  CB  ALA   339      26.405  37.565  33.219  1.00 40.56           C  
ATOM   2812  O   ASN   340      30.266  39.799  31.296  1.00 42.42           O  
ATOM   2813  N   ASN   340      28.513  40.101  33.414  1.00 41.11           N  
ATOM   2814  CA  ASN   340      29.093  41.295  32.792  1.00 42.02           C  
ATOM   2815  C   ASN   340      30.085  40.971  31.635  1.00 42.71           C  
ATOM   2816  CB  ASN   340      29.712  42.204  33.865  1.00 42.97           C  
ATOM   2817  CG  ASN   340      30.855  41.600  34.639  1.00 46.31           C  
ATOM   2818  OD1 ASN   340      31.690  40.860  34.109  1.00 46.60           O  
ATOM   2819  ND2 ASN   340      30.920  41.922  35.925  1.00 48.09           N  
ATOM   2820  O   LEU   341      33.976  41.379  29.534  1.00 47.66           O  
ATOM   2821  N   LEU   341      30.700  42.010  31.024  1.00 43.35           N  
ATOM   2822  CA  LEU   341      31.656  41.856  29.918  1.00 44.58           C  
ATOM   2823  C   LEU   341      33.098  41.566  30.374  1.00 47.40           C  
ATOM   2824  CB  LEU   341      31.626  43.099  29.010  1.00 43.77           C  
ATOM   2825  CG  LEU   341      30.254  43.465  28.457  1.00 43.77           C  
ATOM   2826  CD1 LEU   341      30.224  44.881  27.934  1.00 43.69           C  
ATOM   2827  CD2 LEU   341      29.801  42.471  27.415  1.00 43.85           C  
ATOM   2828  O   SER   342      35.774  39.403  33.223  1.00 54.45           O  
ATOM   2829  N   SER   342      33.350  41.549  31.689  1.00 49.39           N  
ATOM   2830  CA  SER   342      34.674  41.264  32.232  1.00 51.90           C  
ATOM   2831  C   SER   342      34.903  39.764  32.439  1.00 53.76           C  
ATOM   2832  CB  SER   342      34.896  42.011  33.550  1.00 54.32           C  
ATOM   2833  OG  SER   342      36.065  42.821  33.534  1.00 56.99           O  
ATOM   2834  O   ASP   343      34.956  35.904  33.552  1.00 55.59           O  
ATOM   2835  N   ASP   343      34.114  38.897  31.769  1.00 54.58           N  
ATOM   2836  CA  ASP   343      34.258  37.435  31.806  1.00 55.83           C  
ATOM   2837  C   ASP   343      34.135  36.766  33.218  1.00 55.67           C  
ATOM   2838  CB  ASP   343      35.587  37.029  31.127  1.00 58.42           C  
ATOM   2839  CG  ASP   343      35.747  37.694  29.773  1.00 64.37           C  
ATOM   2840  OD1 ASP   343      34.722  37.858  29.074  1.00 65.34           O  
ATOM   2841  OD2 ASP   343      36.894  38.078  29.424  1.00 66.82           O1-
ATOM   2842  O   ASN   344      31.109  34.981  35.893  1.00 54.61           O  
ATOM   2843  N   ASN   344      33.089  37.104  34.004  1.00 55.24           N  
ATOM   2844  CA  ASN   344      32.907  36.477  35.331  1.00 55.37           C  
ATOM   2845  C   ASN   344      32.134  35.146  35.226  1.00 54.14           C  
ATOM   2846  CB  ASN   344      32.234  37.443  36.358  1.00 57.51           C  
ATOM   2847  CG  ASN   344      30.849  37.988  36.017  1.00 62.00           C  
ATOM   2848  OD1 ASN   344      30.415  38.022  34.852  1.00 63.77           O  
ATOM   2849  ND2 ASN   344      30.117  38.430  37.040  1.00 62.71           N  
ATOM   2850  O   TRP   345      30.931  31.478  35.731  1.00 50.54           O  
ATOM   2851  N   TRP   345      32.633  34.188  34.405  1.00 52.25           N  
ATOM   2852  CA  TRP   345      31.901  32.943  34.151  1.00 50.55           C  
ATOM   2853  C   TRP   345      31.992  31.884  35.251  1.00 49.64           C  
ATOM   2854  CB  TRP   345      32.264  32.324  32.777  1.00 49.45           C  
ATOM   2855  CG  TRP   345      32.424  33.305  31.650  1.00 48.99           C  
ATOM   2856  CD1 TRP   345      33.465  33.372  30.771  1.00 49.71           C  
ATOM   2857  CD2 TRP   345      31.531  34.374  31.297  1.00 48.57           C  
ATOM   2858  NE1 TRP   345      33.279  34.414  29.895  1.00 49.94           N  
ATOM   2859  CE2 TRP   345      32.097  35.044  30.193  1.00 49.31           C  
ATOM   2860  CE3 TRP   345      30.305  34.827  31.803  1.00 48.83           C  
ATOM   2861  CZ2 TRP   345      31.489  36.145  29.601  1.00 49.44           C  
ATOM   2862  CZ3 TRP   345      29.701  35.911  31.205  1.00 49.47           C  
ATOM   2863  CH2 TRP   345      30.302  36.568  30.131  1.00 49.52           C  
ATOM   2864  O   ASN   346      31.947  28.418  36.930  1.00 44.71           O  
ATOM   2865  N   ASN   346      33.203  31.397  35.607  1.00 47.69           N  
ATOM   2866  CA  ASN   346      33.362  30.346  36.617  1.00 46.95           C  
ATOM   2867  C   ASN   346      32.714  29.016  36.177  1.00 44.77           C  
ATOM   2868  CB  ASN   346      32.830  30.801  37.986  1.00 48.90           C  
ATOM   2869  CG  ASN   346      33.690  31.853  38.632  1.00 53.09           C  
ATOM   2870  OD1 ASN   346      34.925  31.764  38.618  1.00 54.57           O  
ATOM   2871  ND2 ASN   346      33.056  32.862  39.223  1.00 53.89           N  
ATOM   2872  O   ASP   347      32.025  25.086  34.833  1.00 39.61           O  
ATOM   2873  N   ASP   347      33.040  28.565  34.955  1.00 42.53           N  
ATOM   2874  CA  ASP   347      32.494  27.368  34.318  1.00 40.90           C  
ATOM   2875  C   ASP   347      32.756  26.059  35.046  1.00 40.25           C  
ATOM   2876  CB  ASP   347      32.983  27.271  32.866  1.00 40.70           C  
ATOM   2877  CG  ASP   347      32.280  28.233  31.929  1.00 41.06           C  
ATOM   2878  OD1 ASP   347      32.842  28.539  30.876  1.00 41.17           O  
ATOM   2879  OD2 ASP   347      31.162  28.686  32.266  1.00 41.49           O1-
ATOM   2880  O   SER   348      33.900  23.964  38.883  1.00 40.07           O  
ATOM   2881  N   SER   348      33.798  26.027  35.886  1.00 40.02           N  
ATOM   2882  CA  SER   348      34.171  24.845  36.668  1.00 39.91           C  
ATOM   2883  C   SER   348      33.625  24.875  38.108  1.00 39.72           C  
ATOM   2884  CB  SER   348      35.692  24.718  36.713  1.00 41.20           C  
ATOM   2885  OG  SER   348      36.269  25.757  37.492  1.00 43.52           O  
ATOM   2886  O   GLU   349      30.177  25.732  39.050  1.00 38.73           O  
ATOM   2887  N   GLU   349      32.885  25.918  38.476  1.00 39.28           N  
ATOM   2888  CA  GLU   349      32.410  26.094  39.835  1.00 39.40           C  
ATOM   2889  C   GLU   349      30.931  25.771  40.019  1.00 38.46           C  
ATOM   2890  CB  GLU   349      32.746  27.513  40.309  1.00 42.32           C  
ATOM   2891  CG  GLU   349      34.230  27.799  40.170  1.00 49.61           C  
ATOM   2892  CD  GLU   349      34.742  29.026  40.893  1.00 60.01           C  
ATOM   2893  OE1 GLU   349      33.923  29.736  41.527  1.00 62.48           O  
ATOM   2894  OE2 GLU   349      35.969  29.272  40.830  1.00 62.68           O1-
ATOM   2895  O   GLY   350      27.624  23.426  41.833  1.00 36.66           O  
ATOM   2896  N   GLY   350      30.540  25.502  41.254  1.00 37.14           N  
ATOM   2897  CA  GLY   350      29.150  25.217  41.566  1.00 36.69           C  
ATOM   2898  C   GLY   350      28.754  23.762  41.484  1.00 36.24           C  
ATOM   2899  O   TYR   351      30.385  20.983  43.047  1.00 35.64           O  
ATOM   2900  N   TYR   351      29.662  22.878  41.031  1.00 35.19           N  
ATOM   2901  CA  TYR   351      29.345  21.452  40.932  1.00 34.99           C  
ATOM   2902  C   TYR   351      29.454  20.726  42.277  1.00 35.25           C  
ATOM   2903  CB  TYR   351      30.288  20.742  39.962  1.00 34.60           C  
ATOM   2904  CG  TYR   351      30.130  21.128  38.512  1.00 34.92           C  
ATOM   2905  CD1 TYR   351      29.386  20.344  37.642  1.00 35.75           C  
ATOM   2906  CD2 TYR   351      30.804  22.221  37.987  1.00 35.39           C  
ATOM   2907  CE1 TYR   351      29.266  20.675  36.298  1.00 36.50           C  
ATOM   2908  CE2 TYR   351      30.691  22.564  36.648  1.00 36.09           C  
ATOM   2909  CZ  TYR   351      29.927  21.785  35.802  1.00 37.21           C  
ATOM   2910  OH  TYR   351      29.814  22.117  34.472  1.00 38.52           O  
ATOM   2911  N   TYR   352      28.566  19.757  42.512  1.00 34.68           N  
ATOM   2912  CA  TYR   352      28.679  18.938  43.709  1.00 34.87           C  
ATOM   2913  C   TYR   352      29.695  17.849  43.449  1.00 34.34           C  
ATOM   2914  CB  TYR   352      27.359  18.312  44.133  1.00 34.99           C  
ATOM   2915  O   TYR   352      29.530  17.048  42.539  1.00 33.85           O  
ATOM   2916  CG  TYR   352      27.490  17.717  45.509  1.00 36.33           C  
ATOM   2917  CD2 TYR   352      27.478  16.343  45.699  1.00 37.07           C  
ATOM   2918  CD1 TYR   352      27.716  18.525  46.614  1.00 37.99           C  
ATOM   2919  CE2 TYR   352      27.645  15.790  46.959  1.00 38.58           C  
ATOM   2920  CE1 TYR   352      27.889  17.985  47.878  1.00 39.31           C  
ATOM   2921  OH  TYR   352      27.982  16.112  49.319  1.00 43.78           O  
ATOM   2922  CZ  TYR   352      27.856  16.618  48.047  1.00 40.54           C  
ATOM   2923  N   LYS   353      30.747  17.825  44.242  1.00 34.65           N  
ATOM   2924  CA  LYS   353      31.781  16.815  44.111  1.00 34.95           C  
ATOM   2925  C   LYS   353      31.450  15.734  45.132  1.00 34.02           C  
ATOM   2926  CB  LYS   353      33.157  17.446  44.369  1.00 38.05           C  
ATOM   2927  O   LYS   353      31.675  15.921  46.329  1.00 33.97           O  
ATOM   2928  CG  LYS   353      33.554  18.482  43.315  1.00 42.98           C  
ATOM   2929  CD  LYS   353      34.289  19.664  43.955  1.00 49.42           C  
ATOM   2930  CE  LYS   353      34.956  20.573  42.947  1.00 54.54           C  
ATOM   2931  NZ  LYS   353      35.570  21.762  43.607  1.00 57.95           N1+
ATOM   2932  N   ALA   354      30.838  14.643  44.667  1.00 33.26           N  
ATOM   2933  CA  ALA   354      30.407  13.556  45.533  1.00 33.27           C  
ATOM   2934  C   ALA   354      31.529  12.566  45.854  1.00 33.68           C  
ATOM   2935  CB  ALA   354      29.236  12.825  44.904  1.00 32.78           C  
ATOM   2936  O   ALA   354      32.418  12.354  45.042  1.00 34.01           O  
ATOM   2937  N   MET   355      31.471  11.939  47.037  1.00 33.29           N  
ATOM   2938  CA  MET   355      32.437  10.916  47.440  1.00 32.47           C  
ATOM   2939  C   MET   355      31.756   9.544  47.333  1.00 32.01           C  
ATOM   2940  CB  MET   355      32.910  11.177  48.886  1.00 32.44           C  
ATOM   2941  O   MET   355      30.628   9.402  47.780  1.00 31.93           O  
ATOM   2942  CG  MET   355      33.837  10.097  49.450  1.00 33.75           C  
ATOM   2943  SD  MET   355      35.321   9.787  48.436  1.00 34.37           S  
ATOM   2944  CE  MET   355      36.044  11.480  48.391  1.00 25.96           C  
ATOM   2945  N   VAL   356      32.415   8.520  46.758  1.00 31.80           N  
ATOM   2946  CA  VAL   356      31.834   7.164  46.677  1.00 32.15           C  
ATOM   2947  C   VAL   356      31.470   6.669  48.103  1.00 33.10           C  
ATOM   2948  CB  VAL   356      32.775   6.170  45.933  1.00 32.10           C  
ATOM   2949  O   VAL   356      32.189   6.970  49.066  1.00 33.11           O  
ATOM   2950  CG1 VAL   356      32.202   4.756  45.921  1.00 32.25           C  
ATOM   2951  CG2 VAL   356      34.165   6.170  46.551  1.00 32.51           C  
ATOM   2952  N   GLY   357      30.293   6.070  48.240  1.00 33.49           N  
ATOM   2953  CA  GLY   357      29.814   5.606  49.537  1.00 34.36           C  
ATOM   2954  C   GLY   357      29.003   6.628  50.313  1.00 34.83           C  
ATOM   2955  O   GLY   357      28.294   6.270  51.259  1.00 35.60           O  
ATOM   2956  N   GLU   358      29.110   7.909  49.937  1.00 34.37           N  
ATOM   2957  CA  GLU   358      28.375   9.005  50.567  1.00 34.93           C  
ATOM   2958  C   GLU   358      26.840   8.776  50.514  1.00 35.25           C  
ATOM   2959  CB  GLU   358      28.755  10.316  49.871  1.00 36.43           C  
ATOM   2960  O   GLU   358      26.330   8.160  49.581  1.00 34.99           O  
ATOM   2961  CG  GLU   358      27.956  11.533  50.265  1.00 40.45           C  
ATOM   2962  CD  GLU   358      28.190  12.733  49.374  1.00 43.46           C  
ATOM   2963  OE1 GLU   358      27.314  13.625  49.371  1.00 46.21           O  
ATOM   2964  OE2 GLU   358      29.239  12.795  48.694  1.00 42.00           O1-
ATOM   2965  N   VAL   359      26.128   9.222  51.543  1.00 35.55           N  
ATOM   2966  CA  VAL   359      24.685   9.048  51.595  1.00 36.49           C  
ATOM   2967  C   VAL   359      23.983  10.382  51.433  1.00 37.13           C  
ATOM   2968  CB  VAL   359      24.239   8.296  52.874  1.00 37.14           C  
ATOM   2969  O   VAL   359      24.160  11.291  52.249  1.00 36.82           O  
ATOM   2970  CG1 VAL   359      22.744   8.035  52.853  1.00 37.31           C  
ATOM   2971  CG2 VAL   359      25.012   6.996  53.028  1.00 37.51           C  
ATOM   2972  N   ILE   360      23.200  10.507  50.367  1.00 37.90           N  
ATOM   2973  CA  ILE   360      22.446  11.721  50.105  1.00 39.20           C  
ATOM   2974  C   ILE   360      21.026  11.566  50.656  1.00 41.03           C  
ATOM   2975  CB  ILE   360      22.429  12.006  48.588  1.00 39.32           C  
ATOM   2976  O   ILE   360      20.356  10.573  50.365  1.00 40.51           O  
ATOM   2977  CG1 ILE   360      23.844  12.246  48.044  1.00 39.59           C  
ATOM   2978  CG2 ILE   360      21.470  13.146  48.254  1.00 39.72           C  
ATOM   2979  CD1 ILE   360      23.921  12.304  46.560  1.00 40.26           C  
ATOM   2980  N   ASP   361      20.594  12.524  51.493  1.00 43.15           N  
ATOM   2981  CA  ASP   361      19.241  12.569  52.052  1.00 45.25           C  
ATOM   2982  C   ASP   361      18.882  11.303  52.840  1.00 45.95           C  
ATOM   2983  CB  ASP   361      18.241  12.826  50.903  1.00 48.63           C  
ATOM   2984  O   ASP   361      17.728  10.870  52.799  1.00 46.88           O  
ATOM   2985  CG  ASP   361      16.810  13.078  51.317  1.00 56.89           C  
ATOM   2986  OD1 ASP   361      16.605  13.759  52.349  1.00 59.10           O  
ATOM   2987  OD2 ASP   361      15.888  12.579  50.612  1.00 59.35           O1-
ATOM   2988  N   LYS   362      19.877  10.679  53.516  1.00 45.37           N  
ATOM   2989  CA  LYS   362      19.697   9.442  54.289  1.00 45.34           C  
ATOM   2990  C   LYS   362      19.064   8.295  53.486  1.00 44.43           C  
ATOM   2991  CB  LYS   362      18.893   9.703  55.570  1.00 48.40           C  
ATOM   2992  O   LYS   362      18.515   7.365  54.074  1.00 45.17           O  
ATOM   2993  CG  LYS   362      19.679  10.428  56.658  1.00 54.37           C  
ATOM   2994  CD  LYS   362      19.251   9.947  58.048  1.00 59.99           C  
ATOM   2995  CE  LYS   362      20.122  10.479  59.160  1.00 64.26           C  
ATOM   2996  NZ  LYS   362      20.066  11.963  59.252  1.00 66.40           N1+
ATOM   2997  N   ARG   363      19.157   8.342  52.155  1.00 42.77           N  
ATOM   2998  CA  ARG   363      18.505   7.352  51.306  1.00 41.67           C  
ATOM   2999  C   ARG   363      19.352   6.867  50.112  1.00 40.59           C  
ATOM   3000  CB  ARG   363      17.180   7.970  50.808  1.00 42.01           C  
ATOM   3001  O   ARG   363      19.364   5.672  49.806  1.00 41.04           O  
ATOM   3002  CG  ARG   363      16.423   7.127  49.816  1.00 42.96           C  
ATOM   3003  CD  ARG   363      15.037   7.657  49.595  1.00 43.92           C  
ATOM   3004  NE  ARG   363      14.319   6.808  48.651  1.00 45.75           N  
ATOM   3005  NH1 ARG   363      12.313   7.918  48.888  1.00 46.98           N  
ATOM   3006  NH2 ARG   363      12.470   6.142  47.450  1.00 46.66           N1+
ATOM   3007  CZ  ARG   363      13.038   6.956  48.330  1.00 47.29           C  
ATOM   3008  N   TYR   364      20.019   7.785  49.420  1.00 39.05           N  
ATOM   3009  CA  TYR   364      20.761   7.442  48.209  1.00 38.42           C  
ATOM   3010  C   TYR   364      22.265   7.319  48.400  1.00 38.19           C  
ATOM   3011  CB  TYR   364      20.442   8.443  47.078  1.00 37.49           C  
ATOM   3012  O   TYR   364      22.944   8.323  48.585  1.00 38.36           O  
ATOM   3013  CG  TYR   364      18.958   8.636  46.837  1.00 37.40           C  
ATOM   3014  CD1 TYR   364      18.223   7.705  46.114  1.00 38.00           C  
ATOM   3015  CD2 TYR   364      18.291   9.746  47.337  1.00 38.11           C  
ATOM   3016  CE1 TYR   364      16.864   7.882  45.883  1.00 39.19           C  
ATOM   3017  CE2 TYR   364      16.927   9.921  47.136  1.00 39.16           C  
ATOM   3018  OH  TYR   364      14.870   9.182  46.168  1.00 42.46           O  
ATOM   3019  CZ  TYR   364      16.218   8.996  46.390  1.00 40.50           C  
ATOM   3020  N   SER   365      22.786   6.091  48.295  1.00 37.44           N  
ATOM   3021  CA  SER   365      24.211   5.783  48.425  1.00 37.08           C  
ATOM   3022  C   SER   365      24.967   6.002  47.086  1.00 36.40           C  
ATOM   3023  CB  SER   365      24.366   4.342  48.887  1.00 38.56           C  
ATOM   3024  O   SER   365      24.683   5.331  46.105  1.00 36.18           O  
ATOM   3025  OG  SER   365      25.731   3.978  48.962  1.00 42.24           O  
ATOM   3026  N   VAL   366      25.930   6.923  47.055  1.00 35.98           N  
ATOM   3027  CA  VAL   366      26.677   7.248  45.840  1.00 35.86           C  
ATOM   3028  C   VAL   366      27.545   6.090  45.373  1.00 36.83           C  
ATOM   3029  CB  VAL   366      27.501   8.554  45.988  1.00 35.46           C  
ATOM   3030  O   VAL   366      28.455   5.660  46.084  1.00 37.94           O  
ATOM   3031  CG1 VAL   366      28.333   8.820  44.738  1.00 35.49           C  
ATOM   3032  CG2 VAL   366      26.599   9.739  46.306  1.00 35.12           C  
ATOM   3033  N   VAL   367      27.264   5.590  44.169  1.00 36.00           N  
ATOM   3034  CA  VAL   367      28.003   4.488  43.567  1.00 35.51           C  
ATOM   3035  C   VAL   367      29.139   5.053  42.707  1.00 35.11           C  
ATOM   3036  CB  VAL   367      27.053   3.563  42.747  1.00 35.56           C  
ATOM   3037  O   VAL   367      30.285   4.661  42.890  1.00 35.80           O  
ATOM   3038  CG1 VAL   367      27.834   2.512  41.969  1.00 36.05           C  
ATOM   3039  CG2 VAL   367      25.997   2.919  43.637  1.00 35.46           C  
ATOM   3040  N   CYS   368      28.834   5.990  41.797  1.00 34.22           N  
ATOM   3041  CA  CYS   368      29.854   6.578  40.921  1.00 34.25           C  
ATOM   3042  C   CYS   368      29.326   7.822  40.174  1.00 34.07           C  
ATOM   3043  CB  CYS   368      30.379   5.525  39.940  1.00 34.63           C  
ATOM   3044  O   CYS   368      28.162   8.195  40.315  1.00 34.41           O  
ATOM   3045  SG  CYS   368      29.184   5.031  38.668  1.00 37.36           S  
ATOM   3046  N   GLU   369      30.181   8.446  39.357  1.00 33.62           N  
ATOM   3047  CA  GLU   369      29.821   9.587  38.536  1.00 33.50           C  
ATOM   3048  C   GLU   369      29.569   9.088  37.108  1.00 33.12           C  
ATOM   3049  CB  GLU   369      30.972  10.594  38.529  1.00 35.59           C  
ATOM   3050  O   GLU   369      30.436   8.436  36.540  1.00 33.64           O  
ATOM   3051  CG  GLU   369      30.600  11.923  37.909  1.00 41.21           C  
ATOM   3052  CD  GLU   369      31.619  13.013  38.168  1.00 49.26           C  
ATOM   3053  OE1 GLU   369      32.704  12.963  37.540  1.00 51.11           O  
ATOM   3054  OE2 GLU   369      31.335  13.917  38.990  1.00 51.16           O1-
ATOM   3055  O   LEU   370      28.843   9.781  33.050  1.00 31.23           O  
ATOM   3056  N   LEU   370      28.390   9.359  36.540  1.00 32.00           N  
ATOM   3057  CA  LEU   370      28.057   8.954  35.174  1.00 31.30           C  
ATOM   3058  C   LEU   370      28.415  10.067  34.170  1.00 31.45           C  
ATOM   3059  CB  LEU   370      26.568   8.623  35.067  1.00 30.46           C  
ATOM   3060  CG  LEU   370      26.093   7.511  35.966  1.00 31.31           C  
ATOM   3061  CD1 LEU   370      24.583   7.430  35.970  1.00 31.59           C  
ATOM   3062  CD2 LEU   370      26.727   6.188  35.574  1.00 31.68           C  
ATOM   3063  O   VAL   371      28.543  13.821  35.750  1.00 31.24           O  
ATOM   3064  N   VAL   371      28.190  11.329  34.565  1.00 31.17           N  
ATOM   3065  CA  VAL   371      28.489  12.520  33.768  1.00 31.01           C  
ATOM   3066  C   VAL   371      29.151  13.480  34.737  1.00 31.42           C  
ATOM   3067  CB  VAL   371      27.208  13.182  33.182  1.00 30.93           C  
ATOM   3068  CG1 VAL   371      27.538  14.498  32.484  1.00 30.84           C  
ATOM   3069  CG2 VAL   371      26.461  12.241  32.241  1.00 30.98           C  
ATOM   3070  O   GLY   372      31.106  17.118  35.952  1.00 34.59           O  
ATOM   3071  N   GLY   372      30.371  13.914  34.438  1.00 31.49           N  
ATOM   3072  CA  GLY   372      31.069  14.818  35.339  1.00 32.54           C  
ATOM   3073  C   GLY   372      30.989  16.294  35.042  1.00 33.97           C  
ATOM   3074  O   LYS   373      30.135  19.079  31.350  1.00 35.19           O  
ATOM   3075  N   LYS   373      30.862  16.655  33.761  1.00 34.53           N  
ATOM   3076  CA  LYS   373      30.946  18.051  33.354  1.00 34.98           C  
ATOM   3077  C   LYS   373      29.841  18.515  32.400  1.00 34.72           C  
ATOM   3078  CB  LYS   373      32.350  18.324  32.745  1.00 37.13           C  
ATOM   3079  CG  LYS   373      33.506  17.811  33.605  1.00 41.88           C  
ATOM   3080  CD  LYS   373      34.842  17.920  32.929  1.00 46.26           C  
ATOM   3081  CE  LYS   373      35.949  17.594  33.898  1.00 50.17           C  
ATOM   3082  NZ  LYS   373      37.278  17.922  33.322  1.00 53.41           N1+
ATOM   3083  O   GLY   374      27.943  20.852  33.199  1.00 32.27           O  
ATOM   3084  N   GLY   374      28.582  18.305  32.770  1.00 33.71           N  
ATOM   3085  CA  GLY   374      27.466  18.840  31.993  1.00 32.87           C  
ATOM   3086  C   GLY   374      27.439  20.350  32.188  1.00 32.09           C  
ATOM   3087  O   VAL   375      26.855  24.027  33.226  1.00 31.25           O  
ATOM   3088  N   VAL   375      26.885  21.104  31.233  1.00 31.27           N  
ATOM   3089  CA  VAL   375      26.896  22.569  31.303  1.00 31.26           C  
ATOM   3090  C   VAL   375      26.291  23.119  32.606  1.00 31.18           C  
ATOM   3091  CB  VAL   375      26.246  23.188  30.040  1.00 31.84           C  
ATOM   3092  CG1 VAL   375      26.200  24.710  30.131  1.00 32.19           C  
ATOM   3093  CG2 VAL   375      27.001  22.748  28.785  1.00 31.88           C  
ATOM   3094  O   PHE   376      23.747  22.201  36.345  1.00 31.03           O  
ATOM   3095  N   PHE   376      25.186  22.524  33.051  1.00 30.54           N  
ATOM   3096  CA  PHE   376      24.492  22.992  34.243  1.00 30.89           C  
ATOM   3097  C   PHE   376      24.430  21.951  35.354  1.00 30.57           C  
ATOM   3098  CB  PHE   376      23.039  23.415  33.871  1.00 31.27           C  
ATOM   3099  CG  PHE   376      22.890  24.191  32.570  1.00 31.99           C  
ATOM   3100  CD1 PHE   376      23.194  25.542  32.509  1.00 33.09           C  
ATOM   3101  CD2 PHE   376      22.474  23.556  31.408  1.00 32.58           C  
ATOM   3102  CE1 PHE   376      23.072  26.249  31.306  1.00 33.83           C  
ATOM   3103  CE2 PHE   376      22.356  24.261  30.210  1.00 33.30           C  
ATOM   3104  CZ  PHE   376      22.642  25.607  30.168  1.00 33.17           C  
ATOM   3105  O   SER   377      26.667  18.474  34.941  1.00 30.72           O  
ATOM   3106  N   SER   377      25.120  20.797  35.215  1.00 29.71           N  
ATOM   3107  CA  SER   377      24.978  19.720  36.174  1.00 29.71           C  
ATOM   3108  C   SER   377      25.985  18.552  35.960  1.00 30.61           C  
ATOM   3109  CB  SER   377      23.578  19.135  35.989  1.00 30.05           C  
ATOM   3110  OG  SER   377      23.457  18.573  34.686  1.00 31.42           O  
ATOM   3111  O   ASN   378      24.665  15.531  37.876  1.00 30.88           O  
ATOM   3112  N   ASN   378      26.001  17.608  36.908  1.00 30.41           N  
ATOM   3113  CA  ASN   378      26.679  16.338  36.796  1.00 30.48           C  
ATOM   3114  C   ASN   378      25.659  15.239  37.205  1.00 30.71           C  
ATOM   3115  CB  ASN   378      27.971  16.295  37.608  1.00 32.11           C  
ATOM   3116  CG  ASN   378      27.861  16.567  39.083  1.00 35.01           C  
ATOM   3117  OD1 ASN   378      26.812  16.912  39.620  1.00 36.09           O  
ATOM   3118  ND2 ASN   378      28.970  16.420  39.766  1.00 36.10           N  
ATOM   3119  N   VAL   379      25.833  14.011  36.717  1.00 30.38           N  
ATOM   3120  CA  VAL   379      24.908  12.917  37.020  1.00 30.18           C  
ATOM   3121  C   VAL   379      25.650  11.847  37.810  1.00 30.39           C  
ATOM   3122  CB  VAL   379      24.255  12.340  35.732  1.00 30.20           C  
ATOM   3123  O   VAL   379      26.769  11.488  37.458  1.00 30.42           O  
ATOM   3124  CG1 VAL   379      23.166  11.312  36.067  1.00 30.04           C  
ATOM   3125  CG2 VAL   379      23.682  13.463  34.861  1.00 30.21           C  
ATOM   3126  N   LEU   380      25.049  11.374  38.896  1.00 30.20           N  
ATOM   3127  CA  LEU   380      25.616  10.327  39.739  1.00 30.78           C  
ATOM   3128  C   LEU   380      24.764   9.072  39.649  1.00 30.67           C  
ATOM   3129  CB  LEU   380      25.595  10.777  41.222  1.00 31.05           C  
ATOM   3130  O   LEU   380      23.543   9.173  39.575  1.00 30.29           O  
ATOM   3131  CG  LEU   380      26.261  12.108  41.543  1.00 31.56           C  
ATOM   3132  CD1 LEU   380      27.746  12.041  41.266  1.00 31.70           C  
ATOM   3133  CD2 LEU   380      25.978  12.515  42.988  1.00 31.67           C  
ATOM   3134  N   LYS   381      25.391   7.891  39.725  1.00 30.94           N  
ATOM   3135  CA  LYS   381      24.625   6.653  39.828  1.00 31.75           C  
ATOM   3136  C   LYS   381      24.527   6.407  41.337  1.00 32.14           C  
ATOM   3137  CB  LYS   381      25.292   5.465  39.123  1.00 33.47           C  
ATOM   3138  O   LYS   381      25.550   6.364  42.012  1.00 32.23           O  
ATOM   3139  CG  LYS   381      24.571   4.161  39.458  1.00 36.89           C  
ATOM   3140  CD  LYS   381      25.204   2.941  38.838  1.00 40.87           C  
ATOM   3141  CE  LYS   381      24.246   1.780  38.896  1.00 43.80           C  
ATOM   3142  NZ  LYS   381      24.843   0.554  38.308  1.00 45.94           N1+
ATOM   3143  N   CYS   382      23.312   6.353  41.875  1.00 32.22           N  
ATOM   3144  CA  CYS   382      23.101   6.124  43.298  1.00 33.07           C  
ATOM   3145  C   CYS   382      22.340   4.823  43.509  1.00 34.71           C  
ATOM   3146  CB  CYS   382      22.362   7.297  43.943  1.00 33.07           C  
ATOM   3147  O   CYS   382      21.661   4.330  42.601  1.00 34.82           O  
ATOM   3148  SG  CYS   382      23.325   8.830  44.068  1.00 33.49           S  
ATOM   3149  N   TYR   383      22.435   4.272  44.725  1.00 35.63           N  
ATOM   3150  CA  TYR   383      21.670   3.101  45.109  1.00 36.98           C  
ATOM   3151  C   TYR   383      20.600   3.599  46.068  1.00 36.70           C  
ATOM   3152  CB  TYR   383      22.548   2.061  45.818  1.00 38.37           C  
ATOM   3153  O   TYR   383      20.940   4.191  47.088  1.00 36.77           O  
ATOM   3154  CG  TYR   383      21.765   0.833  46.229  1.00 40.78           C  
ATOM   3155  CD2 TYR   383      21.507   0.563  47.568  1.00 42.69           C  
ATOM   3156  CD1 TYR   383      21.246  -0.037  45.278  1.00 42.14           C  
ATOM   3157  CE2 TYR   383      20.754  -0.541  47.949  1.00 44.29           C  
ATOM   3158  CE1 TYR   383      20.491  -1.140  45.646  1.00 43.88           C  
ATOM   3159  OH  TYR   383      19.555  -2.515  47.353  1.00 48.89           O  
ATOM   3160  CZ  TYR   383      20.270  -1.404  46.985  1.00 45.76           C  
ATOM   3161  N   ASP   384      19.320   3.424  45.727  1.00 36.47           N  
ATOM   3162  CA  ASP   384      18.232   3.846  46.598  1.00 37.21           C  
ATOM   3163  C   ASP   384      18.080   2.753  47.670  1.00 38.44           C  
ATOM   3164  CB  ASP   384      16.931   4.012  45.792  1.00 38.32           C  
ATOM   3165  O   ASP   384      17.664   1.635  47.366  1.00 37.99           O  
ATOM   3166  CG  ASP   384      15.719   4.466  46.595  1.00 42.55           C  
ATOM   3167  OD1 ASP   384      15.794   4.473  47.844  1.00 43.02           O  
ATOM   3168  OD2 ASP   384      14.697   4.815  45.973  1.00 45.06           O1-
ATOM   3169  N   MET   385      18.434   3.076  48.915  1.00 39.53           N  
ATOM   3170  CA  MET   385      18.392   2.101  49.999  1.00 41.24           C  
ATOM   3171  C   MET   385      16.983   1.795  50.519  1.00 43.24           C  
ATOM   3172  CB  MET   385      19.330   2.520  51.130  1.00 41.86           C  
ATOM   3173  O   MET   385      16.793   0.779  51.193  1.00 44.23           O  
ATOM   3174  CG  MET   385      20.762   2.570  50.681  1.00 44.35           C  
ATOM   3175  SD  MET   385      21.916   2.994  51.996  1.00 49.56           S  
ATOM   3176  CE  MET   385      21.369   4.628  52.407  1.00 46.91           C  
ATOM   3177  N   VAL   386      16.000   2.640  50.203  1.00 43.61           N  
ATOM   3178  CA  VAL   386      14.621   2.396  50.613  1.00 44.76           C  
ATOM   3179  C   VAL   386      13.934   1.435  49.610  1.00 45.43           C  
ATOM   3180  CB  VAL   386      13.851   3.726  50.763  1.00 45.65           C  
ATOM   3181  O   VAL   386      13.468   0.373  50.005  1.00 46.77           O  
ATOM   3182  CG1 VAL   386      14.484   4.605  51.837  1.00 46.47           C  
ATOM   3183  CG2 VAL   386      12.376   3.475  51.039  1.00 46.05           C  
ATOM   3184  N   ASN   387      13.918   1.775  48.320  1.00 44.41           N  
ATOM   3185  CA  ASN   387      13.290   0.940  47.300  1.00 44.23           C  
ATOM   3186  C   ASN   387      14.200  -0.157  46.731  1.00 44.32           C  
ATOM   3187  CB  ASN   387      12.703   1.806  46.182  1.00 44.30           C  
ATOM   3188  O   ASN   387      13.753  -0.911  45.874  1.00 44.83           O  
ATOM   3189  CG  ASN   387      11.505   2.592  46.664  1.00 46.37           C  
ATOM   3190  ND2 ASN   387      11.263   3.751  46.088  1.00 46.56           N  
ATOM   3191  OD1 ASN   387      10.782   2.167  47.563  1.00 47.42           O  
ATOM   3192  N   LYS   388      15.450  -0.256  47.204  1.00 44.00           N  
ATOM   3193  CA  LYS   388      16.428  -1.263  46.781  1.00 44.44           C  
ATOM   3194  C   LYS   388      16.637  -1.298  45.269  1.00 44.00           C  
ATOM   3195  CB  LYS   388      16.082  -2.651  47.345  1.00 46.98           C  
ATOM   3196  O   LYS   388      16.680  -2.370  44.671  1.00 44.70           O  
ATOM   3197  CG  LYS   388      15.853  -2.645  48.852  1.00 52.04           C  
ATOM   3198  CD  LYS   388      15.538  -4.044  49.408  1.00 58.45           C  
ATOM   3199  CE  LYS   388      14.133  -4.524  49.106  1.00 63.77           C  
ATOM   3200  NZ  LYS   388      13.722  -5.668  49.981  1.00 67.03           N1+
ATOM   3201  N   ILE   389      16.774  -0.123  44.649  1.00 42.75           N  
ATOM   3202  CA  ILE   389      16.958  -0.033  43.206  1.00 41.91           C  
ATOM   3203  C   ILE   389      18.070   0.946  42.834  1.00 41.14           C  
ATOM   3204  CB  ILE   389      15.632   0.408  42.506  1.00 41.89           C  
ATOM   3205  O   ILE   389      18.265   1.945  43.534  1.00 41.15           O  
ATOM   3206  CG1 ILE   389      15.056   1.688  43.102  1.00 42.50           C  
ATOM   3207  CG2 ILE   389      14.596  -0.685  42.459  1.00 42.63           C  
ATOM   3208  CD1 ILE   389      14.045   2.363  42.183  1.00 43.18           C  
ATOM   3209  N   PRO   390      18.761   0.733  41.691  1.00 40.02           N  
ATOM   3210  CA  PRO   390      19.700   1.762  41.220  1.00 39.09           C  
ATOM   3211  C   PRO   390      18.910   2.957  40.647  1.00 37.76           C  
ATOM   3212  CB  PRO   390      20.483   1.052  40.119  1.00 40.08           C  
ATOM   3213  O   PRO   390      17.769   2.802  40.196  1.00 38.19           O  
ATOM   3214  CG  PRO   390      19.519   0.061  39.571  1.00 41.06           C  
ATOM   3215  CD  PRO   390      18.627  -0.370  40.718  1.00 39.52           C  
ATOM   3216  N   VAL   391      19.490   4.162  40.716  1.00 35.65           N  
ATOM   3217  CA  VAL   391      18.864   5.391  40.219  1.00 34.04           C  
ATOM   3218  C   VAL   391      19.947   6.325  39.665  1.00 32.67           C  
ATOM   3219  CB  VAL   391      18.034   6.147  41.314  1.00 34.46           C  
ATOM   3220  O   VAL   391      21.106   6.208  40.043  1.00 32.79           O  
ATOM   3221  CG1 VAL   391      16.732   5.431  41.679  1.00 34.58           C  
ATOM   3222  CG2 VAL   391      18.871   6.478  42.552  1.00 34.88           C  
ATOM   3223  N   ALA   392      19.569   7.284  38.814  1.00 31.29           N  
ATOM   3224  CA  ALA   392      20.507   8.306  38.350  1.00 30.52           C  
ATOM   3225  C   ALA   392      20.054   9.631  38.963  1.00 30.04           C  
ATOM   3226  CB  ALA   392      20.515   8.399  36.840  1.00 29.89           C  
ATOM   3227  O   ALA   392      18.880   9.954  38.926  1.00 29.78           O  
ATOM   3228  N   VAL   393      20.974  10.360  39.584  1.00 29.27           N  
ATOM   3229  CA  VAL   393      20.674  11.631  40.212  1.00 28.33           C  
ATOM   3230  C   VAL   393      21.384  12.737  39.450  1.00 27.97           C  
ATOM   3231  CB  VAL   393      21.106  11.622  41.692  1.00 28.45           C  
ATOM   3232  O   VAL   393      22.611  12.783  39.449  1.00 28.24           O  
ATOM   3233  CG1 VAL   393      20.843  12.970  42.346  1.00 28.61           C  
ATOM   3234  CG2 VAL   393      20.413  10.491  42.461  1.00 29.03           C  
ATOM   3235  N   LYS   394      20.616  13.628  38.808  1.00 27.00           N  
ATOM   3236  CA  LYS   394      21.138  14.798  38.108  1.00 26.75           C  
ATOM   3237  C   LYS   394      21.267  15.913  39.146  1.00 27.72           C  
ATOM   3238  CB  LYS   394      20.172  15.236  37.002  1.00 26.84           C  
ATOM   3239  O   LYS   394      20.266  16.375  39.680  1.00 27.96           O  
ATOM   3240  CG  LYS   394      20.658  16.451  36.212  1.00 27.58           C  
ATOM   3241  CD  LYS   394      19.640  16.825  35.145  1.00 28.40           C  
ATOM   3242  CE  LYS   394      20.236  17.749  34.106  1.00 29.87           C  
ATOM   3243  NZ  LYS   394      19.353  17.898  32.925  1.00 30.04           N1+
ATOM   3244  N   VAL   395      22.492  16.302  39.479  1.00 28.08           N  
ATOM   3245  CA  VAL   395      22.742  17.321  40.492  1.00 28.56           C  
ATOM   3246  C   VAL   395      23.004  18.649  39.828  1.00 29.34           C  
ATOM   3247  CB  VAL   395      23.896  16.905  41.435  1.00 28.89           C  
ATOM   3248  O   VAL   395      24.043  18.833  39.197  1.00 30.06           O  
ATOM   3249  CG1 VAL   395      24.058  17.921  42.571  1.00 29.18           C  
ATOM   3250  CG2 VAL   395      23.665  15.486  41.988  1.00 28.81           C  
ATOM   3251  N   ILE   396      22.052  19.562  39.929  1.00 28.82           N  
ATOM   3252  CA  ILE   396      22.165  20.879  39.307  1.00 28.54           C  
ATOM   3253  C   ILE   396      23.216  21.717  40.053  1.00 29.42           C  
ATOM   3254  CB  ILE   396      20.776  21.579  39.285  1.00 28.15           C  
ATOM   3255  O   ILE   396      23.379  21.570  41.274  1.00 29.49           O  
ATOM   3256  CG1 ILE   396      19.663  20.644  38.723  1.00 28.09           C  
ATOM   3257  CG2 ILE   396      20.823  22.923  38.568  1.00 28.45           C  
ATOM   3258  CD1 ILE   396      19.823  20.268  37.299  1.00 28.41           C  
ATOM   3259  N   ARG   397      23.947  22.571  39.316  1.00 29.44           N  
ATOM   3260  CA  ARG   397      24.959  23.431  39.916  1.00 30.49           C  
ATOM   3261  C   ARG   397      24.336  24.419  40.896  1.00 32.66           C  
ATOM   3262  CB  ARG   397      25.758  24.163  38.829  1.00 30.41           C  
ATOM   3263  O   ARG   397      23.172  24.794  40.745  1.00 33.35           O  
ATOM   3264  CG  ARG   397      26.604  23.229  37.993  1.00 31.91           C  
ATOM   3265  CD  ARG   397      27.103  23.916  36.738  1.00 34.76           C  
ATOM   3266  NE  ARG   397      28.137  24.925  37.000  1.00 36.27           N  
ATOM   3267  NH1 ARG   397      28.085  25.783  34.857  1.00 35.68           N  
ATOM   3268  NH2 ARG   397      29.529  26.660  36.398  1.00 36.35           N1+
ATOM   3269  CZ  ARG   397      28.588  25.783  36.084  1.00 36.96           C  
ATOM   3270  N   ASP   398      25.096  24.809  41.925  1.00 34.04           N  
ATOM   3271  CA  ASP   398      24.666  25.750  42.957  1.00 35.75           C  
ATOM   3272  C   ASP   398      24.732  27.155  42.351  1.00 36.47           C  
ATOM   3273  CB  ASP   398      25.594  25.632  44.174  1.00 38.85           C  
ATOM   3274  O   ASP   398      25.709  27.893  42.532  1.00 36.47           O  
ATOM   3275  CG  ASP   398      25.170  26.427  45.387  1.00 45.78           C  
ATOM   3276  OD1 ASP   398      24.008  26.905  45.412  1.00 46.83           O  
ATOM   3277  OD2 ASP   398      25.996  26.577  46.311  1.00 49.52           O1-
ATOM   3278  N   ASN   399      23.690  27.488  41.587  1.00 36.67           N  
ATOM   3279  CA  ASN   399      23.523  28.729  40.854  1.00 37.37           C  
ATOM   3280  C   ASN   399      22.010  28.930  40.750  1.00 37.90           C  
ATOM   3281  CB  ASN   399      24.161  28.576  39.462  1.00 38.26           C  
ATOM   3282  O   ASN   399      21.305  28.042  40.277  1.00 37.95           O  
ATOM   3283  CG  ASN   399      23.949  29.736  38.535  1.00 40.81           C  
ATOM   3284  ND2 ASN   399      25.027  30.382  38.120  1.00 42.24           N  
ATOM   3285  OD1 ASN   399      22.828  30.055  38.162  1.00 41.29           O  
ATOM   3286  N   ASP   400      21.514  30.084  41.197  1.00 38.40           N  
ATOM   3287  CA  ASP   400      20.084  30.392  41.208  1.00 39.46           C  
ATOM   3288  C   ASP   400      19.407  30.360  39.809  1.00 39.53           C  
ATOM   3289  CB  ASP   400      19.843  31.733  41.920  1.00 41.95           C  
ATOM   3290  O   ASP   400      18.277  29.882  39.701  1.00 39.71           O  
ATOM   3291  CG  ASP   400      20.344  31.773  43.354  1.00 48.57           C  
ATOM   3292  OD1 ASP   400      20.469  32.885  43.906  1.00 50.03           O  
ATOM   3293  OD2 ASP   400      20.603  30.691  43.928  1.00 51.70           O1-
ATOM   3294  N   MET   401      20.099  30.825  38.756  1.00 38.93           N  
ATOM   3295  CA  MET   401      19.576  30.818  37.384  1.00 39.48           C  
ATOM   3296  C   MET   401      19.392  29.368  36.905  1.00 38.01           C  
ATOM   3297  CB  MET   401      20.552  31.582  36.448  1.00 42.17           C  
ATOM   3298  O   MET   401      18.421  29.057  36.221  1.00 37.72           O  
ATOM   3299  CG  MET   401      20.146  31.616  34.963  1.00 48.47           C  
ATOM   3300  SD  MET   401      20.795  30.276  33.888  1.00 64.02           S  
ATOM   3301  CE  MET   401      22.531  30.749  33.779  1.00 63.39           C  
ATOM   3302  N   MET   402      20.338  28.489  37.257  1.00 36.88           N  
ATOM   3303  CA  MET   402      20.293  27.087  36.871  1.00 36.28           C  
ATOM   3304  C   MET   402      19.283  26.303  37.662  1.00 35.45           C  
ATOM   3305  CB  MET   402      21.681  26.459  36.934  1.00 37.29           C  
ATOM   3306  O   MET   402      18.659  25.398  37.107  1.00 34.85           O  
ATOM   3307  CG  MET   402      22.644  27.153  36.009  1.00 39.88           C  
ATOM   3308  SD  MET   402      24.330  26.531  36.106  1.00 43.86           S  
ATOM   3309  CE  MET   402      25.157  27.774  35.164  1.00 42.26           C  
ATOM   3310  N   LYS   403      19.084  26.675  38.944  1.00 35.36           N  
ATOM   3311  CA  LYS   403      18.096  26.066  39.827  1.00 35.49           C  
ATOM   3312  C   LYS   403      16.689  26.427  39.307  1.00 35.00           C  
ATOM   3313  CB  LYS   403      18.302  26.570  41.264  1.00 38.06           C  
ATOM   3314  O   LYS   403      15.843  25.541  39.162  1.00 34.92           O  
ATOM   3315  CG  LYS   403      17.163  26.236  42.231  1.00 44.34           C  
ATOM   3316  CD  LYS   403      17.032  27.300  43.326  1.00 51.26           C  
ATOM   3317  CE  LYS   403      16.185  26.835  44.492  1.00 57.15           C  
ATOM   3318  NZ  LYS   403      16.294  27.751  45.671  1.00 60.49           N1+
ATOM   3319  N   LYS   404      16.460  27.711  38.969  1.00 34.32           N  
ATOM   3320  CA  LYS   404      15.167  28.158  38.455  1.00 34.44           C  
ATOM   3321  C   LYS   404      14.828  27.444  37.144  1.00 33.19           C  
ATOM   3322  CB  LYS   404      15.134  29.690  38.301  1.00 37.37           C  
ATOM   3323  O   LYS   404      13.678  27.029  36.946  1.00 33.61           O  
ATOM   3324  CG  LYS   404      13.922  30.205  37.547  1.00 43.75           C  
ATOM   3325  CD  LYS   404      13.514  31.605  37.940  1.00 51.02           C  
ATOM   3326  CE  LYS   404      12.405  31.562  38.968  1.00 56.11           C  
ATOM   3327  NZ  LYS   404      11.303  30.651  38.555  1.00 58.29           N1+
ATOM   3328  N   ALA   405      15.834  27.256  36.279  1.00 31.32           N  
ATOM   3329  CA  ALA   405      15.653  26.558  35.012  1.00 30.15           C  
ATOM   3330  C   ALA   405      15.368  25.069  35.268  1.00 30.04           C  
ATOM   3331  CB  ALA   405      16.882  26.730  34.131  1.00 29.14           C  
ATOM   3332  O   ALA   405      14.539  24.482  34.573  1.00 30.37           O  
ATOM   3333  N   ALA   406      16.028  24.462  36.276  1.00 29.46           N  
ATOM   3334  CA  ALA   406      15.802  23.059  36.640  1.00 29.40           C  
ATOM   3335  C   ALA   406      14.400  22.841  37.233  1.00 29.93           C  
ATOM   3336  CB  ALA   406      16.862  22.584  37.617  1.00 29.39           C  
ATOM   3337  O   ALA   406      13.837  21.758  37.086  1.00 30.49           O  
ATOM   3338  N   GLU   407      13.817  23.866  37.850  1.00 29.77           N  
ATOM   3339  CA  GLU   407      12.452  23.794  38.358  1.00 30.57           C  
ATOM   3340  C   GLU   407      11.441  23.752  37.210  1.00 30.53           C  
ATOM   3341  CB  GLU   407      12.187  24.942  39.326  1.00 33.97           C  
ATOM   3342  O   GLU   407      10.449  23.030  37.300  1.00 31.25           O  
ATOM   3343  CG  GLU   407      12.986  24.744  40.594  1.00 41.50           C  
ATOM   3344  CD  GLU   407      13.031  25.921  41.540  1.00 52.93           C  
ATOM   3345  OE1 GLU   407      13.436  25.719  42.708  1.00 57.02           O  
ATOM   3346  OE2 GLU   407      12.648  27.038  41.121  1.00 55.50           O1-
ATOM   3347  N   LYS   408      11.727  24.454  36.099  1.00 29.42           N  
ATOM   3348  CA  LYS   408      10.884  24.394  34.908  1.00 29.21           C  
ATOM   3349  C   LYS   408      11.004  22.993  34.258  1.00 29.13           C  
ATOM   3350  CB  LYS   408      11.331  25.472  33.924  1.00 29.88           C  
ATOM   3351  O   LYS   408       9.999  22.397  33.868  1.00 29.49           O  
ATOM   3352  CG  LYS   408      10.544  25.497  32.644  1.00 32.36           C  
ATOM   3353  CD  LYS   408      11.065  26.648  31.834  1.00 35.12           C  
ATOM   3354  CE  LYS   408      10.335  26.881  30.561  1.00 37.31           C  
ATOM   3355  NZ  LYS   408      10.698  28.223  30.049  1.00 39.74           N1+
ATOM   3356  N   GLU   409      12.237  22.457  34.203  1.00 28.49           N  
ATOM   3357  CA  GLU   409      12.570  21.114  33.711  1.00 28.39           C  
ATOM   3358  C   GLU   409      11.780  20.067  34.507  1.00 28.83           C  
ATOM   3359  CB  GLU   409      14.088  20.884  33.868  1.00 29.41           C  
ATOM   3360  O   GLU   409      11.189  19.161  33.918  1.00 29.17           O  
ATOM   3361  CG  GLU   409      14.573  19.471  33.586  1.00 31.36           C  
ATOM   3362  CD  GLU   409      16.084  19.322  33.512  1.00 34.11           C  
ATOM   3363  OE1 GLU   409      16.557  18.183  33.292  1.00 33.14           O  
ATOM   3364  OE2 GLU   409      16.794  20.349  33.637  1.00 34.20           O1-
ATOM   3365  N   ILE   410      11.730  20.219  35.841  1.00 28.70           N  
ATOM   3366  CA  ILE   410      10.963  19.331  36.720  1.00 29.12           C  
ATOM   3367  C   ILE   410       9.453  19.397  36.404  1.00 29.53           C  
ATOM   3368  CB  ILE   410      11.247  19.671  38.199  1.00 29.82           C  
ATOM   3369  O   ILE   410       8.835  18.356  36.245  1.00 29.87           O  
ATOM   3370  CG1 ILE   410      12.662  19.273  38.612  1.00 30.01           C  
ATOM   3371  CG2 ILE   410      10.188  19.063  39.161  1.00 31.14           C  
ATOM   3372  CD1 ILE   410      13.098  19.915  39.887  1.00 31.06           C  
ATOM   3373  N   SER   411       8.871  20.594  36.278  1.00 29.67           N  
ATOM   3374  CA  SER   411       7.439  20.717  35.983  1.00 30.38           C  
ATOM   3375  C   SER   411       7.055  20.108  34.619  1.00 30.26           C  
ATOM   3376  CB  SER   411       6.968  22.157  36.119  1.00 31.98           C  
ATOM   3377  O   SER   411       6.000  19.488  34.493  1.00 30.83           O  
ATOM   3378  OG  SER   411       7.380  22.892  34.982  1.00 36.64           O  
ATOM   3379  N   ILE   412       7.938  20.225  33.632  1.00 29.53           N  
ATOM   3380  CA  ILE   412       7.741  19.639  32.315  1.00 29.07           C  
ATOM   3381  C   ILE   412       7.808  18.110  32.429  1.00 29.48           C  
ATOM   3382  CB  ILE   412       8.784  20.219  31.329  1.00 28.66           C  
ATOM   3383  O   ILE   412       6.964  17.412  31.872  1.00 30.19           O  
ATOM   3384  CG1 ILE   412       8.433  21.682  31.002  1.00 29.12           C  
ATOM   3385  CG2 ILE   412       8.889  19.355  30.067  1.00 28.93           C  
ATOM   3386  CD1 ILE   412       9.322  22.398  30.114  1.00 29.38           C  
ATOM   3387  N   LEU   413       8.781  17.592  33.185  1.00 29.30           N  
ATOM   3388  CA  LEU   413       8.906  16.157  33.435  1.00 29.75           C  
ATOM   3389  C   LEU   413       7.651  15.646  34.158  1.00 30.47           C  
ATOM   3390  CB  LEU   413      10.161  15.851  34.280  1.00 29.63           C  
ATOM   3391  O   LEU   413       7.115  14.619  33.766  1.00 30.99           O  
ATOM   3392  CG  LEU   413      11.479  15.876  33.518  1.00 30.06           C  
ATOM   3393  CD1 LEU   413      12.662  15.883  34.472  1.00 29.89           C  
ATOM   3394  CD2 LEU   413      11.558  14.718  32.530  1.00 30.24           C  
ATOM   3395  N   LYS   414       7.157  16.378  35.169  1.00 30.41           N  
ATOM   3396  CA  LYS   414       5.938  15.985  35.877  1.00 31.74           C  
ATOM   3397  C   LYS   414       4.744  15.960  34.921  1.00 31.91           C  
ATOM   3398  CB  LYS   414       5.643  16.892  37.091  1.00 34.56           C  
ATOM   3399  O   LYS   414       4.001  15.002  34.943  1.00 32.07           O  
ATOM   3400  CG  LYS   414       6.621  16.768  38.260  1.00 40.50           C  
ATOM   3401  CD  LYS   414       6.020  17.387  39.517  1.00 48.32           C  
ATOM   3402  CE  LYS   414       7.031  17.736  40.597  1.00 55.03           C  
ATOM   3403  NZ  LYS   414       7.587  16.547  41.316  1.00 59.16           N1+
ATOM   3404  N   LYS   415       4.587  16.971  34.051  1.00 31.74           N  
ATOM   3405  CA  LYS   415       3.484  16.989  33.090  1.00 31.93           C  
ATOM   3406  C   LYS   415       3.564  15.806  32.121  1.00 33.31           C  
ATOM   3407  CB  LYS   415       3.449  18.305  32.320  1.00 32.06           C  
ATOM   3408  O   LYS   415       2.573  15.111  31.917  1.00 34.20           O  
ATOM   3409  CG  LYS   415       2.240  18.396  31.423  1.00 34.11           C  
ATOM   3410  CD  LYS   415       2.200  19.702  30.717  1.00 36.53           C  
ATOM   3411  CE  LYS   415       0.858  19.915  30.103  1.00 39.07           C  
ATOM   3412  NZ  LYS   415       0.788  21.243  29.449  1.00 41.35           N1+
ATOM   3413  N   LEU   416       4.753  15.556  31.553  1.00 33.13           N  
ATOM   3414  CA  LEU   416       4.967  14.446  30.636  1.00 33.19           C  
ATOM   3415  C   LEU   416       4.721  13.100  31.313  1.00 34.41           C  
ATOM   3416  CB  LEU   416       6.380  14.517  30.021  1.00 32.08           C  
ATOM   3417  O   LEU   416       4.079  12.249  30.727  1.00 34.52           O  
ATOM   3418  CG  LEU   416       6.606  15.680  29.071  1.00 32.47           C  
ATOM   3419  CD1 LEU   416       8.057  15.768  28.644  1.00 32.90           C  
ATOM   3420  CD2 LEU   416       5.731  15.566  27.850  1.00 32.83           C  
ATOM   3421  N   ASN   417       5.200  12.910  32.545  1.00 35.60           N  
ATOM   3422  CA  ASN   417       4.985  11.660  33.283  1.00 37.46           C  
ATOM   3423  C   ASN   417       3.521  11.496  33.716  1.00 39.56           C  
ATOM   3424  CB  ASN   417       5.874  11.577  34.528  1.00 37.96           C  
ATOM   3425  O   ASN   417       2.989  10.399  33.629  1.00 39.73           O  
ATOM   3426  CG  ASN   417       7.358  11.512  34.311  1.00 39.71           C  
ATOM   3427  ND2 ASN   417       7.805  11.124  33.117  1.00 39.74           N  
ATOM   3428  OD1 ASN   417       8.126  11.818  35.227  1.00 40.47           O  
ATOM   3429  N   GLN   418       2.886  12.577  34.177  1.00 41.16           N  
ATOM   3430  CA  GLN   418       1.496  12.620  34.640  1.00 43.86           C  
ATOM   3431  C   GLN   418       0.550  12.144  33.549  1.00 45.39           C  
ATOM   3432  CB  GLN   418       1.129  14.058  35.035  1.00 47.08           C  
ATOM   3433  O   GLN   418      -0.411  11.442  33.847  1.00 45.91           O  
ATOM   3434  CG  GLN   418       0.040  14.207  36.090  1.00 53.63           C  
ATOM   3435  CD  GLN   418      -0.755  15.493  35.913  1.00 60.76           C  
ATOM   3436  NE2 GLN   418      -0.071  16.593  35.552  1.00 61.03           N  
ATOM   3437  OE1 GLN   418      -1.992  15.517  36.081  1.00 63.23           O  
ATOM   3438  N   TYR   419       0.823  12.496  32.282  1.00 46.25           N  
ATOM   3439  CA  TYR   419      -0.034  12.053  31.177  1.00 47.56           C  
ATOM   3440  C   TYR   419       0.436  10.760  30.510  1.00 47.94           C  
ATOM   3441  CB  TYR   419      -0.251  13.165  30.157  1.00 47.94           C  
ATOM   3442  O   TYR   419      -0.012  10.435  29.412  1.00 47.92           O  
ATOM   3443  CG  TYR   419      -1.133  14.242  30.739  1.00 49.63           C  
ATOM   3444  CD1 TYR   419      -2.480  14.004  30.989  1.00 51.04           C  
ATOM   3445  CD2 TYR   419      -0.602  15.458  31.147  1.00 50.78           C  
ATOM   3446  CE1 TYR   419      -3.286  14.969  31.580  1.00 52.45           C  
ATOM   3447  CE2 TYR   419      -1.395  16.430  31.743  1.00 52.18           C  
ATOM   3448  OH  TYR   419      -3.529  17.156  32.525  1.00 56.05           O  
ATOM   3449  CZ  TYR   419      -2.742  16.188  31.947  1.00 53.75           C  
ATOM   3450  N   ASP   420       1.245   9.977  31.226  1.00 48.30           N  
ATOM   3451  CA  ASP   420       1.764   8.701  30.783  1.00 49.65           C  
ATOM   3452  C   ASP   420       1.879   7.765  32.018  1.00 51.46           C  
ATOM   3453  CB  ASP   420       3.120   8.926  30.104  1.00 50.61           C  
ATOM   3454  O   ASP   420       2.976   7.360  32.398  1.00 51.63           O  
ATOM   3455  CG  ASP   420       3.709   7.681  29.507  1.00 54.36           C  
ATOM   3456  OD1 ASP   420       2.929   6.796  29.092  1.00 54.99           O  
ATOM   3457  OD2 ASP   420       4.956   7.574  29.465  1.00 56.31           O1-
ATOM   3458  N   LYS   421       0.745   7.472  32.679  1.00 52.82           N  
ATOM   3459  CA  LYS   421       0.749   6.616  33.869  1.00 54.31           C  
ATOM   3460  C   LYS   421       1.238   5.207  33.525  1.00 54.72           C  
ATOM   3461  CB  LYS   421      -0.655   6.534  34.501  1.00 57.55           C  
ATOM   3462  O   LYS   421       1.985   4.610  34.296  1.00 54.69           O  
ATOM   3463  CG  LYS   421      -1.243   7.873  34.944  1.00 63.13           C  
ATOM   3464  CD  LYS   421      -0.428   8.552  36.048  1.00 68.63           C  
ATOM   3465  CE  LYS   421      -1.174   9.747  36.615  1.00 73.04           C  
ATOM   3466  NZ  LYS   421      -0.264  10.736  37.264  1.00 75.34           N1+
ATOM   3467  N   ASP   422       0.852   4.695  32.352  1.00 54.90           N  
ATOM   3468  CA  ASP   422       1.233   3.354  31.915  1.00 55.62           C  
ATOM   3469  C   ASP   422       2.709   3.214  31.481  1.00 54.48           C  
ATOM   3470  CB  ASP   422       0.313   2.883  30.775  1.00 59.31           C  
ATOM   3471  O   ASP   422       3.098   2.126  31.055  1.00 54.56           O  
ATOM   3472  CG  ASP   422      -1.160   3.137  31.019  1.00 67.74           C  
ATOM   3473  OD1 ASP   422      -1.749   3.984  30.291  1.00 69.71           O  
ATOM   3474  OD2 ASP   422      -1.727   2.504  31.945  1.00 70.81           O1-
ATOM   3475  N   ASN   423       3.505   4.306  31.540  1.00 53.35           N  
ATOM   3476  CA  ASN   423       4.925   4.322  31.152  1.00 52.59           C  
ATOM   3477  C   ASN   423       5.121   3.755  29.722  1.00 50.91           C  
ATOM   3478  CB  ASN   423       5.737   3.519  32.181  1.00 54.79           C  
ATOM   3479  O   ASN   423       6.061   2.993  29.492  1.00 50.97           O  
ATOM   3480  CG  ASN   423       7.215   3.809  32.222  1.00 59.37           C  
ATOM   3481  ND2 ASN   423       7.989   2.831  32.700  1.00 59.84           N  
ATOM   3482  OD1 ASN   423       7.676   4.899  31.841  1.00 60.94           O  
ATOM   3483  N   LYS   424       4.211   4.097  28.786  1.00 49.24           N  
ATOM   3484  CA  LYS   424       4.197   3.600  27.403  1.00 48.40           C  
ATOM   3485  C   LYS   424       4.611   4.625  26.349  1.00 45.97           C  
ATOM   3486  CB  LYS   424       2.755   3.187  27.025  1.00 51.93           C  
ATOM   3487  O   LYS   424       4.530   4.309  25.156  1.00 46.21           O  
ATOM   3488  CG  LYS   424       2.263   1.868  27.603  1.00 58.77           C  
ATOM   3489  CD  LYS   424       1.141   1.262  26.735  1.00 64.54           C  
ATOM   3490  CE  LYS   424       0.843  -0.174  27.119  1.00 69.25           C  
ATOM   3491  NZ  LYS   424      -0.054  -0.845  26.139  1.00 71.79           N1+
ATOM   3492  N   ARG   425       4.924   5.868  26.744  1.00 43.52           N  
ATOM   3493  CA  ARG   425       5.166   6.923  25.761  1.00 41.73           C  
ATOM   3494  C   ARG   425       6.595   7.455  25.711  1.00 38.92           C  
ATOM   3495  CB  ARG   425       4.153   8.052  25.914  1.00 43.70           C  
ATOM   3496  O   ARG   425       6.829   8.533  25.173  1.00 38.59           O  
ATOM   3497  CG  ARG   425       2.770   7.583  25.450  1.00 48.22           C  
ATOM   3498  CD  ARG   425       1.655   8.331  26.132  1.00 53.17           C  
ATOM   3499  NE  ARG   425       0.329   7.864  25.728  1.00 58.27           N  
ATOM   3500  NH1 ARG   425      -1.675   6.771  26.059  1.00 63.78           N  
ATOM   3501  NH2 ARG   425      -0.088   6.756  27.713  1.00 62.56           N1+
ATOM   3502  CZ  ARG   425      -0.476   7.131  26.497  1.00 62.66           C  
ATOM   3503  N   HIS   426       7.540   6.652  26.210  1.00 36.68           N  
ATOM   3504  CA  HIS   426       8.978   6.790  26.094  1.00 34.77           C  
ATOM   3505  C   HIS   426       9.586   8.139  26.542  1.00 32.70           C  
ATOM   3506  CB  HIS   426       9.373   6.442  24.651  1.00 34.52           C  
ATOM   3507  O   HIS   426      10.435   8.703  25.855  1.00 31.60           O  
ATOM   3508  CG  HIS   426       8.971   5.039  24.306  1.00 35.59           C  
ATOM   3509  CD2 HIS   426       9.539   3.864  24.666  1.00 36.29           C  
ATOM   3510  ND1 HIS   426       7.786   4.771  23.644  1.00 37.39           N  
ATOM   3511  CE1 HIS   426       7.701   3.451  23.575  1.00 37.44           C  
ATOM   3512  NE2 HIS   426       8.732   2.866  24.176  1.00 37.45           N  
ATOM   3513  N   ILE   427       9.183   8.602  27.722  1.00 31.58           N  
ATOM   3514  CA  ILE   427       9.761   9.769  28.371  1.00 31.13           C  
ATOM   3515  C   ILE   427      10.318   9.264  29.713  1.00 30.89           C  
ATOM   3516  CB  ILE   427       8.744  10.927  28.574  1.00 31.59           C  
ATOM   3517  O   ILE   427       9.638   8.486  30.401  1.00 31.31           O  
ATOM   3518  CG1 ILE   427       8.011  11.307  27.247  1.00 32.12           C  
ATOM   3519  CG2 ILE   427       9.434  12.149  29.225  1.00 31.52           C  
ATOM   3520  CD1 ILE   427       8.906  11.983  26.191  1.00 32.88           C  
ATOM   3521  N   ILE   428      11.564   9.653  30.063  1.00 29.89           N  
ATOM   3522  CA  ILE   428      12.212   9.237  31.314  1.00 29.98           C  
ATOM   3523  C   ILE   428      11.338   9.561  32.549  1.00 30.60           C  
ATOM   3524  CB  ILE   428      13.630   9.873  31.416  1.00 29.92           C  
ATOM   3525  O   ILE   428      10.662  10.593  32.582  1.00 30.33           O  
ATOM   3526  CG1 ILE   428      14.530   9.168  32.465  1.00 30.68           C  
ATOM   3527  CG2 ILE   428      13.557  11.385  31.659  1.00 29.84           C  
ATOM   3528  CD1 ILE   428      14.741   7.752  32.237  1.00 31.94           C  
ATOM   3529  N   ARG   429      11.331   8.669  33.548  1.00 31.05           N  
ATOM   3530  CA  ARG   429      10.556   8.894  34.766  1.00 32.42           C  
ATOM   3531  C   ARG   429      11.340   9.685  35.789  1.00 32.19           C  
ATOM   3532  CB  ARG   429      10.156   7.573  35.428  1.00 35.69           C  
ATOM   3533  O   ARG   429      12.413   9.252  36.223  1.00 31.95           O  
ATOM   3534  CG  ARG   429       8.843   7.014  34.967  1.00 43.01           C  
ATOM   3535  CD  ARG   429       7.861   6.925  36.135  1.00 50.21           C  
ATOM   3536  NE  ARG   429       6.633   6.201  35.781  1.00 56.58           N  
ATOM   3537  NH1 ARG   429       5.721   7.945  34.570  1.00 59.89           N  
ATOM   3538  NH2 ARG   429       4.560   5.982  34.793  1.00 61.31           N1+
ATOM   3539  CZ  ARG   429       5.635   6.711  35.059  1.00 60.43           C  
ATOM   3540  N   LEU   430      10.785  10.823  36.206  1.00 31.95           N  
ATOM   3541  CA  LEU   430      11.377  11.605  37.266  1.00 32.43           C  
ATOM   3542  C   LEU   430      10.741  10.984  38.518  1.00 33.66           C  
ATOM   3543  CB  LEU   430      10.975  13.082  37.125  1.00 32.54           C  
ATOM   3544  O   LEU   430       9.543  11.162  38.762  1.00 34.35           O  
ATOM   3545  CG  LEU   430      11.440  14.000  38.259  1.00 33.54           C  
ATOM   3546  CD1 LEU   430      12.943  14.153  38.252  1.00 33.80           C  
ATOM   3547  CD2 LEU   430      10.753  15.337  38.197  1.00 33.37           C  
ATOM   3548  N   LEU   431      11.497  10.145  39.232  1.00 33.34           N  
ATOM   3549  CA  LEU   431      10.986   9.480  40.426  1.00 33.36           C  
ATOM   3550  C   LEU   431      10.775  10.473  41.541  1.00 34.76           C  
ATOM   3551  CB  LEU   431      11.965   8.393  40.903  1.00 32.37           C  
ATOM   3552  O   LEU   431       9.784  10.373  42.261  1.00 35.54           O  
ATOM   3553  CG  LEU   431      12.229   7.251  39.930  1.00 32.37           C  
ATOM   3554  CD1 LEU   431      13.202   6.245  40.539  1.00 32.32           C  
ATOM   3555  CD2 LEU   431      10.924   6.556  39.524  1.00 32.20           C  
ATOM   3556  N   SER   432      11.686  11.447  41.676  1.00 35.06           N  
ATOM   3557  CA  SER   432      11.630  12.416  42.763  1.00 36.03           C  
ATOM   3558  C   SER   432      12.622  13.590  42.527  1.00 36.77           C  
ATOM   3559  CB  SER   432      11.946  11.690  44.070  1.00 37.15           C  
ATOM   3560  O   SER   432      13.465  13.519  41.649  1.00 36.76           O  
ATOM   3561  OG  SER   432      12.402  12.539  45.105  1.00 40.60           O  
ATOM   3562  N   SER   433      12.504  14.663  43.304  1.00 37.41           N  
ATOM   3563  CA  SER   433      13.415  15.798  43.244  1.00 38.51           C  
ATOM   3564  C   SER   433      13.704  16.243  44.684  1.00 39.66           C  
ATOM   3565  CB  SER   433      12.821  16.941  42.427  1.00 40.04           C  
ATOM   3566  O   SER   433      12.785  16.289  45.501  1.00 39.98           O  
ATOM   3567  OG  SER   433      11.841  17.655  43.162  1.00 43.35           O  
ATOM   3568  N   ILE   434      14.973  16.524  45.016  1.00 40.04           N  
ATOM   3569  CA  ILE   434      15.332  16.912  46.382  1.00 40.98           C  
ATOM   3570  C   ILE   434      16.270  18.116  46.430  1.00 41.76           C  
ATOM   3571  CB  ILE   434      15.964  15.700  47.142  1.00 41.66           C  
ATOM   3572  O   ILE   434      16.933  18.437  45.448  1.00 41.71           O  
ATOM   3573  CG1 ILE   434      17.224  15.191  46.431  1.00 42.63           C  
ATOM   3574  CG2 ILE   434      14.961  14.572  47.377  1.00 42.14           C  
ATOM   3575  CD1 ILE   434      18.020  14.202  47.231  1.00 44.33           C  
ATOM   3576  N   LYS   435      16.339  18.779  47.582  1.00 42.40           N  
ATOM   3577  CA  LYS   435      17.284  19.869  47.794  1.00 43.06           C  
ATOM   3578  C   LYS   435      18.325  19.277  48.722  1.00 43.21           C  
ATOM   3579  CB  LYS   435      16.599  21.103  48.413  1.00 45.94           C  
ATOM   3580  O   LYS   435      17.966  18.766  49.780  1.00 43.81           O  
ATOM   3581  CG  LYS   435      15.870  21.964  47.363  1.00 52.51           C  
ATOM   3582  CD  LYS   435      15.350  23.306  47.914  1.00 58.70           C  
ATOM   3583  CE  LYS   435      14.793  24.197  46.820  1.00 63.07           C  
ATOM   3584  NZ  LYS   435      14.664  25.622  47.249  1.00 65.42           N1+
ATOM   3585  N   TYR   436      19.596  19.256  48.305  1.00 42.52           N  
ATOM   3586  CA  TYR   436      20.654  18.659  49.117  1.00 42.48           C  
ATOM   3587  C   TYR   436      21.973  19.453  49.005  1.00 41.59           C  
ATOM   3588  CB  TYR   436      20.835  17.181  48.717  1.00 42.84           C  
ATOM   3589  O   TYR   436      22.497  19.601  47.901  1.00 41.11           O  
ATOM   3590  CG  TYR   436      22.062  16.510  49.306  1.00 44.20           C  
ATOM   3591  CD2 TYR   436      23.190  16.279  48.532  1.00 45.20           C  
ATOM   3592  CD1 TYR   436      22.075  16.068  50.618  1.00 45.37           C  
ATOM   3593  CE2 TYR   436      24.308  15.651  49.057  1.00 46.48           C  
ATOM   3594  CE1 TYR   436      23.195  15.450  51.160  1.00 46.73           C  
ATOM   3595  OH  TYR   436      25.427  14.635  50.897  1.00 50.07           O  
ATOM   3596  CZ  TYR   436      24.307  15.234  50.372  1.00 47.88           C  
ATOM   3597  N   LYS   437      22.484  19.984  50.148  1.00 41.06           N  
ATOM   3598  CA  LYS   437      23.725  20.771  50.224  1.00 40.99           C  
ATOM   3599  C   LYS   437      23.739  21.957  49.234  1.00 40.84           C  
ATOM   3600  CB  LYS   437      24.972  19.877  50.007  1.00 42.55           C  
ATOM   3601  O   LYS   437      24.752  22.186  48.579  1.00 40.89           O  
ATOM   3602  CG  LYS   437      25.024  18.635  50.868  1.00 45.99           C  
ATOM   3603  CD  LYS   437      25.658  18.884  52.206  1.00 51.55           C  
ATOM   3604  CE  LYS   437      26.175  17.604  52.826  1.00 55.93           C  
ATOM   3605  NZ  LYS   437      27.311  17.041  52.040  1.00 58.07           N1+
ATOM   3606  N   ASN   438      22.611  22.684  49.122  1.00 40.48           N  
ATOM   3607  CA  ASN   438      22.403  23.834  48.226  1.00 40.68           C  
ATOM   3608  C   ASN   438      22.231  23.454  46.741  1.00 38.93           C  
ATOM   3609  CB  ASN   438      23.491  24.910  48.391  1.00 43.61           C  
ATOM   3610  O   ASN   438      22.271  24.332  45.879  1.00 39.08           O  
ATOM   3611  CG  ASN   438      23.607  25.424  49.809  1.00 50.11           C  
ATOM   3612  ND2 ASN   438      22.506  25.969  50.333  1.00 51.16           N  
ATOM   3613  OD1 ASN   438      24.674  25.339  50.452  1.00 52.33           O  
ATOM   3614  N   HIS   439      22.008  22.167  46.440  1.00 37.13           N  
ATOM   3615  CA  HIS   439      21.831  21.723  45.062  1.00 35.59           C  
ATOM   3616  C   HIS   439      20.478  21.096  44.849  1.00 34.88           C  
ATOM   3617  CB  HIS   439      22.887  20.671  44.677  1.00 35.22           C  
ATOM   3618  O   HIS   439      20.090  20.217  45.607  1.00 35.46           O  
ATOM   3619  CG  HIS   439      24.293  21.153  44.746  1.00 36.08           C  
ATOM   3620  CD2 HIS   439      25.186  21.063  45.755  1.00 36.66           C  
ATOM   3621  ND1 HIS   439      24.893  21.780  43.674  1.00 37.49           N  
ATOM   3622  CE1 HIS   439      26.115  22.077  44.077  1.00 37.56           C  
ATOM   3623  NE2 HIS   439      26.328  21.678  45.325  1.00 37.58           N  
ATOM   3624  N   LEU   440      19.803  21.466  43.770  1.00 33.91           N  
ATOM   3625  CA  LEU   440      18.564  20.810  43.383  1.00 33.83           C  
ATOM   3626  C   LEU   440      19.009  19.498  42.667  1.00 33.25           C  
ATOM   3627  CB  LEU   440      17.766  21.737  42.442  1.00 33.76           C  
ATOM   3628  O   LEU   440      19.908  19.530  41.826  1.00 33.24           O  
ATOM   3629  CG  LEU   440      16.354  21.294  42.037  1.00 34.46           C  
ATOM   3630  CD1 LEU   440      15.475  21.037  43.243  1.00 34.37           C  
ATOM   3631  CD2 LEU   440      15.712  22.329  41.126  1.00 35.00           C  
ATOM   3632  N   CYS   441      18.453  18.351  43.073  1.00 32.38           N  
ATOM   3633  CA  CYS   441      18.788  17.029  42.537  1.00 31.79           C  
ATOM   3634  C   CYS   441      17.549  16.401  41.899  1.00 30.85           C  
ATOM   3635  CB  CYS   441      19.354  16.126  43.634  1.00 33.07           C  
ATOM   3636  O   CYS   441      16.474  16.456  42.483  1.00 31.20           O  
ATOM   3637  SG  CYS   441      20.675  16.877  44.620  1.00 38.60           S  
ATOM   3638  N   LEU   442      17.690  15.799  40.718  1.00 29.65           N  
ATOM   3639  CA  LEU   442      16.580  15.162  40.004  1.00 28.97           C  
ATOM   3640  C   LEU   442      16.867  13.675  39.982  1.00 28.10           C  
ATOM   3641  CB  LEU   442      16.474  15.687  38.546  1.00 28.86           C  
ATOM   3642  O   LEU   442      17.873  13.269  39.422  1.00 27.86           O  
ATOM   3643  CG  LEU   442      15.777  17.037  38.312  1.00 30.09           C  
ATOM   3644  CD1 LEU   442      16.601  18.200  38.846  1.00 30.63           C  
ATOM   3645  CD2 LEU   442      15.505  17.264  36.831  1.00 29.81           C  
ATOM   3646  N   VAL   443      15.999  12.870  40.578  1.00 27.78           N  
ATOM   3647  CA  VAL   443      16.173  11.414  40.688  1.00 27.72           C  
ATOM   3648  C   VAL   443      15.419  10.705  39.587  1.00 28.10           C  
ATOM   3649  CB  VAL   443      15.717  10.885  42.074  1.00 27.63           C  
ATOM   3650  O   VAL   443      14.210  10.821  39.526  1.00 28.66           O  
ATOM   3651  CG1 VAL   443      16.113   9.415  42.255  1.00 27.44           C  
ATOM   3652  CG2 VAL   443      16.266  11.754  43.208  1.00 27.59           C  
ATOM   3653  N   PHE   444      16.108   9.939  38.755  1.00 27.72           N  
ATOM   3654  CA  PHE   444      15.507   9.249  37.618  1.00 27.96           C  
ATOM   3655  C   PHE   444      15.569   7.748  37.750  1.00 29.35           C  
ATOM   3656  CB  PHE   444      16.278   9.620  36.319  1.00 26.68           C  
ATOM   3657  O   PHE   444      16.533   7.214  38.296  1.00 29.51           O  
ATOM   3658  CG  PHE   444      16.142  11.064  35.919  1.00 26.04           C  
ATOM   3659  CD1 PHE   444      14.987  11.526  35.320  1.00 26.34           C  
ATOM   3660  CD2 PHE   444      17.147  11.971  36.196  1.00 26.34           C  
ATOM   3661  CE1 PHE   444      14.839  12.874  35.006  1.00 27.19           C  
ATOM   3662  CE2 PHE   444      17.009  13.313  35.854  1.00 26.89           C  
ATOM   3663  CZ  PHE   444      15.849  13.759  35.279  1.00 26.63           C  
ATOM   3664  N   GLU   445      14.625   7.050  37.090  1.00 29.90           N  
ATOM   3665  CA  GLU   445      14.646   5.589  36.993  1.00 30.41           C  
ATOM   3666  C   GLU   445      15.927   5.193  36.228  1.00 30.86           C  
ATOM   3667  CB  GLU   445      13.399   5.086  36.249  1.00 31.93           C  
ATOM   3668  O   GLU   445      16.345   5.919  35.325  1.00 31.25           O  
ATOM   3669  CG  GLU   445      13.332   5.606  34.823  1.00 35.60           C  
ATOM   3670  CD  GLU   445      12.204   5.085  33.957  1.00 39.92           C  
ATOM   3671  OE1 GLU   445      11.845   5.794  32.992  1.00 39.17           O  
ATOM   3672  OE2 GLU   445      11.667   3.991  34.247  1.00 42.98           O1-
ATOM   3673  N   TRP   446      16.572   4.092  36.629  1.00 30.56           N  
ATOM   3674  CA  TRP   446      17.828   3.641  36.051  1.00 30.34           C  
ATOM   3675  C   TRP   446      17.777   3.180  34.595  1.00 31.09           C  
ATOM   3676  CB  TRP   446      18.436   2.523  36.911  1.00 30.07           C  
ATOM   3677  O   TRP   446      16.989   2.306  34.243  1.00 32.39           O  
ATOM   3678  CG  TRP   446      19.725   1.994  36.353  1.00 30.03           C  
ATOM   3679  CD1 TRP   446      19.914   0.809  35.701  1.00 30.66           C  
ATOM   3680  CD2 TRP   446      20.958   2.720  36.237  1.00 29.59           C  
ATOM   3681  CE2 TRP   446      21.861   1.902  35.526  1.00 30.33           C  
ATOM   3682  CE3 TRP   446      21.385   3.983  36.670  1.00 29.53           C  
ATOM   3683  NE1 TRP   446      21.204   0.734  35.224  1.00 30.69           N  
ATOM   3684  CH2 TRP   446      23.560   3.532  35.720  1.00 30.56           C  
ATOM   3685  CZ2 TRP   446      23.186   2.280  35.307  1.00 30.74           C  
ATOM   3686  CZ3 TRP   446      22.671   4.382  36.382  1.00 30.11           C  
ATOM   3687  N   MET   447      18.690   3.689  33.777  1.00 30.40           N  
ATOM   3688  CA  MET   447      18.822   3.282  32.384  1.00 30.80           C  
ATOM   3689  C   MET   447      20.284   2.880  32.103  1.00 31.17           C  
ATOM   3690  CB  MET   447      18.368   4.406  31.442  1.00 31.38           C  
ATOM   3691  O   MET   447      21.208   3.396  32.737  1.00 31.76           O  
ATOM   3692  CG  MET   447      16.901   4.767  31.604  1.00 33.22           C  
ATOM   3693  SD  MET   447      15.752   3.552  30.900  1.00 35.43           S  
ATOM   3694  CE  MET   447      15.751   4.076  29.267  1.00 33.61           C  
ATOM   3695  N   TRP   448      20.488   1.945  31.176  1.00 30.61           N  
ATOM   3696  CA  TRP   448      21.810   1.444  30.812  1.00 30.81           C  
ATOM   3697  C   TRP   448      22.756   2.548  30.331  1.00 30.61           C  
ATOM   3698  CB  TRP   448      21.657   0.356  29.729  1.00 30.85           C  
ATOM   3699  O   TRP   448      23.957   2.520  30.608  1.00 30.80           O  
ATOM   3700  CG  TRP   448      22.937  -0.167  29.160  1.00 31.07           C  
ATOM   3701  CD1 TRP   448      23.714  -1.165  29.667  1.00 32.08           C  
ATOM   3702  CD2 TRP   448      23.574   0.264  27.951  1.00 31.35           C  
ATOM   3703  CE2 TRP   448      24.756  -0.491  27.806  1.00 32.38           C  
ATOM   3704  CE3 TRP   448      23.283   1.245  26.998  1.00 31.97           C  
ATOM   3705  NE1 TRP   448      24.831  -1.340  28.882  1.00 32.64           N  
ATOM   3706  CH2 TRP   448      25.290   0.628  25.793  1.00 33.07           C  
ATOM   3707  CZ2 TRP   448      25.612  -0.337  26.714  1.00 32.92           C  
ATOM   3708  CZ3 TRP   448      24.141   1.411  25.926  1.00 32.84           C  
ATOM   3709  N   GLY   449      22.213   3.488  29.579  1.00 29.94           N  
ATOM   3710  CA  GLY   449      22.984   4.581  29.006  1.00 29.63           C  
ATOM   3711  C   GLY   449      22.232   5.264  27.886  1.00 29.40           C  
ATOM   3712  O   GLY   449      21.040   5.021  27.703  1.00 29.17           O  
ATOM   3713  N   ASN   450      22.908   6.137  27.137  1.00 29.43           N  
ATOM   3714  CA  ASN   450      22.261   6.838  26.020  1.00 29.85           C  
ATOM   3715  C   ASN   450      22.596   6.187  24.665  1.00 29.75           C  
ATOM   3716  CB  ASN   450      22.549   8.356  26.046  1.00 30.68           C  
ATOM   3717  O   ASN   450      23.396   5.253  24.613  1.00 29.95           O  
ATOM   3718  CG  ASN   450      24.008   8.700  25.987  1.00 33.19           C  
ATOM   3719  ND2 ASN   450      24.380   9.859  26.495  1.00 33.55           N  
ATOM   3720  OD1 ASN   450      24.820   7.936  25.492  1.00 34.91           O  
ATOM   3721  N   LEU   451      21.961   6.652  23.581  1.00 29.28           N  
ATOM   3722  CA  LEU   451      22.190   6.083  22.254  1.00 29.27           C  
ATOM   3723  C   LEU   451      23.551   6.437  21.661  1.00 29.50           C  
ATOM   3724  CB  LEU   451      21.049   6.434  21.291  1.00 29.02           C  
ATOM   3725  O   LEU   451      23.993   5.769  20.733  1.00 29.84           O  
ATOM   3726  CG  LEU   451      19.684   5.857  21.666  1.00 30.43           C  
ATOM   3727  CD1 LEU   451      18.655   6.230  20.645  1.00 31.23           C  
ATOM   3728  CD2 LEU   451      19.727   4.336  21.791  1.00 30.87           C  
ATOM   3729  N   ARG   452      24.225   7.448  22.207  1.00 29.60           N  
ATOM   3730  CA  ARG   452      25.576   7.851  21.822  1.00 30.31           C  
ATOM   3731  C   ARG   452      26.536   6.726  22.282  1.00 30.65           C  
ATOM   3732  CB  ARG   452      25.912   9.193  22.521  1.00 32.02           C  
ATOM   3733  O   ARG   452      27.369   6.269  21.506  1.00 30.42           O  
ATOM   3734  CG  ARG   452      27.345   9.724  22.349  1.00 36.99           C  
ATOM   3735  CD  ARG   452      27.813   9.847  20.911  1.00 42.78           C  
ATOM   3736  NE  ARG   452      26.786  10.387  20.012  1.00 48.88           N  
ATOM   3737  NH1 ARG   452      27.673  12.513  19.961  1.00 55.00           N  
ATOM   3738  NH2 ARG   452      25.745  12.051  18.812  1.00 52.52           N1+
ATOM   3739  CZ  ARG   452      26.734  11.647  19.597  1.00 53.02           C  
ATOM   3740  N   ILE   453      26.370   6.247  23.528  1.00 30.90           N  
ATOM   3741  CA  ILE   453      27.184   5.169  24.071  1.00 31.56           C  
ATOM   3742  C   ILE   453      26.906   3.871  23.318  1.00 32.14           C  
ATOM   3743  CB  ILE   453      26.965   5.033  25.607  1.00 31.94           C  
ATOM   3744  O   ILE   453      27.844   3.126  23.045  1.00 32.94           O  
ATOM   3745  CG1 ILE   453      27.623   6.198  26.355  1.00 32.52           C  
ATOM   3746  CG2 ILE   453      27.455   3.686  26.155  1.00 32.40           C  
ATOM   3747  CD1 ILE   453      27.073   6.378  27.732  1.00 33.45           C  
ATOM   3748  N   ALA   454      25.639   3.606  22.969  1.00 31.47           N  
ATOM   3749  CA  ALA   454      25.277   2.390  22.239  1.00 32.02           C  
ATOM   3750  C   ALA   454      25.894   2.394  20.838  1.00 32.63           C  
ATOM   3751  CB  ALA   454      23.759   2.251  22.147  1.00 31.92           C  
ATOM   3752  O   ALA   454      26.282   1.342  20.352  1.00 32.96           O  
ATOM   3753  N   LEU   455      25.975   3.561  20.196  1.00 32.68           N  
ATOM   3754  CA  LEU   455      26.562   3.696  18.869  0.50 33.44           C  
ATOM   3755  C   LEU   455      28.077   3.410  18.969  1.00 34.43           C  
ATOM   3756  CB  LEU   455      26.300   5.131  18.383  0.50 33.34           C  
ATOM   3757  O   LEU   455      28.629   2.685  18.154  1.00 34.48           O  
ATOM   3758  CG  LEU   455      26.160   5.402  16.894  0.50 34.65           C  
ATOM   3759  CD1 LEU   455      25.143   4.481  16.246  0.50 35.44           C  
ATOM   3760  CD2 LEU   455      25.777   6.857  16.656  0.50 34.75           C  
ATOM   3761  N   LYS   456      28.730   3.963  19.991  1.00 35.86           N  
ATOM   3762  CA  LYS   456      30.151   3.809  20.271  1.00 37.80           C  
ATOM   3763  C   LYS   456      30.504   2.354  20.633  1.00 38.70           C  
ATOM   3764  CB  LYS   456      30.530   4.776  21.405  1.00 40.78           C  
ATOM   3765  O   LYS   456      31.505   1.822  20.162  1.00 39.06           O  
ATOM   3766  CG  LYS   456      31.986   4.769  21.816  1.00 47.02           C  
ATOM   3767  CD  LYS   456      32.256   5.859  22.869  1.00 54.20           C  
ATOM   3768  CE  LYS   456      31.449   5.703  24.150  1.00 59.06           C  
ATOM   3769  NZ  LYS   456      31.583   6.894  25.036  1.00 61.56           N1+
ATOM   3770  N   LYS   457      29.659   1.694  21.418  1.00 39.20           N  
ATOM   3771  CA  LYS   457      29.890   0.310  21.818  1.00 40.19           C  
ATOM   3772  C   LYS   457      29.465  -0.756  20.792  1.00 40.19           C  
ATOM   3773  CB  LYS   457      29.205   0.013  23.160  1.00 43.06           C  
ATOM   3774  O   LYS   457      30.145  -1.776  20.682  1.00 40.99           O  
ATOM   3775  CG  LYS   457      30.006   0.451  24.374  1.00 48.32           C  
ATOM   3776  CD  LYS   457      29.376  -0.079  25.656  1.00 54.31           C  
ATOM   3777  CE  LYS   457      29.392  -1.590  25.755  1.00 59.64           C  
ATOM   3778  NZ  LYS   457      30.702  -2.107  26.253  1.00 62.67           N1+
ATOM   3779  N   TYR   458      28.328  -0.576  20.104  1.00 39.03           N  
ATOM   3780  CA  TYR   458      27.810  -1.617  19.215  1.00 38.91           C  
ATOM   3781  C   TYR   458      27.799  -1.281  17.742  1.00 37.21           C  
ATOM   3782  CB  TYR   458      26.405  -2.055  19.658  1.00 40.03           C  
ATOM   3783  O   TYR   458      27.595  -2.179  16.933  1.00 37.57           O  
ATOM   3784  CG  TYR   458      26.400  -2.545  21.091  1.00 42.81           C  
ATOM   3785  CD1 TYR   458      26.930  -3.784  21.423  1.00 44.62           C  
ATOM   3786  CD2 TYR   458      25.947  -1.734  22.124  1.00 44.33           C  
ATOM   3787  CE1 TYR   458      26.974  -4.220  22.742  1.00 46.17           C  
ATOM   3788  CE2 TYR   458      25.987  -2.157  23.444  1.00 45.84           C  
ATOM   3789  OH  TYR   458      26.565  -3.824  25.062  1.00 50.00           O  
ATOM   3790  CZ  TYR   458      26.502  -3.403  23.752  1.00 47.51           C  
ATOM   3791  N   GLY   459      28.034  -0.022  17.395  1.00 35.43           N  
ATOM   3792  CA  GLY   459      28.029   0.440  16.013  1.00 34.08           C  
ATOM   3793  C   GLY   459      29.161  -0.084  15.158  1.00 32.84           C  
ATOM   3794  O   GLY   459      29.006  -0.186  13.937  1.00 32.66           O  
ATOM   3795  N   ASN   460      30.321  -0.379  15.776  1.00 31.85           N  
ATOM   3796  CA  ASN   460      31.520  -0.863  15.065  1.00 31.61           C  
ATOM   3797  C   ASN   460      32.054   0.152  14.045  1.00 31.67           C  
ATOM   3798  CB  ASN   460      31.267  -2.217  14.417  1.00 32.23           C  
ATOM   3799  O   ASN   460      32.583  -0.225  12.993  1.00 31.86           O  
ATOM   3800  CG  ASN   460      32.493  -3.060  14.305  1.00 34.74           C  
ATOM   3801  ND2 ASN   460      32.538  -3.881  13.280  1.00 34.53           N  
ATOM   3802  OD1 ASN   460      33.415  -2.974  15.122  1.00 36.45           O  
ATOM   3803  N   GLY   461      31.909   1.434  14.373  1.00 31.38           N  
ATOM   3804  CA  GLY   461      32.304   2.533  13.505  1.00 31.65           C  
ATOM   3805  C   GLY   461      31.180   3.039  12.618  1.00 31.81           C  
ATOM   3806  O   GLY   461      31.351   4.029  11.909  1.00 32.46           O  
ATOM   3807  N   HIS   462      30.036   2.360  12.612  1.00 31.21           N  
ATOM   3808  CA  HIS   462      28.906   2.743  11.781  1.00 31.23           C  
ATOM   3809  C   HIS   462      27.613   2.708  12.633  1.00 30.36           C  
ATOM   3810  CB  HIS   462      28.888   1.943  10.447  1.00 32.49           C  
ATOM   3811  O   HIS   462      27.680   3.104  13.791  1.00 29.97           O  
ATOM   3812  CG  HIS   462      30.017   2.364   9.547  1.00 35.01           C  
ATOM   3813  CD2 HIS   462      30.216   3.548   8.912  1.00 36.03           C  
ATOM   3814  ND1 HIS   462      31.142   1.574   9.377  1.00 36.42           N  
ATOM   3815  CE1 HIS   462      31.963   2.279   8.615  1.00 37.08           C  
ATOM   3816  NE2 HIS   462      31.445   3.473   8.305  1.00 36.91           N  
ATOM   3817  N   GLY   463      26.465   2.349  12.069  1.00 30.05           N  
ATOM   3818  CA  GLY   463      25.201   2.446  12.779  1.00 30.04           C  
ATOM   3819  C   GLY   463      24.734   1.213  13.505  1.00 30.36           C  
ATOM   3820  O   GLY   463      25.370   0.164  13.452  1.00 30.97           O  
ATOM   3821  N   LEU   464      23.627   1.350  14.219  1.00 29.70           N  
ATOM   3822  CA  LEU   464      23.013   0.231  14.904  1.00 29.95           C  
ATOM   3823  C   LEU   464      22.361  -0.701  13.844  1.00 30.55           C  
ATOM   3824  CB  LEU   464      21.993   0.754  15.929  1.00 29.77           C  
ATOM   3825  O   LEU   464      22.261  -0.325  12.659  1.00 30.34           O  
ATOM   3826  CG  LEU   464      22.568   1.746  16.971  1.00 30.99           C  
ATOM   3827  CD1 LEU   464      21.489   2.216  17.954  1.00 31.48           C  
ATOM   3828  CD2 LEU   464      23.732   1.135  17.751  1.00 31.47           C  
ATOM   3829  N   ASN   465      21.986  -1.928  14.239  1.00 30.94           N  
ATOM   3830  CA  ASN   465      21.394  -2.853  13.271  1.00 32.14           C  
ATOM   3831  C   ASN   465      20.032  -2.341  12.770  1.00 32.86           C  
ATOM   3832  CB  ASN   465      21.353  -4.284  13.792  1.00 33.34           C  
ATOM   3833  O   ASN   465      19.451  -1.426  13.364  1.00 32.80           O  
ATOM   3834  CG  ASN   465      20.511  -4.467  15.009  1.00 36.36           C  
ATOM   3835  ND2 ASN   465      21.110  -4.933  16.079  1.00 37.15           N  
ATOM   3836  OD1 ASN   465      19.313  -4.229  14.998  1.00 38.01           O  
ATOM   3837  N   ALA   466      19.548  -2.894  11.655  1.00 33.27           N  
ATOM   3838  CA  ALA   466      18.293  -2.447  11.063  1.00 33.88           C  
ATOM   3839  C   ALA   466      17.059  -2.612  11.969  1.00 33.84           C  
ATOM   3840  CB  ALA   466      18.073  -3.136   9.719  1.00 34.58           C  
ATOM   3841  O   ALA   466      16.106  -1.844  11.839  1.00 34.15           O  
ATOM   3842  N   THR   467      17.078  -3.591  12.877  1.00 33.51           N  
ATOM   3843  CA  THR   467      15.967  -3.869  13.773  1.00 34.13           C  
ATOM   3844  C   THR   467      15.922  -2.855  14.918  1.00 33.34           C  
ATOM   3845  CB  THR   467      16.012  -5.345  14.205  1.00 36.66           C  
ATOM   3846  O   THR   467      14.863  -2.302  15.189  1.00 33.21           O  
ATOM   3847  CG2 THR   467      15.106  -5.649  15.397  1.00 37.13           C  
ATOM   3848  OG1 THR   467      15.572  -6.123  13.086  1.00 38.76           O  
ATOM   3849  N   ALA   468      17.070  -2.567  15.543  1.00 32.69           N  
ATOM   3850  CA  ALA   468      17.161  -1.564  16.607  1.00 32.33           C  
ATOM   3851  C   ALA   468      16.779  -0.183  16.051  1.00 32.07           C  
ATOM   3852  CB  ALA   468      18.559  -1.537  17.204  1.00 31.79           C  
ATOM   3853  O   ALA   468      15.918   0.465  16.625  1.00 32.39           O  
ATOM   3854  N   VAL   469      17.290   0.200  14.876  1.00 31.36           N  
ATOM   3855  CA  VAL   469      16.942   1.480  14.248  1.00 31.68           C  
ATOM   3856  C   VAL   469      15.429   1.622  14.044  1.00 32.29           C  
ATOM   3857  CB  VAL   469      17.754   1.714  12.938  1.00 32.33           C  
ATOM   3858  O   VAL   469      14.860   2.643  14.401  1.00 32.41           O  
ATOM   3859  CG1 VAL   469      17.188   2.864  12.100  1.00 32.21           C  
ATOM   3860  CG2 VAL   469      19.233   1.946  13.251  1.00 32.80           C  
ATOM   3861  N   HIS   470      14.773   0.566  13.550  1.00 32.57           N  
ATOM   3862  CA  HIS   470      13.332   0.546  13.321  1.00 33.09           C  
ATOM   3863  C   HIS   470      12.558   0.661  14.628  1.00 33.43           C  
ATOM   3864  CB  HIS   470      12.933  -0.733  12.568  1.00 34.18           C  
ATOM   3865  O   HIS   470      11.594   1.412  14.702  1.00 33.68           O  
ATOM   3866  CG  HIS   470      11.474  -0.819  12.250  1.00 36.49           C  
ATOM   3867  CD2 HIS   470      10.822  -0.505  11.108  1.00 37.94           C  
ATOM   3868  ND1 HIS   470      10.561  -1.293  13.170  1.00 38.34           N  
ATOM   3869  CE1 HIS   470       9.382  -1.237  12.572  1.00 39.13           C  
ATOM   3870  NE2 HIS   470       9.488  -0.785  11.326  1.00 39.39           N  
ATOM   3871  N   CYS   471      12.983  -0.090  15.649  1.00 33.33           N  
ATOM   3872  CA  CYS   471      12.377  -0.082  16.966  1.00 33.92           C  
ATOM   3873  C   CYS   471      12.482   1.309  17.593  1.00 34.07           C  
ATOM   3874  CB  CYS   471      13.029  -1.144  17.853  1.00 34.59           C  
ATOM   3875  O   CYS   471      11.479   1.862  18.023  1.00 34.50           O  
ATOM   3876  SG  CYS   471      12.451  -1.131  19.573  1.00 39.76           S  
ATOM   3877  N   TYR   472      13.693   1.875  17.634  1.00 33.31           N  
ATOM   3878  CA  TYR   472      13.932   3.167  18.254  1.00 32.58           C  
ATOM   3879  C   TYR   472      13.310   4.321  17.488  1.00 32.12           C  
ATOM   3880  CB  TYR   472      15.436   3.402  18.492  1.00 32.21           C  
ATOM   3881  O   TYR   472      12.897   5.289  18.110  1.00 32.48           O  
ATOM   3882  CG  TYR   472      16.131   2.329  19.305  1.00 32.57           C  
ATOM   3883  CD1 TYR   472      15.421   1.514  20.177  1.00 33.63           C  
ATOM   3884  CD2 TYR   472      17.495   2.115  19.184  1.00 33.20           C  
ATOM   3885  CE1 TYR   472      16.043   0.487  20.875  1.00 34.56           C  
ATOM   3886  CE2 TYR   472      18.137   1.112  19.906  1.00 34.13           C  
ATOM   3887  OH  TYR   472      18.035  -0.689  21.474  1.00 36.64           O  
ATOM   3888  CZ  TYR   472      17.407   0.293  20.743  1.00 35.23           C  
ATOM   3889  N   THR   473      13.218   4.231  16.158  1.00 31.37           N  
ATOM   3890  CA  THR   473      12.614   5.301  15.361  1.00 31.45           C  
ATOM   3891  C   THR   473      11.142   5.452  15.723  1.00 32.19           C  
ATOM   3892  CB  THR   473      12.832   5.058  13.870  1.00 32.14           C  
ATOM   3893  O   THR   473      10.696   6.557  16.032  1.00 32.22           O  
ATOM   3894  CG2 THR   473      12.140   6.085  13.005  1.00 32.09           C  
ATOM   3895  OG1 THR   473      14.241   5.047  13.608  1.00 32.55           O  
ATOM   3896  N   LYS   474      10.429   4.315  15.792  1.00 32.60           N  
ATOM   3897  CA  LYS   474       9.024   4.232  16.167  1.00 33.39           C  
ATOM   3898  C   LYS   474       8.789   4.760  17.583  1.00 32.73           C  
ATOM   3899  CB  LYS   474       8.531   2.770  16.070  1.00 37.00           C  
ATOM   3900  O   LYS   474       7.889   5.568  17.794  1.00 32.96           O  
ATOM   3901  CG  LYS   474       7.016   2.636  16.273  1.00 43.10           C  
ATOM   3902  CD  LYS   474       6.573   1.194  16.443  1.00 50.30           C  
ATOM   3903  CE  LYS   474       6.625   0.427  15.139  1.00 56.64           C  
ATOM   3904  NZ  LYS   474       6.354  -1.034  15.329  1.00 60.45           N1+
ATOM   3905  N   GLN   475       9.595   4.309  18.546  1.00 31.71           N  
ATOM   3906  CA  GLN   475       9.476   4.723  19.937  1.00 31.20           C  
ATOM   3907  C   GLN   475       9.786   6.208  20.125  1.00 30.96           C  
ATOM   3908  CB  GLN   475      10.394   3.876  20.809  1.00 31.72           C  
ATOM   3909  O   GLN   475       9.162   6.858  20.959  1.00 31.91           O  
ATOM   3910  CG  GLN   475       9.939   2.433  20.895  1.00 33.19           C  
ATOM   3911  CD  GLN   475      10.787   1.590  21.827  1.00 34.22           C  
ATOM   3912  NE2 GLN   475      10.356   0.376  22.065  1.00 34.24           N  
ATOM   3913  OE1 GLN   475      11.832   2.003  22.326  1.00 34.55           O  
ATOM   3914  N   LEU   476      10.717   6.748  19.340  1.00 29.98           N  
ATOM   3915  CA  LEU   476      11.071   8.166  19.377  1.00 29.42           C  
ATOM   3916  C   LEU   476       9.912   9.009  18.864  1.00 29.21           C  
ATOM   3917  CB  LEU   476      12.311   8.421  18.514  1.00 29.37           C  
ATOM   3918  O   LEU   476       9.635  10.065  19.432  1.00 29.83           O  
ATOM   3919  CG  LEU   476      12.880   9.846  18.524  1.00 30.00           C  
ATOM   3920  CD1 LEU   476      13.176  10.316  19.972  1.00 30.08           C  
ATOM   3921  CD2 LEU   476      14.144   9.937  17.640  1.00 29.37           C  
ATOM   3922  N   PHE   477       9.227   8.550  17.800  1.00 28.16           N  
ATOM   3923  CA  PHE   477       8.109   9.308  17.261  1.00 28.47           C  
ATOM   3924  C   PHE   477       6.858   9.208  18.183  1.00 29.08           C  
ATOM   3925  CB  PHE   477       7.833   8.966  15.783  1.00 28.43           C  
ATOM   3926  O   PHE   477       6.050  10.138  18.206  1.00 29.67           O  
ATOM   3927  CG  PHE   477       8.749   9.748  14.868  1.00 29.34           C  
ATOM   3928  CD1 PHE   477       8.586  11.115  14.700  1.00 30.39           C  
ATOM   3929  CD2 PHE   477       9.813   9.132  14.232  1.00 30.42           C  
ATOM   3930  CE1 PHE   477       9.455  11.845  13.898  1.00 31.42           C  
ATOM   3931  CE2 PHE   477      10.684   9.863  13.420  1.00 31.60           C  
ATOM   3932  CZ  PHE   477      10.498  11.213  13.251  1.00 31.51           C  
ATOM   3933  N   ILE   478       6.755   8.150  19.004  1.00 28.65           N  
ATOM   3934  CA  ILE   478       5.688   8.014  20.004  1.00 28.66           C  
ATOM   3935  C   ILE   478       5.917   9.090  21.082  1.00 28.51           C  
ATOM   3936  CB  ILE   478       5.682   6.581  20.610  1.00 29.02           C  
ATOM   3937  O   ILE   478       4.979   9.772  21.476  1.00 28.71           O  
ATOM   3938  CG1 ILE   478       5.075   5.556  19.638  1.00 29.84           C  
ATOM   3939  CG2 ILE   478       4.987   6.523  21.987  1.00 29.39           C  
ATOM   3940  CD1 ILE   478       5.281   4.090  20.137  1.00 30.87           C  
ATOM   3941  N   ALA   479       7.171   9.260  21.523  1.00 28.41           N  
ATOM   3942  CA  ALA   479       7.539  10.288  22.493  1.00 28.63           C  
ATOM   3943  C   ALA   479       7.247  11.698  21.938  1.00 29.05           C  
ATOM   3944  CB  ALA   479       9.015  10.167  22.865  1.00 27.74           C  
ATOM   3945  O   ALA   479       6.756  12.536  22.688  1.00 29.35           O  
ATOM   3946  N   LEU   480       7.519  11.952  20.639  1.00 28.75           N  
ATOM   3947  CA  LEU   480       7.275  13.270  20.047  1.00 29.64           C  
ATOM   3948  C   LEU   480       5.786  13.564  19.993  1.00 30.66           C  
ATOM   3949  CB  LEU   480       7.857  13.406  18.616  1.00 29.99           C  
ATOM   3950  O   LEU   480       5.373  14.690  20.246  1.00 30.57           O  
ATOM   3951  CG  LEU   480       9.350  13.294  18.335  1.00 31.46           C  
ATOM   3952  CD1 LEU   480       9.710  14.105  17.119  1.00 31.62           C  
ATOM   3953  CD2 LEU   480      10.197  13.715  19.493  1.00 32.13           C  
ATOM   3954  N   ARG   481       4.988  12.556  19.627  1.00 31.64           N  
ATOM   3955  CA  ARG   481       3.541  12.651  19.577  1.00 32.79           C  
ATOM   3956  C   ARG   481       3.002  12.929  20.986  1.00 32.62           C  
ATOM   3957  CB  ARG   481       2.949  11.356  19.010  1.00 35.45           C  
ATOM   3958  O   ARG   481       2.120  13.765  21.145  1.00 33.58           O  
ATOM   3959  CG  ARG   481       1.428  11.335  19.075  1.00 41.71           C  
ATOM   3960  CD  ARG   481       0.832  10.255  18.217  1.00 48.58           C  
ATOM   3961  NE  ARG   481       0.943   8.936  18.831  1.00 55.02           N  
ATOM   3962  NH1 ARG   481       0.072   7.818  17.006  1.00 61.27           N  
ATOM   3963  NH2 ARG   481       0.706   6.642  18.875  1.00 59.93           N1+
ATOM   3964  CZ  ARG   481       0.569   7.802  18.242  1.00 60.24           C  
ATOM   3965  N   HIS   482       3.543  12.255  21.999  1.00 31.68           N  
ATOM   3966  CA  HIS   482       3.141  12.465  23.384  1.00 31.84           C  
ATOM   3967  C   HIS   482       3.527  13.874  23.850  1.00 31.61           C  
ATOM   3968  CB  HIS   482       3.763  11.395  24.300  1.00 32.75           C  
ATOM   3969  O   HIS   482       2.692  14.571  24.416  1.00 32.26           O  
ATOM   3970  CG  HIS   482       3.462  11.605  25.752  1.00 36.32           C  
ATOM   3971  CD2 HIS   482       2.268  11.673  26.386  1.00 37.91           C  
ATOM   3972  ND1 HIS   482       4.475  11.812  26.677  1.00 38.43           N  
ATOM   3973  CE1 HIS   482       3.870  11.956  27.845  1.00 39.13           C  
ATOM   3974  NE2 HIS   482       2.540  11.883  27.722  1.00 39.39           N  
ATOM   3975  N   MET   483       4.758  14.318  23.560  1.00 30.69           N  
ATOM   3976  CA  MET   483       5.199  15.656  23.943  1.00 30.90           C  
ATOM   3977  C   MET   483       4.345  16.734  23.292  1.00 31.73           C  
ATOM   3978  CB  MET   483       6.685  15.867  23.631  1.00 30.76           C  
ATOM   3979  O   MET   483       3.991  17.705  23.951  1.00 31.88           O  
ATOM   3980  CG  MET   483       7.607  15.157  24.605  1.00 31.75           C  
ATOM   3981  SD  MET   483       9.363  15.597  24.411  1.00 32.52           S  
ATOM   3982  CE  MET   483       9.709  14.882  22.834  1.00 26.17           C  
ATOM   3983  N   ARG   484       3.970  16.540  22.021  1.00 32.16           N  
ATOM   3984  CA  ARG   484       3.147  17.483  21.276  1.00 33.07           C  
ATOM   3985  C   ARG   484       1.745  17.568  21.872  1.00 33.94           C  
ATOM   3986  CB  ARG   484       3.094  17.087  19.803  1.00 34.65           C  
ATOM   3987  O   ARG   484       1.243  18.666  22.059  1.00 34.01           O  
ATOM   3988  CG  ARG   484       2.406  18.101  18.921  1.00 38.96           C  
ATOM   3989  CD  ARG   484       2.545  17.722  17.453  1.00 44.17           C  
ATOM   3990  NE  ARG   484       3.953  17.652  17.068  1.00 47.96           N  
ATOM   3991  NH1 ARG   484       5.808  18.230  15.836  1.00 48.84           N  
ATOM   3992  NH2 ARG   484       3.772  19.158  15.336  1.00 47.46           N1+
ATOM   3993  CZ  ARG   484       4.511  18.352  16.090  1.00 48.88           C  
ATOM   3994  N   LYS   485       1.149  16.436  22.256  1.00 34.53           N  
ATOM   3995  CA  LYS   485      -0.165  16.431  22.912  1.00 35.42           C  
ATOM   3996  C   LYS   485      -0.131  17.167  24.267  1.00 34.59           C  
ATOM   3997  CB  LYS   485      -0.721  15.000  23.043  1.00 38.08           C  
ATOM   3998  O   LYS   485      -1.134  17.755  24.662  1.00 35.40           O  
ATOM   3999  CG  LYS   485      -1.187  14.427  21.706  1.00 43.61           C  
ATOM   4000  CD  LYS   485      -1.474  12.926  21.799  1.00 50.70           C  
ATOM   4001  CE  LYS   485      -2.677  12.484  20.994  1.00 55.63           C  
ATOM   4002  NZ  LYS   485      -3.951  12.953  21.611  1.00 58.86           N1+
ATOM   4003  N   CYS   486       1.026  17.173  24.947  1.00 32.80           N  
ATOM   4004  CA  CYS   486       1.252  17.915  26.193  1.00 31.74           C  
ATOM   4005  C   CYS   486       1.695  19.371  25.953  1.00 31.02           C  
ATOM   4006  CB  CYS   486       2.250  17.180  27.079  1.00 31.78           C  
ATOM   4007  O   CYS   486       2.063  20.059  26.906  1.00 31.04           O  
ATOM   4008  SG  CYS   486       1.707  15.529  27.579  1.00 36.40           S  
ATOM   4009  N   ARG   487       1.671  19.826  24.681  1.00 30.48           N  
ATOM   4010  CA  ARG   487       2.063  21.143  24.178  1.00 29.91           C  
ATOM   4011  C   ARG   487       3.499  21.505  24.552  1.00 27.98           C  
ATOM   4012  CB  ARG   487       1.063  22.238  24.591  1.00 32.38           C  
ATOM   4013  O   ARG   487       3.769  22.648  24.866  1.00 27.42           O  
ATOM   4014  CG  ARG   487      -0.392  21.951  24.190  1.00 37.60           C  
ATOM   4015  CD  ARG   487      -1.212  23.198  23.793  1.00 42.62           C  
ATOM   4016  NE  ARG   487      -0.750  24.436  24.434  1.00 46.94           N  
ATOM   4017  NH1 ARG   487      -0.613  25.630  22.463  1.00 49.08           N  
ATOM   4018  NH2 ARG   487       0.005  26.617  24.442  1.00 47.74           N1+
ATOM   4019  CZ  ARG   487      -0.451  25.557  23.780  1.00 49.26           C  
ATOM   4020  N   ILE   488       4.408  20.517  24.548  1.00 27.27           N  
ATOM   4021  CA  ILE   488       5.820  20.697  24.877  1.00 26.64           C  
ATOM   4022  C   ILE   488       6.702  20.516  23.619  1.00 26.92           C  
ATOM   4023  CB  ILE   488       6.255  19.665  25.969  1.00 26.32           C  
ATOM   4024  O   ILE   488       6.433  19.648  22.779  1.00 26.97           O  
ATOM   4025  CG1 ILE   488       5.609  19.931  27.349  1.00 27.14           C  
ATOM   4026  CG2 ILE   488       7.797  19.536  26.096  1.00 25.93           C  
ATOM   4027  CD1 ILE   488       6.096  21.181  28.069  1.00 28.10           C  
ATOM   4028  N   MET   489       7.764  21.329  23.510  1.00 26.70           N  
ATOM   4029  CA  MET   489       8.827  21.140  22.532  1.00 26.57           C  
ATOM   4030  C   MET   489      10.109  20.871  23.335  1.00 25.80           C  
ATOM   4031  CB  MET   489       8.970  22.267  21.489  1.00 26.99           C  
ATOM   4032  O   MET   489      10.392  21.574  24.294  1.00 25.99           O  
ATOM   4033  CG  MET   489       9.143  23.666  22.034  1.00 29.17           C  
ATOM   4034  SD  MET   489       8.908  24.868  20.679  1.00 34.15           S  
ATOM   4035  CE  MET   489       8.979  26.349  21.563  1.00 27.37           C  
ATOM   4036  N   HIS   490      10.794  19.787  23.031  1.00 24.78           N  
ATOM   4037  CA  HIS   490      11.998  19.351  23.744  1.00 24.07           C  
ATOM   4038  C   HIS   490      13.184  20.303  23.506  1.00 24.25           C  
ATOM   4039  CB  HIS   490      12.334  17.914  23.321  1.00 22.85           C  
ATOM   4040  O   HIS   490      13.894  20.666  24.441  1.00 23.75           O  
ATOM   4041  CG  HIS   490      13.455  17.302  24.085  1.00 23.45           C  
ATOM   4042  CD2 HIS   490      13.422  16.496  25.168  1.00 24.64           C  
ATOM   4043  ND1 HIS   490      14.764  17.481  23.702  1.00 24.69           N  
ATOM   4044  CE1 HIS   490      15.492  16.798  24.564  1.00 25.42           C  
ATOM   4045  NE2 HIS   490      14.728  16.188  25.468  1.00 25.91           N  
ATOM   4046  N   ALA   491      13.375  20.708  22.251  1.00 25.06           N  
ATOM   4047  CA  ALA   491      14.407  21.649  21.778  1.00 26.06           C  
ATOM   4048  C   ALA   491      15.860  21.210  22.040  1.00 26.49           C  
ATOM   4049  CB  ALA   491      14.164  23.051  22.323  1.00 26.28           C  
ATOM   4050  O   ALA   491      16.754  22.050  22.005  1.00 26.82           O  
ATOM   4051  N   ASP   492      16.104  19.909  22.302  1.00 25.89           N  
ATOM   4052  CA  ASP   492      17.469  19.411  22.436  1.00 25.38           C  
ATOM   4053  C   ASP   492      17.562  17.914  22.147  1.00 23.91           C  
ATOM   4054  CB  ASP   492      18.120  19.780  23.779  1.00 27.42           C  
ATOM   4055  O   ASP   492      18.276  17.200  22.854  1.00 24.26           O  
ATOM   4056  CG  ASP   492      19.643  19.820  23.731  1.00 32.19           C  
ATOM   4057  OD1 ASP   492      20.204  20.010  22.622  1.00 31.85           O  
ATOM   4058  OD2 ASP   492      20.269  19.669  24.794  1.00 35.85           O1-
ATOM   4059  N   LEU   493      16.832  17.426  21.121  1.00 22.32           N  
ATOM   4060  CA  LEU   493      16.886  15.997  20.786  1.00 21.74           C  
ATOM   4061  C   LEU   493      18.145  15.668  19.983  1.00 21.47           C  
ATOM   4062  CB  LEU   493      15.637  15.529  20.029  1.00 21.78           C  
ATOM   4063  O   LEU   493      18.496  16.387  19.032  1.00 21.16           O  
ATOM   4064  CG  LEU   493      14.344  15.529  20.831  1.00 23.55           C  
ATOM   4065  CD1 LEU   493      13.168  15.368  19.928  1.00 24.36           C  
ATOM   4066  CD2 LEU   493      14.360  14.457  21.954  1.00 23.10           C  
ATOM   4067  N   LYS   494      18.819  14.586  20.393  1.00 20.80           N  
ATOM   4068  CA  LYS   494      20.046  14.048  19.817  1.00 20.76           C  
ATOM   4069  C   LYS   494      20.386  12.699  20.506  1.00 21.94           C  
ATOM   4070  CB  LYS   494      21.198  15.054  19.993  1.00 20.09           C  
ATOM   4071  O   LYS   494      19.844  12.417  21.586  1.00 22.18           O  
ATOM   4072  CG  LYS   494      21.463  15.434  21.433  1.00 19.71           C  
ATOM   4073  CD  LYS   494      22.524  16.480  21.507  1.00 19.92           C  
ATOM   4074  CE  LYS   494      22.734  16.909  22.924  1.00 22.16           C  
ATOM   4075  NZ  LYS   494      23.603  18.115  23.010  1.00 24.40           N1+
ATOM   4076  N   PRO   495      21.271  11.856  19.904  1.00 22.28           N  
ATOM   4077  CA  PRO   495      21.636  10.578  20.545  1.00 22.67           C  
ATOM   4078  C   PRO   495      21.989  10.650  22.037  1.00 23.28           C  
ATOM   4079  CB  PRO   495      22.830  10.098  19.706  1.00 22.95           C  
ATOM   4080  O   PRO   495      21.602   9.772  22.801  1.00 23.64           O  
ATOM   4081  CG  PRO   495      22.558  10.636  18.354  1.00 23.44           C  
ATOM   4082  CD  PRO   495      21.976  12.019  18.614  1.00 22.03           C  
ATOM   4083  N   ASP   496      22.673  11.707  22.459  1.00 23.54           N  
ATOM   4084  CA  ASP   496      23.066  11.913  23.857  1.00 24.75           C  
ATOM   4085  C   ASP   496      21.886  12.044  24.846  1.00 25.61           C  
ATOM   4086  CB  ASP   496      23.934  13.161  23.965  1.00 27.14           C  
ATOM   4087  O   ASP   496      22.014  11.648  26.002  1.00 26.14           O  
ATOM   4088  CG  ASP   496      25.071  13.175  22.971  1.00 34.67           C  
ATOM   4089  OD2 ASP   496      26.229  12.997  23.404  1.00 38.78           O1-
ATOM   4090  OD1 ASP   496      24.796  13.344  21.740  1.00 35.30           O  
ATOM   4091  N   ASN   497      20.753  12.621  24.407  1.00 25.30           N  
ATOM   4092  CA  ASN   497      19.601  12.814  25.285  1.00 25.52           C  
ATOM   4093  C   ASN   497      18.499  11.770  25.095  1.00 25.87           C  
ATOM   4094  CB  ASN   497      19.051  14.231  25.133  1.00 26.35           C  
ATOM   4095  O   ASN   497      17.350  12.034  25.415  1.00 26.14           O  
ATOM   4096  CG  ASN   497      20.035  15.292  25.569  1.00 28.35           C  
ATOM   4097  ND2 ASN   497      19.827  16.521  25.132  1.00 28.96           N  
ATOM   4098  OD1 ASN   497      20.972  15.033  26.322  1.00 28.61           O  
ATOM   4099  N   ILE   498      18.839  10.600  24.549  1.00 25.91           N  
ATOM   4100  CA  ILE   498      17.894   9.517  24.385  1.00 26.63           C  
ATOM   4101  C   ILE   498      18.487   8.311  25.089  1.00 28.30           C  
ATOM   4102  CB  ILE   498      17.616   9.194  22.918  1.00 26.68           C  
ATOM   4103  O   ILE   498      19.520   7.801  24.657  1.00 29.20           O  
ATOM   4104  CG1 ILE   498      17.114  10.444  22.147  1.00 27.87           C  
ATOM   4105  CG2 ILE   498      16.606   8.048  22.842  1.00 26.99           C  
ATOM   4106  CD1 ILE   498      16.925  10.231  20.621  1.00 28.45           C  
ATOM   4107  N   LEU   499      17.874   7.871  26.179  1.00 28.32           N  
ATOM   4108  CA  LEU   499      18.373   6.736  26.942  1.00 29.28           C  
ATOM   4109  C   LEU   499      17.785   5.405  26.454  1.00 31.08           C  
ATOM   4110  CB  LEU   499      18.074   6.928  28.438  1.00 29.08           C  
ATOM   4111  O   LEU   499      16.757   5.373  25.780  1.00 31.04           O  
ATOM   4112  CG  LEU   499      18.608   8.184  29.092  1.00 30.14           C  
ATOM   4113  CD1 LEU   499      17.899   8.445  30.382  1.00 30.79           C  
ATOM   4114  CD2 LEU   499      20.092   8.108  29.323  1.00 30.63           C  
ATOM   4115  N   ILE   500      18.448   4.310  26.802  1.00 32.47           N  
ATOM   4116  CA  ILE   500      18.043   2.961  26.455  1.00 34.49           C  
ATOM   4117  C   ILE   500      18.192   2.074  27.704  1.00 35.86           C  
ATOM   4118  CB  ILE   500      18.824   2.453  25.204  1.00 35.71           C  
ATOM   4119  O   ILE   500      19.107   2.272  28.517  1.00 35.78           O  
ATOM   4120  CG1 ILE   500      18.258   1.147  24.658  1.00 37.17           C  
ATOM   4121  CG2 ILE   500      20.317   2.338  25.459  1.00 36.54           C  
ATOM   4122  CD1 ILE   500      16.863   1.275  24.229  1.00 38.87           C  
ATOM   4123  N   ASN   501      17.237   1.163  27.910  1.00 36.79           N  
ATOM   4124  CA  ASN   501      17.260   0.295  29.076  1.00 38.40           C  
ATOM   4125  C   ASN   501      18.284  -0.843  28.931  1.00 40.34           C  
ATOM   4126  CB  ASN   501      15.844  -0.226  29.401  1.00 39.09           C  
ATOM   4127  O   ASN   501      18.804  -1.068  27.834  1.00 40.19           O  
ATOM   4128  CG  ASN   501      15.205  -1.030  28.297  1.00 40.63           C  
ATOM   4129  ND2 ASN   501      14.074  -1.642  28.600  1.00 41.19           N  
ATOM   4130  OD1 ASN   501      15.701  -1.103  27.166  1.00 40.43           O  
ATOM   4131  N   GLU   502      18.560  -1.563  30.035  1.00 41.88           N  
ATOM   4132  CA  GLU   502      19.478  -2.704  30.070  1.00 43.66           C  
ATOM   4133  C   GLU   502      19.044  -3.815  29.085  1.00 44.83           C  
ATOM   4134  CB  GLU   502      19.577  -3.250  31.509  1.00 46.48           C  
ATOM   4135  O   GLU   502      19.900  -4.459  28.483  1.00 45.16           O  
ATOM   4136  CG  GLU   502      20.031  -2.210  32.529  1.00 51.72           C  
ATOM   4137  CD  GLU   502      21.536  -2.112  32.711  1.00 59.18           C  
ATOM   4138  OE1 GLU   502      22.015  -1.074  33.223  1.00 60.30           O  
ATOM   4139  OE2 GLU   502      22.240  -3.078  32.338  1.00 61.94           O1-
ATOM   4140  N   LYS   503      17.717  -4.004  28.897  1.00 45.29           N  
ATOM   4141  CA  LYS   503      17.134  -4.987  27.965  1.00 46.06           C  
ATOM   4142  C   LYS   503      17.247  -4.573  26.483  1.00 46.02           C  
ATOM   4143  CB  LYS   503      15.654  -5.243  28.300  1.00 48.36           C  
ATOM   4144  O   LYS   503      17.023  -5.407  25.609  1.00 46.59           O  
ATOM   4145  CG  LYS   503      15.425  -6.052  29.573  1.00 53.98           C  
ATOM   4146  CD  LYS   503      13.963  -5.979  30.015  1.00 59.94           C  
ATOM   4147  CE  LYS   503      13.581  -7.089  30.968  1.00 65.33           C  
ATOM   4148  NZ  LYS   503      13.564  -8.421  30.296  1.00 68.38           N1+
ATOM   4149  N   PHE   504      17.507  -3.281  26.212  1.00 45.39           N  
ATOM   4150  CA  PHE   504      17.684  -2.683  24.883  1.00 45.49           C  
ATOM   4151  C   PHE   504      16.413  -2.608  24.036  1.00 44.53           C  
ATOM   4152  CB  PHE   504      18.803  -3.374  24.095  1.00 46.32           C  
ATOM   4153  O   PHE   504      16.507  -2.318  22.848  1.00 44.27           O  
ATOM   4154  CG  PHE   504      20.167  -3.219  24.716  1.00 48.26           C  
ATOM   4155  CD1 PHE   504      20.651  -1.971  25.063  1.00 49.51           C  
ATOM   4156  CD2 PHE   504      20.976  -4.321  24.933  1.00 49.85           C  
ATOM   4157  CE1 PHE   504      21.909  -1.828  25.636  1.00 50.37           C  
ATOM   4158  CE2 PHE   504      22.237  -4.174  25.499  1.00 50.75           C  
ATOM   4159  CZ  PHE   504      22.692  -2.930  25.850  1.00 50.44           C  
ATOM   4160  N   ASN   505      15.236  -2.819  24.639  1.00 43.72           N  
ATOM   4161  CA  ASN   505      13.985  -2.791  23.893  1.00 43.44           C  
ATOM   4162  C   ASN   505      13.121  -1.547  24.104  1.00 41.85           C  
ATOM   4163  CB  ASN   505      13.165  -4.047  24.198  1.00 45.79           C  
ATOM   4164  O   ASN   505      12.100  -1.407  23.428  1.00 42.17           O  
ATOM   4165  CG  ASN   505      12.927  -4.285  25.664  1.00 50.64           C  
ATOM   4166  ND2 ASN   505      12.359  -5.430  25.991  1.00 52.83           N  
ATOM   4167  OD1 ASN   505      13.251  -3.464  26.524  1.00 51.89           O  
ATOM   4168  N   ALA   506      13.474  -0.680  25.060  1.00 39.96           N  
ATOM   4169  CA  ALA   506      12.667   0.503  25.352  1.00 38.67           C  
ATOM   4170  C   ALA   506      13.501   1.758  25.539  1.00 37.63           C  
ATOM   4171  CB  ALA   506      11.816   0.265  26.585  1.00 38.63           C  
ATOM   4172  O   ALA   506      14.333   1.820  26.454  1.00 38.55           O  
ATOM   4173  N   LEU   507      13.266   2.772  24.697  1.00 35.38           N  
ATOM   4174  CA  LEU   507      14.003   4.015  24.840  1.00 33.91           C  
ATOM   4175  C   LEU   507      13.239   5.035  25.685  1.00 32.33           C  
ATOM   4176  CB  LEU   507      14.485   4.601  23.493  1.00 33.54           C  
ATOM   4177  O   LEU   507      12.026   4.949  25.820  1.00 32.28           O  
ATOM   4178  CG  LEU   507      13.473   5.127  22.494  1.00 34.18           C  
ATOM   4179  CD1 LEU   507      12.912   6.485  22.914  1.00 34.41           C  
ATOM   4180  CD2 LEU   507      14.157   5.355  21.198  1.00 34.49           C  
ATOM   4181  N   LYS   508      13.960   5.989  26.268  1.00 30.71           N  
ATOM   4182  CA  LYS   508      13.341   7.045  27.047  1.00 29.67           C  
ATOM   4183  C   LYS   508      14.003   8.340  26.651  1.00 29.02           C  
ATOM   4184  CB  LYS   508      13.557   6.831  28.564  1.00 30.33           C  
ATOM   4185  O   LYS   508      15.207   8.467  26.842  1.00 29.33           O  
ATOM   4186  CG  LYS   508      12.769   5.682  29.204  1.00 33.40           C  
ATOM   4187  CD  LYS   508      11.270   5.745  28.948  1.00 37.64           C  
ATOM   4188  CE  LYS   508      10.564   4.568  29.571  1.00 41.22           C  
ATOM   4189  NZ  LYS   508      10.332   4.784  31.016  1.00 43.39           N1+
ATOM   4190  N   VAL   509      13.247   9.307  26.134  1.00 27.81           N  
ATOM   4191  CA  VAL   509      13.787  10.633  25.852  1.00 27.70           C  
ATOM   4192  C   VAL   509      14.102  11.294  27.229  1.00 27.82           C  
ATOM   4193  CB  VAL   509      12.774  11.483  25.027  1.00 27.81           C  
ATOM   4194  O   VAL   509      13.348  11.106  28.183  1.00 27.91           O  
ATOM   4195  CG1 VAL   509      13.098  12.976  25.086  1.00 27.54           C  
ATOM   4196  CG2 VAL   509      12.699  11.001  23.582  1.00 27.95           C  
ATOM   4197  N   CYS   510      15.237  11.987  27.345  1.00 27.46           N  
ATOM   4198  CA  CYS   510      15.603  12.644  28.591  1.00 28.25           C  
ATOM   4199  C   CYS   510      16.184  14.053  28.332  1.00 28.01           C  
ATOM   4200  CB  CYS   510      16.521  11.759  29.441  1.00 30.13           C  
ATOM   4201  O   CYS   510      16.102  14.543  27.193  1.00 28.42           O  
ATOM   4202  SG  CYS   510      18.247  11.732  28.894  1.00 35.82           S  
ATOM   4203  N   ASP   511      16.715  14.726  29.383  1.00 27.07           N  
ATOM   4204  CA  ASP   511      17.216  16.102  29.323  1.00 27.16           C  
ATOM   4205  C   ASP   511      16.168  17.107  28.840  1.00 27.54           C  
ATOM   4206  CB  ASP   511      18.517  16.270  28.531  1.00 27.65           C  
ATOM   4207  O   ASP   511      16.268  17.636  27.728  1.00 27.03           O  
ATOM   4208  CG  ASP   511      19.215  17.596  28.795  1.00 31.39           C  
ATOM   4209  OD1 ASP   511      18.798  18.322  29.731  1.00 32.17           O  
ATOM   4210  OD2 ASP   511      20.180  17.910  28.076  1.00 34.29           O1-
ATOM   4211  N   LEU   512      15.169  17.373  29.692  1.00 27.71           N  
ATOM   4212  CA  LEU   512      14.122  18.353  29.410  1.00 28.02           C  
ATOM   4213  C   LEU   512      14.559  19.788  29.831  1.00 28.76           C  
ATOM   4214  CB  LEU   512      12.818  17.933  30.096  1.00 28.00           C  
ATOM   4215  O   LEU   512      13.708  20.665  30.007  1.00 29.90           O  
ATOM   4216  CG  LEU   512      11.989  16.861  29.348  1.00 29.15           C  
ATOM   4217  CD1 LEU   512      12.775  15.556  29.143  1.00 29.07           C  
ATOM   4218  CD2 LEU   512      11.519  17.377  28.004  1.00 29.58           C  
ATOM   4219  N   GLY   513      15.877  20.017  29.909  1.00 27.82           N  
ATOM   4220  CA  GLY   513      16.487  21.278  30.303  1.00 27.84           C  
ATOM   4221  C   GLY   513      16.298  22.422  29.329  1.00 27.71           C  
ATOM   4222  O   GLY   513      16.361  23.583  29.728  1.00 28.42           O  
ATOM   4223  N   SER   514      16.107  22.111  28.046  1.00 26.67           N  
ATOM   4224  CA  SER   514      15.850  23.143  27.040  1.00 27.04           C  
ATOM   4225  C   SER   514      14.361  23.231  26.661  1.00 27.56           C  
ATOM   4226  CB  SER   514      16.632  22.848  25.768  1.00 27.82           C  
ATOM   4227  O   SER   514      13.989  24.080  25.859  1.00 27.76           O  
ATOM   4228  OG  SER   514      18.019  22.737  26.020  1.00 29.65           O  
ATOM   4229  N   ALA   515      13.535  22.303  27.168  1.00 27.35           N  
ATOM   4230  CA  ALA   515      12.139  22.193  26.847  1.00 27.31           C  
ATOM   4231  C   ALA   515      11.291  23.367  27.318  1.00 27.25           C  
ATOM   4232  CB  ALA   515      11.594  20.882  27.385  1.00 27.18           C  
ATOM   4233  O   ALA   515      11.612  24.045  28.292  1.00 27.58           O  
ATOM   4234  N   SER   516      10.202  23.601  26.612  1.00 26.65           N  
ATOM   4235  CA  SER   516       9.260  24.651  26.955  1.00 26.47           C  
ATOM   4236  C   SER   516       7.890  24.308  26.376  1.00 26.40           C  
ATOM   4237  CB  SER   516       9.743  25.993  26.403  1.00 27.07           C  
ATOM   4238  O   SER   516       7.737  23.394  25.551  1.00 25.52           O  
ATOM   4239  OG  SER   516       9.565  26.089  24.998  1.00 29.19           O  
ATOM   4240  N   ASP   517       6.884  25.085  26.776  1.00 26.99           N  
ATOM   4241  CA  ASP   517       5.566  25.023  26.175  1.00 27.68           C  
ATOM   4242  C   ASP   517       5.737  25.536  24.709  1.00 28.69           C  
ATOM   4243  CB  ASP   517       4.640  25.958  26.944  1.00 28.99           C  
ATOM   4244  O   ASP   517       6.540  26.452  24.477  1.00 28.39           O  
ATOM   4245  CG  ASP   517       3.207  25.877  26.495  1.00 32.18           C  
ATOM   4246  OD2 ASP   517       2.799  26.723  25.666  1.00 33.14           O1-
ATOM   4247  OD1 ASP   517       2.493  24.959  26.962  1.00 32.62           O  
ATOM   4248  N   ILE   518       5.051  24.916  23.731  1.00 29.43           N  
ATOM   4249  CA  ILE   518       5.194  25.292  22.323  1.00 30.88           C  
ATOM   4250  C   ILE   518       4.955  26.801  22.072  1.00 30.73           C  
ATOM   4251  CB  ILE   518       4.335  24.399  21.378  1.00 32.53           C  
ATOM   4252  O   ILE   518       5.467  27.325  21.088  1.00 31.05           O  
ATOM   4253  CG1 ILE   518       2.832  24.569  21.686  1.00 35.38           C  
ATOM   4254  CG2 ILE   518       4.760  22.933  21.493  1.00 32.43           C  
ATOM   4255  CD1 ILE   518       1.855  23.738  20.793  1.00 37.61           C  
ATOM   4256  N   SER   519       4.222  27.496  22.955  1.00 30.00           N  
ATOM   4257  CA  SER   519       3.975  28.934  22.781  1.00 29.86           C  
ATOM   4258  C   SER   519       5.136  29.815  23.236  1.00 29.91           C  
ATOM   4259  CB  SER   519       2.693  29.367  23.484  1.00 30.53           C  
ATOM   4260  O   SER   519       5.100  31.016  22.991  1.00 30.68           O  
ATOM   4261  OG  SER   519       2.812  29.218  24.890  1.00 32.45           O  
ATOM   4262  N   GLU   520       6.146  29.255  23.902  1.00 29.29           N  
ATOM   4263  CA  GLU   520       7.315  30.029  24.316  1.00 29.77           C  
ATOM   4264  C   GLU   520       8.344  29.909  23.196  1.00 29.74           C  
ATOM   4265  CB  GLU   520       7.880  29.510  25.648  1.00 31.60           C  
ATOM   4266  O   GLU   520       9.322  29.171  23.308  1.00 29.76           O  
ATOM   4267  CG  GLU   520       8.867  30.487  26.258  1.00 36.18           C  
ATOM   4268  CD  GLU   520       9.581  30.000  27.501  1.00 41.80           C  
ATOM   4269  OE1 GLU   520       9.180  28.946  28.047  1.00 42.30           O  
ATOM   4270  OE2 GLU   520      10.543  30.677  27.932  1.00 43.12           O1-
ATOM   4271  N   ASN   521       8.096  30.613  22.093  1.00 29.90           N  
ATOM   4272  CA  ASN   521       8.926  30.508  20.910  1.00 30.26           C  
ATOM   4273  C   ASN   521       9.581  31.827  20.486  1.00 31.42           C  
ATOM   4274  CB  ASN   521       8.111  29.881  19.759  1.00 30.81           C  
ATOM   4275  O   ASN   521       9.520  32.183  19.302  1.00 31.47           O  
ATOM   4276  CG  ASN   521       6.843  30.645  19.381  1.00 33.93           C  
ATOM   4277  ND2 ASN   521       6.129  30.141  18.397  1.00 35.11           N  
ATOM   4278  OD1 ASN   521       6.489  31.692  19.949  1.00 34.34           O  
ATOM   4279  N   GLU   522      10.275  32.524  21.410  1.00 32.42           N  
ATOM   4280  CA  GLU   522      10.967  33.781  21.033  1.00 33.89           C  
ATOM   4281  C   GLU   522      11.987  33.548  19.912  1.00 32.89           C  
ATOM   4282  CB  GLU   522      11.717  34.419  22.223  1.00 38.51           C  
ATOM   4283  O   GLU   522      12.654  32.520  19.898  1.00 32.50           O  
ATOM   4284  CG  GLU   522      12.010  35.884  21.944  1.00 47.46           C  
ATOM   4285  CD  GLU   522      13.431  36.428  21.960  1.00 55.06           C  
ATOM   4286  OE1 GLU   522      14.102  36.308  23.014  1.00 57.77           O  
ATOM   4287  OE2 GLU   522      13.843  37.039  20.940  1.00 54.09           O1-
ATOM   4288  N   ILE   523      12.094  34.488  18.991  1.00 32.63           N  
ATOM   4289  CA  ILE   523      13.027  34.419  17.878  1.00 32.99           C  
ATOM   4290  C   ILE   523      14.479  34.306  18.355  1.00 32.16           C  
ATOM   4291  CB  ILE   523      12.776  35.607  16.922  1.00 34.37           C  
ATOM   4292  O   ILE   523      14.965  35.128  19.128  1.00 32.15           O  
ATOM   4293  CG1 ILE   523      11.425  35.407  16.194  1.00 36.09           C  
ATOM   4294  CG2 ILE   523      13.940  35.793  15.927  1.00 34.93           C  
ATOM   4295  CD1 ILE   523      11.040  36.555  15.234  1.00 38.12           C  
ATOM   4296  N   THR   524      15.136  33.227  17.963  1.00 31.46           N  
ATOM   4297  CA  THR   524      16.529  32.982  18.330  1.00 31.51           C  
ATOM   4298  C   THR   524      17.148  32.052  17.312  1.00 31.75           C  
ATOM   4299  CB  THR   524      16.656  32.395  19.759  1.00 32.01           C  
ATOM   4300  O   THR   524      16.469  31.135  16.834  1.00 32.50           O  
ATOM   4301  CG2 THR   524      15.922  31.058  19.926  1.00 32.32           C  
ATOM   4302  OG1 THR   524      18.038  32.245  20.076  1.00 31.95           O  
ATOM   4303  N   SER   525      18.415  32.280  16.962  1.00 30.74           N  
ATOM   4304  CA  SER   525      19.093  31.365  16.048  1.00 30.66           C  
ATOM   4305  C   SER   525      19.921  30.311  16.814  1.00 29.13           C  
ATOM   4306  CB  SER   525      19.941  32.116  15.020  1.00 32.83           C  
ATOM   4307  O   SER   525      20.539  29.455  16.185  1.00 28.92           O  
ATOM   4308  OG  SER   525      20.846  33.041  15.602  1.00 35.27           O  
ATOM   4309  N   PTR   526      19.924  30.359  18.165  1.00 28.06           N  
ATOM   4310  CA  PTR   526      20.738  29.442  18.952  1.00 27.77           C  
ATOM   4311  C   PTR   526      19.995  28.450  19.807  1.00 27.41           C  
ATOM   4312  O   PTR   526      20.526  28.020  20.825  1.00 28.11           O  
ATOM   4313  CB  PTR   526      21.868  30.160  19.716  1.00 28.11           C  
ATOM   4314  CG  PTR   526      22.970  30.619  18.793  1.00 29.90           C  
ATOM   4315  CD1 PTR   526      22.802  31.745  18.004  1.00 29.26           C  
ATOM   4316  CD2 PTR   526      24.114  29.854  18.612  1.00 29.46           C  
ATOM   4317  CE1 PTR   526      23.733  32.089  17.042  1.00 30.69           C  
ATOM   4318  CE2 PTR   526      25.077  30.219  17.689  1.00 30.84           C  
ATOM   4319  CZ  PTR   526      24.866  31.319  16.875  1.00 32.34           C  
ATOM   4320  OH  PTR   526      25.813  31.773  15.923  1.00 35.98           O  
ATOM   4321  P   PTR   526      26.866  30.963  15.050  1.00 35.90           P1+
ATOM   4322  O1P PTR   526      28.127  30.977  15.845  1.00 36.58           O1-
ATOM   4323  O2P PTR   526      26.395  29.553  14.718  1.00 35.33           O1-
ATOM   4324  O3P PTR   526      26.938  31.743  13.773  1.00 36.63           O1-
ATOM   4325  N   LEU   527      18.798  28.060  19.401  1.00 26.32           N  
ATOM   4326  CA  LEU   527      18.053  27.040  20.140  1.00 25.90           C  
ATOM   4327  C   LEU   527      18.420  25.692  19.515  1.00 25.57           C  
ATOM   4328  CB  LEU   527      16.536  27.291  20.053  1.00 25.74           C  
ATOM   4329  O   LEU   527      18.643  25.626  18.302  1.00 26.29           O  
ATOM   4330  CG  LEU   527      15.665  26.390  20.933  1.00 25.92           C  
ATOM   4331  CD1 LEU   527      15.677  26.850  22.371  1.00 25.75           C  
ATOM   4332  CD2 LEU   527      14.268  26.355  20.431  1.00 26.36           C  
ATOM   4333  N   VAL   528      18.492  24.610  20.329  1.00 24.22           N  
ATOM   4334  CA  VAL   528      18.829  23.237  19.904  1.00 22.90           C  
ATOM   4335  C   VAL   528      20.341  23.111  19.697  1.00 23.24           C  
ATOM   4336  CB  VAL   528      17.985  22.705  18.682  1.00 21.90           C  
ATOM   4337  O   VAL   528      20.970  24.075  19.249  1.00 23.24           O  
ATOM   4338  CG1 VAL   528      18.157  21.210  18.477  1.00 21.89           C  
ATOM   4339  CG2 VAL   528      16.510  23.048  18.829  1.00 21.70           C  
ATOM   4340  N   SER   529      20.948  21.929  19.988  1.00 23.26           N  
ATOM   4341  CA  SER   529      22.387  21.729  19.711  1.00 23.93           C  
ATOM   4342  C   SER   529      22.585  21.822  18.211  1.00 24.10           C  
ATOM   4343  CB  SER   529      22.870  20.377  20.205  1.00 25.16           C  
ATOM   4344  O   SER   529      21.779  21.270  17.455  1.00 24.79           O  
ATOM   4345  OG  SER   529      22.575  20.292  21.585  1.00 28.63           O  
ATOM   4346  N   ARG   530      23.569  22.624  17.787  1.00 23.02           N  
ATOM   4347  CA  ARG   530      23.772  22.987  16.404  1.00 22.50           C  
ATOM   4348  C   ARG   530      23.519  21.902  15.354  1.00 23.26           C  
ATOM   4349  CB  ARG   530      25.153  23.583  16.183  1.00 22.86           C  
ATOM   4350  O   ARG   530      22.767  22.184  14.417  1.00 23.96           O  
ATOM   4351  CG  ARG   530      25.249  24.283  14.821  1.00 24.59           C  
ATOM   4352  CD  ARG   530      26.656  24.559  14.392  1.00 25.59           C  
ATOM   4353  NE  ARG   530      27.407  25.235  15.451  1.00 26.85           N  
ATOM   4354  NH1 ARG   530      28.977  23.564  15.648  1.00 28.53           N  
ATOM   4355  NH2 ARG   530      29.083  25.393  17.016  1.00 27.73           N1+
ATOM   4356  CZ  ARG   530      28.485  24.732  16.037  1.00 28.17           C  
ATOM   4357  N   PHE   531      24.124  20.697  15.477  1.00 22.86           N  
ATOM   4358  CA  PHE   531      23.990  19.667  14.428  1.00 22.88           C  
ATOM   4359  C   PHE   531      22.548  19.215  14.189  1.00 23.96           C  
ATOM   4360  CB  PHE   531      24.860  18.424  14.709  1.00 22.01           C  
ATOM   4361  O   PHE   531      22.235  18.700  13.111  1.00 24.79           O  
ATOM   4362  CG  PHE   531      26.331  18.629  14.989  1.00 22.30           C  
ATOM   4363  CD1 PHE   531      27.011  19.726  14.473  1.00 23.21           C  
ATOM   4364  CD2 PHE   531      27.044  17.710  15.746  1.00 22.59           C  
ATOM   4365  CE1 PHE   531      28.376  19.895  14.713  1.00 23.86           C  
ATOM   4366  CE2 PHE   531      28.398  17.899  16.007  1.00 23.10           C  
ATOM   4367  CZ  PHE   531      29.062  18.974  15.468  1.00 23.24           C  
ATOM   4368  N   TYR   532      21.672  19.426  15.183  1.00 23.20           N  
ATOM   4369  CA  TYR   532      20.263  19.006  15.174  1.00 22.75           C  
ATOM   4370  C   TYR   532      19.280  20.190  15.059  1.00 22.67           C  
ATOM   4371  CB  TYR   532      19.977  18.190  16.460  1.00 21.90           C  
ATOM   4372  O   TYR   532      18.076  19.986  15.222  1.00 23.17           O  
ATOM   4373  CG  TYR   532      21.054  17.160  16.707  1.00 21.87           C  
ATOM   4374  CD2 TYR   532      20.980  15.900  16.128  1.00 22.46           C  
ATOM   4375  CD1 TYR   532      22.228  17.502  17.372  1.00 22.02           C  
ATOM   4376  CE2 TYR   532      22.030  14.998  16.232  1.00 23.30           C  
ATOM   4377  CE1 TYR   532      23.289  16.614  17.471  1.00 22.37           C  
ATOM   4378  OH  TYR   532      24.205  14.458  17.068  1.00 25.67           O  
ATOM   4379  CZ  TYR   532      23.180  15.356  16.916  1.00 23.93           C  
ATOM   4380  N   ARG   533      19.793  21.416  14.832  1.00 21.98           N  
ATOM   4381  CA  ARG   533      19.033  22.664  14.753  1.00 22.70           C  
ATOM   4382  C   ARG   533      18.365  22.828  13.395  1.00 23.27           C  
ATOM   4383  CB  ARG   533      19.973  23.848  15.020  1.00 23.90           C  
ATOM   4384  O   ARG   533      19.015  22.741  12.362  1.00 23.00           O  
ATOM   4385  CG  ARG   533      19.313  25.220  15.134  1.00 25.79           C  
ATOM   4386  CD  ARG   533      20.370  26.269  15.476  1.00 26.92           C  
ATOM   4387  NE  ARG   533      21.003  25.965  16.761  1.00 27.93           N  
ATOM   4388  NH1 ARG   533      22.938  27.126  16.333  1.00 25.80           N  
ATOM   4389  NH2 ARG   533      22.683  26.052  18.329  1.00 25.77           N1+
ATOM   4390  CZ  ARG   533      22.208  26.375  17.136  1.00 26.89           C  
ATOM   4391  N   ALA   534      17.060  23.033  13.417  1.00 23.83           N  
ATOM   4392  CA  ALA   534      16.208  23.185  12.251  1.00 24.27           C  
ATOM   4393  C   ALA   534      16.487  24.485  11.508  1.00 24.99           C  
ATOM   4394  CB  ALA   534      14.748  23.139  12.687  1.00 23.77           C  
ATOM   4395  O   ALA   534      16.880  25.480  12.114  1.00 25.40           O  
ATOM   4396  N   PRO   535      16.239  24.507  10.192  1.00 25.15           N  
ATOM   4397  CA  PRO   535      16.448  25.749   9.432  1.00 25.89           C  
ATOM   4398  C   PRO   535      15.572  26.928   9.870  1.00 27.66           C  
ATOM   4399  CB  PRO   535      16.151  25.338   7.989  1.00 26.24           C  
ATOM   4400  O   PRO   535      16.026  28.067   9.809  1.00 28.82           O  
ATOM   4401  CG  PRO   535      15.304  24.114   8.083  1.00 26.83           C  
ATOM   4402  CD  PRO   535      15.762  23.406   9.331  1.00 24.75           C  
ATOM   4403  N   GLU   536      14.337  26.677  10.328  1.00 27.89           N  
ATOM   4404  CA  GLU   536      13.442  27.755  10.769  1.00 27.98           C  
ATOM   4405  C   GLU   536      13.967  28.508  12.009  1.00 27.45           C  
ATOM   4406  CB  GLU   536      11.997  27.259  10.967  1.00 29.28           C  
ATOM   4407  O   GLU   536      13.718  29.701  12.119  1.00 27.81           O  
ATOM   4408  CG  GLU   536      11.827  26.224  12.059  1.00 32.10           C  
ATOM   4409  CD  GLU   536      11.835  24.782  11.593  1.00 35.25           C  
ATOM   4410  OE1 GLU   536      11.246  23.925  12.294  1.00 34.03           O  
ATOM   4411  OE2 GLU   536      12.440  24.507  10.532  1.00 36.28           O1-
ATOM   4412  N   ILE   537      14.747  27.848  12.892  1.00 26.17           N  
ATOM   4413  CA  ILE   537      15.373  28.518  14.039  1.00 25.66           C  
ATOM   4414  C   ILE   537      16.513  29.427  13.525  1.00 25.64           C  
ATOM   4415  CB  ILE   537      15.916  27.468  15.047  1.00 26.10           C  
ATOM   4416  O   ILE   537      16.585  30.593  13.904  1.00 26.08           O  
ATOM   4417  CG1 ILE   537      14.784  26.736  15.800  1.00 26.76           C  
ATOM   4418  CG2 ILE   537      16.939  28.068  16.027  1.00 26.32           C  
ATOM   4419  CD1 ILE   537      15.294  25.499  16.435  1.00 27.40           C  
ATOM   4420  N   ILE   538      17.399  28.894  12.652  1.00 25.32           N  
ATOM   4421  CA  ILE   538      18.541  29.634  12.092  1.00 24.75           C  
ATOM   4422  C   ILE   538      18.086  30.841  11.277  1.00 25.67           C  
ATOM   4423  CB  ILE   538      19.393  28.694  11.204  1.00 24.29           C  
ATOM   4424  O   ILE   538      18.701  31.910  11.340  1.00 26.27           O  
ATOM   4425  CG1 ILE   538      19.980  27.515  12.004  1.00 24.37           C  
ATOM   4426  CG2 ILE   538      20.480  29.462  10.414  1.00 23.94           C  
ATOM   4427  CD1 ILE   538      20.592  26.408  11.128  1.00 24.59           C  
ATOM   4428  N   LEU   539      17.033  30.662  10.479  1.00 25.68           N  
ATOM   4429  CA  LEU   539      16.550  31.728   9.604  1.00 26.33           C  
ATOM   4430  C   LEU   539      15.752  32.815  10.343  1.00 27.05           C  
ATOM   4431  CB  LEU   539      15.774  31.153   8.404  1.00 26.29           C  
ATOM   4432  O   LEU   539      15.570  33.879   9.786  1.00 27.54           O  
ATOM   4433  CG  LEU   539      16.669  30.360   7.412  1.00 27.65           C  
ATOM   4434  CD1 LEU   539      15.840  29.629   6.354  1.00 28.50           C  
ATOM   4435  CD2 LEU   539      17.682  31.257   6.738  1.00 27.85           C  
ATOM   4436  N   GLY   540      15.362  32.578  11.595  1.00 27.22           N  
ATOM   4437  CA  GLY   540      14.638  33.555  12.393  1.00 28.16           C  
ATOM   4438  C   GLY   540      13.140  33.530  12.217  1.00 29.47           C  
ATOM   4439  O   GLY   540      12.514  34.575  12.025  1.00 30.17           O  
ATOM   4440  N   PHE   541      12.558  32.335  12.231  1.00 29.89           N  
ATOM   4441  CA  PHE   541      11.106  32.147  12.170  1.00 30.82           C  
ATOM   4442  C   PHE   541      10.592  31.882  13.576  1.00 31.77           C  
ATOM   4443  CB  PHE   541      10.743  30.931  11.304  1.00 30.84           C  
ATOM   4444  O   PHE   541      11.383  31.535  14.465  1.00 31.95           O  
ATOM   4445  CG  PHE   541      10.773  31.196   9.826  1.00 32.01           C  
ATOM   4446  CD1 PHE   541       9.646  31.655   9.166  1.00 33.08           C  
ATOM   4447  CD2 PHE   541      11.938  31.018   9.097  1.00 32.70           C  
ATOM   4448  CE1 PHE   541       9.685  31.931   7.809  1.00 33.88           C  
ATOM   4449  CE2 PHE   541      11.964  31.258   7.730  1.00 33.40           C  
ATOM   4450  CZ  PHE   541      10.840  31.718   7.097  1.00 33.60           C  
ATOM   4451  N   ARG   542       9.261  32.028  13.784  1.00 32.30           N  
ATOM   4452  CA  ARG   542       8.595  31.654  15.032  1.00 32.68           C  
ATOM   4453  C   ARG   542       8.403  30.156  14.861  1.00 32.09           C  
ATOM   4454  CB  ARG   542       7.231  32.335  15.135  1.00 34.94           C  
ATOM   4455  O   ARG   542       7.650  29.725  13.995  1.00 34.01           O  
ATOM   4456  CG  ARG   542       7.324  33.785  15.563  1.00 39.29           C  
ATOM   4457  CD  ARG   542       7.695  33.907  17.020  1.00 43.51           C  
ATOM   4458  NE  ARG   542       7.565  35.291  17.468  1.00 48.41           N  
ATOM   4459  NH1 ARG   542       7.419  36.960  19.049  1.00 51.19           N  
ATOM   4460  NH2 ARG   542       7.651  34.777  19.714  1.00 50.16           N1+
ATOM   4461  CZ  ARG   542       7.544  35.674  18.740  1.00 51.04           C  
ATOM   4462  N   TYR   543       9.155  29.379  15.582  1.00 29.59           N  
ATOM   4463  CA  TYR   543       9.186  27.921  15.466  1.00 28.11           C  
ATOM   4464  C   TYR   543       8.178  27.211  16.409  1.00 28.23           C  
ATOM   4465  CB  TYR   543      10.641  27.427  15.738  1.00 26.28           C  
ATOM   4466  O   TYR   543       7.669  27.819  17.346  1.00 28.30           O  
ATOM   4467  CG  TYR   543      11.207  28.007  17.018  1.00 24.70           C  
ATOM   4468  CD1 TYR   543      11.881  29.226  17.015  1.00 24.55           C  
ATOM   4469  CD2 TYR   543      10.927  27.430  18.246  1.00 24.46           C  
ATOM   4470  CE1 TYR   543      12.295  29.825  18.196  1.00 24.57           C  
ATOM   4471  CE2 TYR   543      11.310  28.036  19.435  1.00 24.81           C  
ATOM   4472  OH  TYR   543      12.390  29.797  20.590  1.00 26.70           O  
ATOM   4473  CZ  TYR   543      12.004  29.226  19.405  1.00 25.26           C  
ATOM   4474  N   ASP   544       7.918  25.914  16.177  1.00 28.06           N  
ATOM   4475  CA  ASP   544       7.041  25.132  17.060  1.00 28.79           C  
ATOM   4476  C   ASP   544       7.647  23.714  17.286  1.00 28.07           C  
ATOM   4477  CB  ASP   544       5.588  25.118  16.546  1.00 31.56           C  
ATOM   4478  O   ASP   544       8.852  23.548  17.084  1.00 27.56           O  
ATOM   4479  CG  ASP   544       5.444  24.566  15.139  1.00 39.37           C  
ATOM   4480  OD1 ASP   544       6.343  23.821  14.698  1.00 39.62           O  
ATOM   4481  OD2 ASP   544       4.430  24.892  14.473  1.00 43.65           O1-
ATOM   4482  N   ALA   545       6.846  22.706  17.680  1.00 27.55           N  
ATOM   4483  CA  ALA   545       7.368  21.356  17.893  1.00 27.18           C  
ATOM   4484  C   ALA   545       7.888  20.696  16.605  1.00 26.56           C  
ATOM   4485  CB  ALA   545       6.336  20.475  18.587  1.00 27.52           C  
ATOM   4486  O   ALA   545       8.495  19.642  16.690  1.00 27.34           O  
ATOM   4487  N   GLN   546       7.728  21.326  15.433  1.00 25.59           N  
ATOM   4488  CA  GLN   546       8.312  20.806  14.189  1.00 25.36           C  
ATOM   4489  C   GLN   546       9.856  20.783  14.253  1.00 24.43           C  
ATOM   4490  CB  GLN   546       7.807  21.571  12.945  1.00 26.57           C  
ATOM   4491  O   GLN   546      10.483  20.021  13.516  1.00 24.71           O  
ATOM   4492  CG  GLN   546       6.338  21.302  12.628  1.00 29.56           C  
ATOM   4493  CD  GLN   546       6.064  19.855  12.266  1.00 34.63           C  
ATOM   4494  NE2 GLN   546       6.093  19.543  10.967  1.00 34.66           N  
ATOM   4495  OE1 GLN   546       5.799  19.007  13.130  1.00 35.38           O  
ATOM   4496  N   ILE   547      10.464  21.578  15.150  1.00 23.38           N  
ATOM   4497  CA  ILE   547      11.911  21.572  15.347  1.00 23.40           C  
ATOM   4498  C   ILE   547      12.374  20.209  15.890  1.00 24.67           C  
ATOM   4499  CB  ILE   547      12.375  22.729  16.279  1.00 22.92           C  
ATOM   4500  O   ILE   547      13.527  19.822  15.643  1.00 25.49           O  
ATOM   4501  CG1 ILE   547      11.901  22.522  17.744  1.00 22.83           C  
ATOM   4502  CG2 ILE   547      11.958  24.086  15.739  1.00 23.08           C  
ATOM   4503  CD1 ILE   547      12.606  23.330  18.726  1.00 23.53           C  
ATOM   4504  N   ASP   548      11.484  19.490  16.632  1.00 24.33           N  
ATOM   4505  CA  ASP   548      11.763  18.189  17.212  1.00 24.90           C  
ATOM   4506  C   ASP   548      11.738  17.090  16.185  1.00 25.40           C  
ATOM   4507  CB  ASP   548      10.776  17.880  18.337  1.00 26.37           C  
ATOM   4508  O   ASP   548      12.486  16.134  16.318  1.00 25.33           O  
ATOM   4509  CG  ASP   548      11.035  18.687  19.599  1.00 28.99           C  
ATOM   4510  OD1 ASP   548      12.179  19.197  19.766  1.00 27.90           O  
ATOM   4511  OD2 ASP   548      10.115  18.782  20.436  1.00 30.81           O1-
ATOM   4512  N   VAL   549      10.852  17.199  15.180  1.00 25.43           N  
ATOM   4513  CA  VAL   549      10.789  16.252  14.080  1.00 25.73           C  
ATOM   4514  C   VAL   549      12.105  16.358  13.274  1.00 25.85           C  
ATOM   4515  CB  VAL   549       9.545  16.518  13.188  1.00 26.73           C  
ATOM   4516  O   VAL   549      12.640  15.333  12.847  1.00 26.48           O  
ATOM   4517  CG1 VAL   549       9.631  15.729  11.881  1.00 27.24           C  
ATOM   4518  CG2 VAL   549       8.261  16.185  13.937  1.00 27.10           C  
ATOM   4519  N   TRP   550      12.655  17.587  13.118  1.00 25.13           N  
ATOM   4520  CA  TRP   550      13.914  17.798  12.417  1.00 24.68           C  
ATOM   4521  C   TRP   550      15.051  17.089  13.149  1.00 25.14           C  
ATOM   4522  CB  TRP   550      14.205  19.294  12.252  1.00 23.77           C  
ATOM   4523  O   TRP   550      15.776  16.294  12.536  1.00 25.51           O  
ATOM   4524  CG  TRP   550      15.483  19.562  11.524  1.00 22.50           C  
ATOM   4525  CD1 TRP   550      16.743  19.563  12.045  1.00 22.56           C  
ATOM   4526  CD2 TRP   550      15.627  19.780  10.119  1.00 22.29           C  
ATOM   4527  CE2 TRP   550      17.006  19.942   9.860  1.00 22.79           C  
ATOM   4528  CE3 TRP   550      14.722  19.890   9.053  1.00 22.37           C  
ATOM   4529  NE1 TRP   550      17.667  19.750  11.048  1.00 22.63           N  
ATOM   4530  CH2 TRP   550      16.587  20.299   7.565  1.00 23.17           C  
ATOM   4531  CZ2 TRP   550      17.496  20.225   8.585  1.00 23.07           C  
ATOM   4532  CZ3 TRP   550      15.214  20.182   7.798  1.00 23.26           C  
ATOM   4533  N   SER   551      15.181  17.347  14.465  1.00 24.73           N  
ATOM   4534  CA  SER   551      16.195  16.738  15.317  1.00 24.77           C  
ATOM   4535  C   SER   551      16.042  15.232  15.353  1.00 25.01           C  
ATOM   4536  CB  SER   551      16.098  17.272  16.745  1.00 26.05           C  
ATOM   4537  O   SER   551      17.046  14.540  15.403  1.00 25.56           O  
ATOM   4538  OG  SER   551      16.241  18.681  16.819  1.00 28.46           O  
ATOM   4539  N   ALA   552      14.807  14.717  15.385  1.00 24.94           N  
ATOM   4540  CA  ALA   552      14.577  13.274  15.423  1.00 25.22           C  
ATOM   4541  C   ALA   552      15.084  12.632  14.140  1.00 25.24           C  
ATOM   4542  CB  ALA   552      13.102  12.954  15.639  1.00 25.14           C  
ATOM   4543  O   ALA   552      15.822  11.660  14.222  1.00 25.33           O  
ATOM   4544  N   ALA   553      14.779  13.220  12.971  1.00 25.11           N  
ATOM   4545  CA  ALA   553      15.233  12.702  11.681  1.00 25.71           C  
ATOM   4546  C   ALA   553      16.771  12.724  11.534  1.00 25.99           C  
ATOM   4547  CB  ALA   553      14.578  13.471  10.554  1.00 25.99           C  
ATOM   4548  O   ALA   553      17.341  11.750  11.048  1.00 26.18           O  
ATOM   4549  N   ALA   554      17.437  13.819  11.980  1.00 25.54           N  
ATOM   4550  CA  ALA   554      18.896  13.953  11.976  1.00 25.36           C  
ATOM   4551  C   ALA   554      19.540  12.925  12.937  1.00 26.26           C  
ATOM   4552  CB  ALA   554      19.288  15.364  12.397  1.00 24.78           C  
ATOM   4553  O   ALA   554      20.641  12.414  12.676  1.00 27.14           O  
ATOM   4554  N   THR   555      18.866  12.654  14.063  1.00 25.69           N  
ATOM   4555  CA  THR   555      19.298  11.680  15.058  1.00 25.52           C  
ATOM   4556  C   THR   555      19.176  10.272  14.459  1.00 25.78           C  
ATOM   4557  CB  THR   555      18.435  11.827  16.318  1.00 25.89           C  
ATOM   4558  O   THR   555      20.132   9.520  14.517  1.00 26.03           O  
ATOM   4559  CG2 THR   555      18.680  10.731  17.334  1.00 25.80           C  
ATOM   4560  OG1 THR   555      18.684  13.106  16.886  1.00 26.33           O  
ATOM   4561  N   VAL   556      18.019   9.930  13.855  1.00 25.74           N  
ATOM   4562  CA  VAL   556      17.773   8.628  13.235  1.00 26.20           C  
ATOM   4563  C   VAL   556      18.771   8.342  12.098  1.00 26.59           C  
ATOM   4564  CB  VAL   556      16.293   8.463  12.811  1.00 27.08           C  
ATOM   4565  O   VAL   556      19.275   7.223  12.033  1.00 27.30           O  
ATOM   4566  CG1 VAL   556      16.115   7.262  11.886  1.00 27.90           C  
ATOM   4567  CG2 VAL   556      15.385   8.341  14.039  1.00 27.35           C  
ATOM   4568  N   PHE   557      19.156   9.353  11.267  1.00 25.81           N  
ATOM   4569  CA  PHE   557      20.184   9.136  10.231  1.00 26.07           C  
ATOM   4570  C   PHE   557      21.494   8.713  10.898  1.00 26.87           C  
ATOM   4571  CB  PHE   557      20.438  10.405   9.383  1.00 25.46           C  
ATOM   4572  O   PHE   557      22.138   7.772  10.441  1.00 27.70           O  
ATOM   4573  CG  PHE   557      21.496  10.256   8.304  1.00 26.14           C  
ATOM   4574  CD1 PHE   557      22.835  10.513   8.576  1.00 26.87           C  
ATOM   4575  CD2 PHE   557      21.148   9.884   7.011  1.00 26.79           C  
ATOM   4576  CE1 PHE   557      23.804  10.377   7.582  1.00 27.50           C  
ATOM   4577  CE2 PHE   557      22.120   9.736   6.025  1.00 27.35           C  
ATOM   4578  CZ  PHE   557      23.439   9.997   6.311  1.00 27.39           C  
ATOM   4579  N   GLU   558      21.853   9.392  12.007  1.00 26.16           N  
ATOM   4580  CA  GLU   558      23.062   9.145  12.782  1.00 25.69           C  
ATOM   4581  C   GLU   558      23.054   7.770  13.446  1.00 26.06           C  
ATOM   4582  CB  GLU   558      23.236  10.255  13.812  1.00 26.27           C  
ATOM   4583  O   GLU   558      24.091   7.120  13.504  1.00 25.58           O  
ATOM   4584  CG  GLU   558      24.621  10.344  14.403  1.00 27.54           C  
ATOM   4585  CD  GLU   558      24.773  11.505  15.366  1.00 32.19           C  
ATOM   4586  OE1 GLU   558      25.656  11.420  16.249  1.00 32.46           O  
ATOM   4587  OE2 GLU   558      24.009  12.495  15.245  1.00 31.33           O1-
ATOM   4588  N   LEU   559      21.894   7.316  13.936  1.00 26.76           N  
ATOM   4589  CA  LEU   559      21.766   5.977  14.524  1.00 27.97           C  
ATOM   4590  C   LEU   559      21.869   4.873  13.477  1.00 28.05           C  
ATOM   4591  CB  LEU   559      20.430   5.803  15.258  1.00 28.84           C  
ATOM   4592  O   LEU   559      22.284   3.778  13.802  1.00 28.74           O  
ATOM   4593  CG  LEU   559      20.185   6.706  16.449  1.00 31.54           C  
ATOM   4594  CD1 LEU   559      18.822   6.419  17.054  1.00 33.31           C  
ATOM   4595  CD2 LEU   559      21.269   6.557  17.499  1.00 31.59           C  
ATOM   4596  N   ALA   560      21.445   5.138  12.252  1.00 27.77           N  
ATOM   4597  CA  ALA   560      21.491   4.162  11.176  1.00 28.20           C  
ATOM   4598  C   ALA   560      22.859   4.113  10.476  1.00 28.44           C  
ATOM   4599  CB  ALA   560      20.409   4.487  10.156  1.00 28.10           C  
ATOM   4600  O   ALA   560      23.175   3.114   9.840  1.00 29.11           O  
ATOM   4601  N   THR   561      23.648   5.195  10.534  1.00 27.95           N  
ATOM   4602  CA  THR   561      24.917   5.255   9.798  1.00 28.14           C  
ATOM   4603  C   THR   561      26.166   5.462  10.637  1.00 28.25           C  
ATOM   4604  CB  THR   561      24.846   6.390   8.773  1.00 28.80           C  
ATOM   4605  O   THR   561      27.278   5.253  10.145  1.00 28.21           O  
ATOM   4606  CG2 THR   561      23.683   6.222   7.791  1.00 29.52           C  
ATOM   4607  OG1 THR   561      24.724   7.623   9.487  1.00 28.82           O  
ATOM   4608  N   GLY   562      25.981   5.901  11.874  1.00 28.09           N  
ATOM   4609  CA  GLY   562      27.084   6.257  12.755  1.00 28.48           C  
ATOM   4610  C   GLY   562      27.695   7.607  12.412  1.00 28.74           C  
ATOM   4611  O   GLY   562      28.722   7.975  12.985  1.00 29.40           O  
ATOM   4612  N   LYS   563      27.105   8.350  11.451  1.00 28.51           N  
ATOM   4613  CA  LYS   563      27.653   9.634  11.067  1.00 28.93           C  
ATOM   4614  C   LYS   563      26.648  10.762  11.229  1.00 27.83           C  
ATOM   4615  CB  LYS   563      28.286   9.596   9.665  1.00 32.38           C  
ATOM   4616  O   LYS   563      25.443  10.558  11.065  1.00 27.44           O  
ATOM   4617  CG  LYS   563      27.307   9.640   8.518  1.00 38.52           C  
ATOM   4618  CD  LYS   563      28.040   9.760   7.196  1.00 44.27           C  
ATOM   4619  CE  LYS   563      27.687  11.028   6.455  1.00 48.76           C  
ATOM   4620  NZ  LYS   563      28.240  11.020   5.072  1.00 51.76           N1+
ATOM   4621  N   ILE   564      27.154  11.935  11.649  1.00 27.11           N  
ATOM   4622  CA  ILE   564      26.356  13.130  11.866  1.00 27.04           C  
ATOM   4623  C   ILE   564      25.883  13.648  10.517  1.00 26.87           C  
ATOM   4624  CB  ILE   564      27.179  14.192  12.647  1.00 27.46           C  
ATOM   4625  O   ILE   564      26.694  13.860   9.621  1.00 26.93           O  
ATOM   4626  CG1 ILE   564      27.632  13.652  14.006  1.00 28.13           C  
ATOM   4627  CG2 ILE   564      26.411  15.503  12.805  1.00 27.61           C  
ATOM   4628  CD1 ILE   564      28.878  14.307  14.482  1.00 29.06           C  
ATOM   4629  N   LEU   565      24.567  13.810  10.358  1.00 26.97           N  
ATOM   4630  CA  LEU   565      23.977  14.279   9.104  1.00 27.18           C  
ATOM   4631  C   LEU   565      24.457  15.680   8.674  1.00 27.00           C  
ATOM   4632  CB  LEU   565      22.453  14.204   9.194  1.00 27.22           C  
ATOM   4633  O   LEU   565      24.802  15.878   7.515  1.00 27.08           O  
ATOM   4634  CG  LEU   565      21.645  14.518   7.927  1.00 28.76           C  
ATOM   4635  CD1 LEU   565      22.158  13.753   6.693  1.00 28.92           C  
ATOM   4636  CD2 LEU   565      20.189  14.212   8.160  1.00 29.44           C  
ATOM   4637  N   PHE   566      24.509  16.638   9.611  1.00 26.56           N  
ATOM   4638  CA  PHE   566      24.960  17.990   9.310  1.00 26.36           C  
ATOM   4639  C   PHE   566      25.978  18.446  10.371  1.00 27.20           C  
ATOM   4640  CB  PHE   566      23.767  18.960   9.276  1.00 25.77           C  
ATOM   4641  O   PHE   566      25.615  19.165  11.304  1.00 26.88           O  
ATOM   4642  CG  PHE   566      22.545  18.528   8.492  1.00 25.92           C  
ATOM   4643  CD1 PHE   566      22.573  18.469   7.107  1.00 26.55           C  
ATOM   4644  CD2 PHE   566      21.365  18.213   9.139  1.00 26.59           C  
ATOM   4645  CE1 PHE   566      21.444  18.089   6.386  1.00 27.07           C  
ATOM   4646  CE2 PHE   566      20.232  17.848   8.415  1.00 27.33           C  
ATOM   4647  CZ  PHE   566      20.275  17.803   7.041  1.00 26.94           C  
ATOM   4648  N   PRO   567      27.263  18.033  10.262  1.00 27.38           N  
ATOM   4649  CA  PRO   567      28.251  18.469  11.266  1.00 27.35           C  
ATOM   4650  C   PRO   567      28.784  19.877  10.943  1.00 26.84           C  
ATOM   4651  CB  PRO   567      29.348  17.400  11.151  1.00 28.04           C  
ATOM   4652  O   PRO   567      29.963  20.056  10.647  1.00 26.41           O  
ATOM   4653  CG  PRO   567      29.306  16.993   9.688  1.00 28.27           C  
ATOM   4654  CD  PRO   567      27.874  17.174   9.221  1.00 26.67           C  
ATOM   4655  N   GLY   568      27.904  20.864  11.002  1.00 26.51           N  
ATOM   4656  CA  GLY   568      28.255  22.233  10.669  1.00 26.85           C  
ATOM   4657  C   GLY   568      29.076  22.917  11.726  1.00 27.08           C  
ATOM   4658  O   GLY   568      28.949  22.608  12.913  1.00 27.24           O  
ATOM   4659  N   LYS   569      29.913  23.855  11.299  1.00 26.96           N  
ATOM   4660  CA  LYS   569      30.767  24.600  12.220  1.00 28.00           C  
ATOM   4661  C   LYS   569      30.135  25.881  12.761  1.00 27.54           C  
ATOM   4662  CB  LYS   569      32.110  24.930  11.556  1.00 31.69           C  
ATOM   4663  O   LYS   569      30.677  26.489  13.691  1.00 28.72           O  
ATOM   4664  CG  LYS   569      32.951  23.700  11.273  1.00 38.43           C  
ATOM   4665  CD  LYS   569      34.269  24.078  10.616  1.00 45.12           C  
ATOM   4666  CE  LYS   569      34.906  22.904   9.901  1.00 50.71           C  
ATOM   4667  NZ  LYS   569      36.095  23.330   9.095  1.00 54.47           N1+
ATOM   4668  N   SER   570      29.006  26.289  12.182  1.00 25.68           N  
ATOM   4669  CA  SER   570      28.270  27.494  12.506  1.00 24.39           C  
ATOM   4670  C   SER   570      26.860  27.395  11.868  1.00 23.39           C  
ATOM   4671  CB  SER   570      29.021  28.697  11.940  1.00 24.83           C  
ATOM   4672  O   SER   570      26.611  26.472  11.092  1.00 23.26           O  
ATOM   4673  OG  SER   570      28.963  28.696  10.524  1.00 27.06           O  
ATOM   4674  N   ASN   571      25.964  28.362  12.147  1.00 22.72           N  
ATOM   4675  CA  ASN   571      24.625  28.379  11.538  1.00 22.76           C  
ATOM   4676  C   ASN   571      24.668  28.519  10.015  1.00 23.58           C  
ATOM   4677  CB  ASN   571      23.756  29.468  12.144  1.00 22.36           C  
ATOM   4678  O   ASN   571      23.938  27.809   9.326  1.00 24.12           O  
ATOM   4679  CG  ASN   571      23.166  29.070  13.467  1.00 23.24           C  
ATOM   4680  ND2 ASN   571      22.838  30.041  14.283  1.00 24.03           N  
ATOM   4681  OD1 ASN   571      22.994  27.894  13.765  1.00 23.21           O  
ATOM   4682  N   ASN   572      25.533  29.398   9.484  1.00 23.40           N  
ATOM   4683  CA  ASN   572      25.673  29.570   8.035  1.00 23.71           C  
ATOM   4684  C   ASN   572      26.125  28.256   7.343  1.00 24.69           C  
ATOM   4685  CB  ASN   572      26.641  30.692   7.728  1.00 23.98           C  
ATOM   4686  O   ASN   572      25.596  27.889   6.280  1.00 25.10           O  
ATOM   4687  CG  ASN   572      26.842  30.935   6.257  1.00 26.40           C  
ATOM   4688  ND2 ASN   572      25.868  31.585   5.625  1.00 26.21           N  
ATOM   4689  OD1 ASN   572      27.866  30.536   5.674  1.00 26.79           O  
ATOM   4690  N   HIS   573      27.070  27.538   7.970  1.00 24.24           N  
ATOM   4691  CA  HIS   573      27.558  26.272   7.441  1.00 24.20           C  
ATOM   4692  C   HIS   573      26.440  25.199   7.436  1.00 23.81           C  
ATOM   4693  CB  HIS   573      28.817  25.816   8.204  1.00 24.95           C  
ATOM   4694  O   HIS   573      26.309  24.452   6.453  1.00 23.87           O  
ATOM   4695  CG  HIS   573      29.528  24.664   7.563  1.00 27.54           C  
ATOM   4696  CD2 HIS   573      29.513  24.239   6.279  1.00 28.74           C  
ATOM   4697  ND1 HIS   573      30.333  23.820   8.299  1.00 29.88           N  
ATOM   4698  CE1 HIS   573      30.791  22.921   7.445  1.00 30.17           C  
ATOM   4699  NE2 HIS   573      30.325  23.134   6.220  1.00 30.13           N  
ATOM   4700  N   MET   574      25.602  25.184   8.500  1.00 23.05           N  
ATOM   4701  CA  MET   574      24.425  24.316   8.631  1.00 22.67           C  
ATOM   4702  C   MET   574      23.456  24.496   7.428  1.00 23.57           C  
ATOM   4703  CB  MET   574      23.669  24.634   9.932  1.00 21.92           C  
ATOM   4704  O   MET   574      22.990  23.502   6.866  1.00 23.86           O  
ATOM   4705  CG  MET   574      24.405  24.253  11.192  1.00 22.95           C  
ATOM   4706  SD  MET   574      24.835  22.500  11.344  1.00 24.05           S  
ATOM   4707  CE  MET   574      23.201  21.756  11.200  1.00 18.19           C  
ATOM   4708  N   ILE   575      23.161  25.760   7.040  1.00 23.66           N  
ATOM   4709  CA  ILE   575      22.291  26.094   5.910  1.00 24.15           C  
ATOM   4710  C   ILE   575      22.858  25.510   4.624  1.00 25.63           C  
ATOM   4711  CB  ILE   575      22.039  27.636   5.820  1.00 24.28           C  
ATOM   4712  O   ILE   575      22.122  24.872   3.862  1.00 26.51           O  
ATOM   4713  CG1 ILE   575      21.233  28.148   7.049  1.00 24.01           C  
ATOM   4714  CG2 ILE   575      21.327  28.026   4.507  1.00 24.63           C  
ATOM   4715  CD1 ILE   575      19.907  27.414   7.346  1.00 24.17           C  
ATOM   4716  N   LYS   576      24.181  25.641   4.420  1.00 25.74           N  
ATOM   4717  CA  LYS   576      24.857  25.067   3.258  1.00 26.40           C  
ATOM   4718  C   LYS   576      24.712  23.539   3.246  1.00 26.69           C  
ATOM   4719  CB  LYS   576      26.340  25.446   3.266  1.00 28.32           C  
ATOM   4720  O   LYS   576      24.312  22.984   2.223  1.00 27.41           O  
ATOM   4721  CG  LYS   576      27.009  25.307   1.916  1.00 32.09           C  
ATOM   4722  CD  LYS   576      28.250  24.446   1.994  1.00 35.12           C  
ATOM   4723  CE  LYS   576      28.972  24.425   0.669  1.00 37.80           C  
ATOM   4724  NZ  LYS   576      29.371  23.052   0.288  1.00 38.96           N1+
ATOM   4725  N   LEU   577      25.007  22.866   4.388  1.00 25.76           N  
ATOM   4726  CA  LEU   577      24.909  21.414   4.526  1.00 25.76           C  
ATOM   4727  C   LEU   577      23.483  20.877   4.336  1.00 26.63           C  
ATOM   4728  CB  LEU   577      25.468  20.922   5.884  1.00 25.06           C  
ATOM   4729  O   LEU   577      23.323  19.769   3.821  1.00 27.68           O  
ATOM   4730  CG  LEU   577      26.932  21.201   6.183  1.00 25.21           C  
ATOM   4731  CD1 LEU   577      27.314  20.660   7.529  1.00 24.61           C  
ATOM   4732  CD2 LEU   577      27.842  20.665   5.091  1.00 25.35           C  
ATOM   4733  N   MET   578      22.461  21.636   4.763  1.00 26.11           N  
ATOM   4734  CA  MET   578      21.055  21.272   4.587  1.00 26.29           C  
ATOM   4735  C   MET   578      20.709  21.324   3.098  1.00 27.23           C  
ATOM   4736  CB  MET   578      20.143  22.252   5.341  1.00 26.38           C  
ATOM   4737  O   MET   578      20.061  20.411   2.583  1.00 27.56           O  
ATOM   4738  CG  MET   578      20.091  22.015   6.839  1.00 27.72           C  
ATOM   4739  SD  MET   578      19.315  23.409   7.692  1.00 27.63           S  
ATOM   4740  CE  MET   578      19.715  23.020   9.344  1.00 23.29           C  
ATOM   4741  N   MET   579      21.138  22.397   2.400  1.00 27.12           N  
ATOM   4742  CA  MET   579      20.849  22.535   0.983  1.00 27.67           C  
ATOM   4743  C   MET   579      21.549  21.467   0.132  1.00 28.13           C  
ATOM   4744  CB  MET   579      21.163  23.956   0.492  1.00 28.57           C  
ATOM   4745  O   MET   579      21.038  21.126  -0.938  1.00 28.43           O  
ATOM   4746  CG  MET   579      20.233  24.988   1.083  1.00 30.74           C  
ATOM   4747  SD  MET   579      20.387  26.624   0.342  1.00 31.90           S  
ATOM   4748  CE  MET   579      21.993  27.086   0.910  1.00 27.61           C  
ATOM   4749  N   GLU   580      22.693  20.917   0.606  1.00 27.66           N  
ATOM   4750  CA  GLU   580      23.397  19.862  -0.120  1.00 27.89           C  
ATOM   4751  C   GLU   580      22.517  18.610  -0.254  1.00 28.60           C  
ATOM   4752  CB  GLU   580      24.667  19.474   0.622  1.00 29.34           C  
ATOM   4753  O   GLU   580      22.603  17.917  -1.257  1.00 29.11           O  
ATOM   4754  CG  GLU   580      25.815  20.468   0.522  1.00 31.94           C  
ATOM   4755  CD  GLU   580      27.038  20.064   1.323  1.00 35.24           C  
ATOM   4756  OE1 GLU   580      28.009  20.849   1.356  1.00 35.84           O  
ATOM   4757  OE2 GLU   580      27.043  18.952   1.902  1.00 37.41           O1-
ATOM   4758  N   TYR   581      21.682  18.317   0.766  1.00 28.29           N  
ATOM   4759  CA  TYR   581      20.777  17.169   0.754  1.00 28.38           C  
ATOM   4760  C   TYR   581      19.384  17.517   0.251  1.00 29.01           C  
ATOM   4761  CB  TYR   581      20.629  16.578   2.177  1.00 27.42           C  
ATOM   4762  O   TYR   581      18.768  16.725  -0.454  1.00 29.42           O  
ATOM   4763  CG  TYR   581      21.764  15.669   2.570  1.00 27.30           C  
ATOM   4764  CD1 TYR   581      21.792  14.345   2.163  1.00 27.70           C  
ATOM   4765  CD2 TYR   581      22.819  16.136   3.337  1.00 27.84           C  
ATOM   4766  CE1 TYR   581      22.839  13.505   2.510  1.00 27.95           C  
ATOM   4767  CE2 TYR   581      23.881  15.307   3.679  1.00 28.19           C  
ATOM   4768  OH  TYR   581      24.936  13.176   3.586  1.00 29.89           O  
ATOM   4769  CZ  TYR   581      23.885  13.992   3.263  1.00 28.64           C  
ATOM   4770  N   LYS   582      18.849  18.656   0.683  1.00 29.03           N  
ATOM   4771  CA  LYS   582      17.459  19.018   0.419  1.00 29.13           C  
ATOM   4772  C   LYS   582      17.195  19.948  -0.725  1.00 29.85           C  
ATOM   4773  CB  LYS   582      16.839  19.622   1.689  1.00 29.66           C  
ATOM   4774  O   LYS   582      16.036  20.125  -1.100  1.00 29.76           O  
ATOM   4775  CG  LYS   582      16.746  18.624   2.857  1.00 31.44           C  
ATOM   4776  CD  LYS   582      15.923  17.368   2.513  1.00 32.79           C  
ATOM   4777  CE  LYS   582      14.534  17.715   2.048  1.00 34.82           C  
ATOM   4778  NZ  LYS   582      13.671  16.519   1.953  1.00 36.38           N1+
ATOM   4779  N   GLY   583      18.232  20.563  -1.252  1.00 30.80           N  
ATOM   4780  CA  GLY   583      18.065  21.546  -2.308  1.00 32.43           C  
ATOM   4781  C   GLY   583      17.760  22.914  -1.738  1.00 33.68           C  
ATOM   4782  O   GLY   583      17.870  23.149  -0.532  1.00 33.59           O  
ATOM   4783  N   LYS   584      17.391  23.830  -2.613  1.00 34.71           N  
ATOM   4784  CA  LYS   584      17.115  25.214  -2.270  1.00 35.62           C  
ATOM   4785  C   LYS   584      15.841  25.377  -1.443  1.00 36.05           C  
ATOM   4786  CB  LYS   584      16.975  26.011  -3.571  1.00 37.55           C  
ATOM   4787  O   LYS   584      14.892  24.609  -1.597  1.00 36.28           O  
ATOM   4788  CG  LYS   584      17.193  27.509  -3.441  1.00 43.01           C  
ATOM   4789  CD  LYS   584      16.720  28.231  -4.725  1.00 47.15           C  
ATOM   4790  CE  LYS   584      17.580  29.407  -5.144  1.00 50.44           C  
ATOM   4791  NZ  LYS   584      17.303  30.626  -4.341  1.00 51.86           N1+
ATOM   4792  N   PHE   585      15.820  26.404  -0.581  1.00 35.84           N  
ATOM   4793  CA  PHE   585      14.637  26.774   0.179  1.00 36.16           C  
ATOM   4794  C   PHE   585      13.680  27.458  -0.806  1.00 38.55           C  
ATOM   4795  CB  PHE   585      15.000  27.788   1.283  1.00 35.12           C  
ATOM   4796  O   PHE   585      14.119  28.066  -1.793  1.00 38.71           O  
ATOM   4797  CG  PHE   585      15.791  27.245   2.453  1.00 34.71           C  
ATOM   4798  CD2 PHE   585      15.146  26.792   3.594  1.00 34.63           C  
ATOM   4799  CD1 PHE   585      17.176  27.209   2.420  1.00 35.15           C  
ATOM   4800  CE2 PHE   585      15.868  26.279   4.662  1.00 34.94           C  
ATOM   4801  CE1 PHE   585      17.900  26.703   3.498  1.00 35.65           C  
ATOM   4802  CZ  PHE   585      17.238  26.242   4.615  1.00 35.02           C  
ATOM   4803  N   SER   586      12.371  27.379  -0.538  1.00 40.01           N  
ATOM   4804  CA  SER   586      11.387  28.048  -1.383  1.00 41.70           C  
ATOM   4805  C   SER   586      11.517  29.562  -1.182  1.00 43.78           C  
ATOM   4806  CB  SER   586       9.981  27.596  -1.009  1.00 42.43           C  
ATOM   4807  O   SER   586      11.944  30.005  -0.119  1.00 43.56           O  
ATOM   4808  OG  SER   586       9.712  27.919   0.342  1.00 44.36           O  
ATOM   4809  N   HIS   587      11.147  30.362  -2.189  1.00 45.76           N  
ATOM   4810  CA  HIS   587      11.217  31.826  -2.099  1.00 47.74           C  
ATOM   4811  C   HIS   587      10.470  32.369  -0.859  1.00 48.48           C  
ATOM   4812  CB  HIS   587      10.723  32.476  -3.409  1.00 49.94           C  
ATOM   4813  O   HIS   587      11.004  33.230  -0.150  1.00 48.36           O  
ATOM   4814  CG  HIS   587      11.669  32.323  -4.571  1.00 55.52           C  
ATOM   4815  CD2 HIS   587      12.919  31.787  -4.620  1.00 57.48           C  
ATOM   4816  ND1 HIS   587      11.336  32.790  -5.840  1.00 58.57           N  
ATOM   4817  CE1 HIS   587      12.378  32.512  -6.614  1.00 59.57           C  
ATOM   4818  NE2 HIS   587      13.359  31.913  -5.925  1.00 59.33           N  
ATOM   4819  N   LYS   588       9.290  31.777  -0.553  1.00 48.80           N  
ATOM   4820  CA  LYS   588       8.477  32.110   0.614  1.00 49.59           C  
ATOM   4821  C   LYS   588       9.283  31.892   1.905  1.00 49.58           C  
ATOM   4822  CB  LYS   588       7.178  31.269   0.612  1.00 52.40           C  
ATOM   4823  O   LYS   588       9.391  32.813   2.714  1.00 49.67           O  
ATOM   4824  CG  LYS   588       6.372  31.299   1.922  1.00 57.22           C  
ATOM   4825  CD  LYS   588       6.373  29.941   2.634  1.00 62.19           C  
ATOM   4826  CE  LYS   588       5.512  29.920   3.879  1.00 65.99           C  
ATOM   4827  NZ  LYS   588       5.946  30.935   4.874  1.00 68.06           N1+
ATOM   4828  N   MET   589       9.893  30.696   2.072  1.00 49.20           N  
ATOM   4829  CA  MET   589      10.686  30.398   3.257  1.00 49.22           C  
ATOM   4830  C   MET   589      12.041  31.138   3.293  1.00 49.16           C  
ATOM   4831  CB  MET   589      10.865  28.886   3.455  1.00 49.91           C  
ATOM   4832  O   MET   589      12.597  31.316   4.381  1.00 49.78           O  
ATOM   4833  CG  MET   589      10.685  28.458   4.911  1.00 52.18           C  
ATOM   4834  SD  MET   589      11.863  27.186   5.387  1.00 56.28           S  
ATOM   4835  CE  MET   589      12.221  27.661   7.041  1.00 54.58           C  
ATOM   4836  N   ILE   590      12.571  31.578   2.133  1.00 48.03           N  
ATOM   4837  CA  ILE   590      13.816  32.341   2.130  1.00 47.47           C  
ATOM   4838  C   ILE   590      13.516  33.725   2.679  1.00 47.09           C  
ATOM   4839  CB  ILE   590      14.572  32.410   0.753  1.00 47.88           C  
ATOM   4840  O   ILE   590      14.216  34.159   3.561  1.00 47.76           O  
ATOM   4841  CG1 ILE   590      15.228  31.068   0.393  1.00 47.87           C  
ATOM   4842  CG2 ILE   590      15.648  33.515   0.762  1.00 48.61           C  
ATOM   4843  CD1 ILE   590      15.885  30.992  -0.972  1.00 48.62           C  
ATOM   4844  N   LYS   591      12.446  34.384   2.221  1.00 46.09           N  
ATOM   4845  CA  LYS   591      12.140  35.763   2.598  1.00 45.55           C  
ATOM   4846  C   LYS   591      11.359  36.001   3.894  1.00 43.98           C  
ATOM   4847  CB  LYS   591      11.387  36.455   1.454  1.00 48.82           C  
ATOM   4848  O   LYS   591      11.300  37.145   4.344  1.00 44.22           O  
ATOM   4849  CG  LYS   591      12.212  36.664   0.182  1.00 54.50           C  
ATOM   4850  CD  LYS   591      11.341  37.203  -0.956  1.00 61.09           C  
ATOM   4851  CE  LYS   591      12.144  37.608  -2.176  1.00 66.45           C  
ATOM   4852  NZ  LYS   591      11.290  38.191  -3.256  1.00 69.62           N1+
[truncated: 95,131 more chars]
