# Supplementary material for: Targeting PfCLK3 with Covalent Inhibitors: A Novel Strategy for Malaria Treatment
Source: J Med Chem. 2024 Oct 23;67(21):18895–910. doi: 10.1021/acs.jmedchem.4c01300 (PMC11571108; doi:10.1021/acs.jmedchem.4c01300)
Supplement: Supplementary file 4 — jm4c01300_si_004.pdb [file jm4c01300_si_004.pdb]

HEADER    PfCLK3 Kinase domain EV85881 08-AUG-2022            EV85881_
REMARK  99                                                                      
REMARK  99 MOE v2022.02 (Chemical Computing Group ULC) Wed Sep 25 15:36:08 2024 
SEQRES   1 A  355  ALA ASN LEU SER ASP ASN TRP ASN ASP SER GLU GLY TYR
SEQRES   2 A  355  TYR LYS ALA MET VAL GLY GLU VAL ILE ASP LYS ARG TYR
SEQRES   3 A  355  SER VAL VAL CYS GLU LEU VAL GLY LYS GLY VAL PHE SER
SEQRES   4 A  355  ASN VAL LEU LYS CYS TYR ASP MET VAL ASN LYS ILE PRO
SEQRES   5 A  355  VAL ALA VAL LYS VAL ILE ARG ASP ASN ASP MET MET LYS
SEQRES   6 A  355  LYS ALA ALA GLU LYS GLU ILE SER ILE LEU LYS LYS LEU
SEQRES   7 A  355  ASN GLN TYR ASP LYS ASP ASN LYS ARG HIS ILE ILE ARG
SEQRES   8 A  355  LEU LEU SER SER ILE LYS TYR LYS ASN HIS LEU CYS LEU
SEQRES   9 A  355  VAL PHE GLU TRP MET TRP GLY ASN LEU ARG ILE ALA LEU
SEQRES  10 A  355  LYS LYS TYR GLY ASN GLY HIS GLY LEU ASN ALA THR ALA
SEQRES  11 A  355  VAL HIS CYS TYR THR LYS GLN LEU PHE ILE ALA LEU ARG
SEQRES  12 A  355  HIS MET ARG LYS CYS ARG ILE MET HIS ALA ASP LEU LYS
SEQRES  13 A  355  PRO ASP ASN ILE LEU ILE ASN GLU LYS PHE ASN ALA LEU
SEQRES  14 A  355  LYS VAL CYS ASP LEU GLY SER ALA SER ASP ILE SER GLU
SEQRES  15 A  355  ASN GLU ILE THR SER PTR LEU VAL SER ARG PHE TYR ARG
SEQRES  16 A  355  ALA PRO GLU ILE ILE LEU GLY PHE ARG TYR ASP ALA GLN
SEQRES  17 A  355  ILE ASP VAL TRP SER ALA ALA ALA THR VAL PHE GLU LEU
SEQRES  18 A  355  ALA THR GLY LYS ILE LEU PHE PRO GLY LYS SER ASN ASN
SEQRES  19 A  355  HIS MET ILE LYS LEU MET MET GLU TYR LYS GLY LYS PHE
SEQRES  20 A  355  SER HIS LYS MET ILE LYS GLY GLY GLN PHE TYR SER GLN
SEQRES  21 A  355  HIS PHE ASN GLU ASN LEU ASP PHE LEU TYR VAL ASP ARG
SEQRES  22 A  355  ASP HIS TYR SER LYS LYS GLU VAL VAL ARG VAL ILE SER
SEQRES  23 A  355  ASP LEU ARG PRO THR LYS ASN ILE THR CYS ASP LEU LEU
SEQRES  24 A  355  GLU HIS GLN TYR TRP LEU LYS GLY ASN SER PRO LYS MET
SEQRES  25 A  355  GLN PHE LEU LYS LYS LYS ILE LYS GLN LEU GLY ASP LEU
SEQRES  26 A  355  LEU GLU LYS CYS LEU ILE LEU ASP PRO SER LYS ARG TYR
SEQRES  27 A  355  THR PRO ASP GLN ALA LEU GLN HIS PRO TYR LEU ARG GLU
SEQRES  28 A  355  SER ILE HIS PHE
HELIX    1   1 ASP A  400  GLN A  418  1               Generated by MOE   19
HELIX    2   2 LEU A  451  TYR A  458  1               Generated by MOE    8
HELIX    3   3 ALA A  466  LYS A  485  1               Generated by MOE   20
HELIX    4   4 PRO A  495  ASN A  497  5               Generated by MOE    3
HELIX    5   5 LEU A  512  SER A  514  5               Generated by MOE    3
HELIX    6   6 ARG A  530  TYR A  532  5               Generated by MOE    3
HELIX    7   7 PRO A  535  LEU A  539  1               Generated by MOE    5
HELIX    8   8 GLN A  546  THR A  561  1               Generated by MOE   16
HELIX    9   9 ASN A  571  LYS A  582  1               Generated by MOE   12
HELIX   10  10 HIS A  587  LYS A  591  1               Generated by MOE    5
HELIX   11  11 TYR A  596  GLN A  598  5               Generated by MOE    3
HELIX   12  12 ILE A  632  GLU A  638  1               Generated by MOE    7
HELIX   13  13 PRO A  648  CYS A  667  1               Generated by MOE   20
HELIX   14  14 PRO A  678  LEU A  682  1               Generated by MOE    5
HELIX   15  15 PRO A  685  ARG A  688  1               Generated by MOE    4
SHEET    1       VAL A 359  ILE A 360                  Generated by MOE
SHEET    2       TYR A 364  VAL A 371                  Generated by MOE
SHEET    3       SER A 377  ASP A 384                  Generated by MOE
SHEET    4       ILE A 389  ILE A 396                  Generated by MOE
SHEET    5       LEU A 430  TYR A 436                  Generated by MOE
SHEET    6       HIS A 439  GLU A 445                  Generated by MOE
SHEET    7       GLY A 449  ASN A 450                  Generated by MOE
SHEET    8       ILE A 488  MET A 489                  Generated by MOE
SHEET    9       ILE A 498  ILE A 500                  Generated by MOE
SHEET   10       LEU A 507  LYS A 508                  Generated by MOE
SHEET   11       VAL A 509  VAL A 509                  Generated by MOE
SHEET   12       SER A 516  ASP A 517                  Generated by MOE
SHEET   13       PHE A 606  ASP A 612                  Generated by MOE
SHEET   14       LYS A 617  ILE A 623                  Generated by MOE
ATOM      1  O   ALA A 339      26.387  40.756  33.041  1.00 40.60           O  
ATOM      2  N   ALA A 339      25.464  38.961  34.987  1.00 39.85           N1+
ATOM      3  CA  ALA A 339      26.670  38.677  34.209  1.00 40.51           C  
ATOM      4  C   ALA A 339      27.184  39.932  33.487  1.00 40.76           C  
ATOM      5  CB  ALA A 339      26.405  37.565  33.219  1.00 40.56           C  
ATOM      6  O   ASN A 340      30.266  39.799  31.296  1.00 42.42           O  
ATOM      7  N   ASN A 340      28.513  40.101  33.414  1.00 41.11           N  
ATOM      8  CA  ASN A 340      29.093  41.295  32.792  1.00 42.02           C  
ATOM      9  C   ASN A 340      30.085  40.971  31.635  1.00 42.71           C  
ATOM     10  CB  ASN A 340      29.712  42.204  33.865  1.00 42.97           C  
ATOM     11  CG  ASN A 340      30.855  41.600  34.639  1.00 46.31           C  
ATOM     12  OD1 ASN A 340      31.690  40.860  34.109  1.00 46.60           O  
ATOM     13  ND2 ASN A 340      30.920  41.922  35.925  1.00 48.09           N  
ATOM     14  O   LEU A 341      33.976  41.379  29.534  1.00 47.66           O  
ATOM     15  N   LEU A 341      30.700  42.010  31.024  1.00 43.35           N  
ATOM     16  CA  LEU A 341      31.656  41.856  29.918  1.00 44.58           C  
ATOM     17  C   LEU A 341      33.098  41.566  30.374  1.00 47.40           C  
ATOM     18  CB  LEU A 341      31.626  43.099  29.010  1.00 43.77           C  
ATOM     19  CG  LEU A 341      30.254  43.465  28.457  1.00 43.77           C  
ATOM     20  CD1 LEU A 341      30.224  44.881  27.934  1.00 43.69           C  
ATOM     21  CD2 LEU A 341      29.801  42.471  27.415  1.00 43.85           C  
ATOM     22  O   SER A 342      35.774  39.403  33.223  1.00 54.45           O  
ATOM     23  N   SER A 342      33.350  41.549  31.689  1.00 49.39           N  
ATOM     24  CA  SER A 342      34.674  41.264  32.232  1.00 51.90           C  
ATOM     25  C   SER A 342      34.903  39.764  32.439  1.00 53.76           C  
ATOM     26  CB  SER A 342      34.896  42.011  33.550  1.00 54.32           C  
ATOM     27  OG  SER A 342      36.065  42.821  33.534  1.00 56.99           O  
ATOM     28  O   ASP A 343      34.956  35.904  33.552  1.00 55.59           O  
ATOM     29  N   ASP A 343      34.114  38.897  31.769  1.00 54.58           N  
ATOM     30  CA  ASP A 343      34.258  37.435  31.806  1.00 55.83           C  
ATOM     31  C   ASP A 343      34.135  36.766  33.218  1.00 55.67           C  
ATOM     32  CB  ASP A 343      35.587  37.029  31.127  1.00 58.42           C  
ATOM     33  CG  ASP A 343      35.747  37.694  29.773  1.00 64.37           C  
ATOM     34  OD1 ASP A 343      34.722  37.858  29.074  1.00 65.34           O  
ATOM     35  OD2 ASP A 343      36.894  38.078  29.424  1.00 66.82           O1-
ATOM     36  O   ASN A 344      31.109  34.981  35.893  1.00 54.61           O  
ATOM     37  N   ASN A 344      33.089  37.104  34.004  1.00 55.24           N  
ATOM     38  CA  ASN A 344      32.907  36.477  35.331  1.00 55.37           C  
ATOM     39  C   ASN A 344      32.134  35.146  35.226  1.00 54.14           C  
ATOM     40  CB  ASN A 344      32.234  37.443  36.358  1.00 57.51           C  
ATOM     41  CG  ASN A 344      30.849  37.988  36.017  1.00 62.00           C  
ATOM     42  OD1 ASN A 344      30.415  38.022  34.852  1.00 63.77           O  
ATOM     43  ND2 ASN A 344      30.117  38.430  37.040  1.00 62.71           N  
ATOM     44  O   TRP A 345      30.931  31.478  35.731  1.00 50.54           O  
ATOM     45  N   TRP A 345      32.633  34.188  34.405  1.00 52.25           N  
ATOM     46  CA  TRP A 345      31.901  32.943  34.151  1.00 50.55           C  
ATOM     47  C   TRP A 345      31.992  31.884  35.251  1.00 49.64           C  
ATOM     48  CB  TRP A 345      32.264  32.324  32.777  1.00 49.45           C  
ATOM     49  CG  TRP A 345      32.424  33.305  31.650  1.00 48.99           C  
ATOM     50  CD1 TRP A 345      33.465  33.372  30.771  1.00 49.71           C  
ATOM     51  CD2 TRP A 345      31.531  34.374  31.297  1.00 48.57           C  
ATOM     52  NE1 TRP A 345      33.279  34.414  29.895  1.00 49.94           N  
ATOM     53  CE2 TRP A 345      32.097  35.044  30.193  1.00 49.31           C  
ATOM     54  CE3 TRP A 345      30.305  34.827  31.803  1.00 48.83           C  
ATOM     55  CZ2 TRP A 345      31.489  36.145  29.601  1.00 49.44           C  
ATOM     56  CZ3 TRP A 345      29.701  35.911  31.205  1.00 49.47           C  
ATOM     57  CH2 TRP A 345      30.302  36.568  30.131  1.00 49.52           C  
ATOM     58  O   ASN A 346      31.947  28.418  36.930  1.00 44.71           O  
ATOM     59  N   ASN A 346      33.203  31.397  35.607  1.00 47.69           N  
ATOM     60  CA  ASN A 346      33.362  30.346  36.617  1.00 46.95           C  
ATOM     61  C   ASN A 346      32.714  29.016  36.177  1.00 44.77           C  
ATOM     62  CB  ASN A 346      32.830  30.801  37.986  1.00 48.90           C  
ATOM     63  CG  ASN A 346      33.690  31.853  38.632  1.00 53.09           C  
ATOM     64  OD1 ASN A 346      34.925  31.764  38.618  1.00 54.57           O  
ATOM     65  ND2 ASN A 346      33.056  32.862  39.223  1.00 53.89           N  
ATOM     66  O   ASP A 347      32.025  25.086  34.833  1.00 39.61           O  
ATOM     67  N   ASP A 347      33.040  28.565  34.955  1.00 42.53           N  
ATOM     68  CA  ASP A 347      32.494  27.368  34.318  1.00 40.90           C  
ATOM     69  C   ASP A 347      32.756  26.059  35.046  1.00 40.25           C  
ATOM     70  CB  ASP A 347      32.983  27.271  32.866  1.00 40.70           C  
ATOM     71  CG  ASP A 347      32.280  28.233  31.929  1.00 41.06           C  
ATOM     72  OD1 ASP A 347      32.842  28.539  30.876  1.00 41.17           O  
ATOM     73  OD2 ASP A 347      31.162  28.686  32.266  1.00 41.49           O1-
ATOM     74  O   SER A 348      33.900  23.964  38.883  1.00 40.07           O  
ATOM     75  N   SER A 348      33.798  26.027  35.886  1.00 40.02           N  
ATOM     76  CA  SER A 348      34.171  24.845  36.668  1.00 39.91           C  
ATOM     77  C   SER A 348      33.625  24.875  38.108  1.00 39.72           C  
ATOM     78  CB  SER A 348      35.692  24.718  36.713  1.00 41.20           C  
ATOM     79  OG  SER A 348      36.269  25.757  37.492  1.00 43.52           O  
ATOM     80  O   GLU A 349      30.177  25.732  39.050  1.00 38.73           O  
ATOM     81  N   GLU A 349      32.885  25.918  38.476  1.00 39.28           N  
ATOM     82  CA  GLU A 349      32.410  26.094  39.835  1.00 39.40           C  
ATOM     83  C   GLU A 349      30.931  25.771  40.019  1.00 38.46           C  
ATOM     84  CB  GLU A 349      32.746  27.513  40.309  1.00 42.32           C  
ATOM     85  CG  GLU A 349      34.230  27.799  40.170  1.00 49.61           C  
ATOM     86  CD  GLU A 349      34.742  29.026  40.893  1.00 60.01           C  
ATOM     87  OE1 GLU A 349      33.923  29.736  41.527  1.00 62.48           O  
ATOM     88  OE2 GLU A 349      35.969  29.272  40.830  1.00 62.68           O1-
ATOM     89  O   GLY A 350      27.624  23.426  41.833  1.00 36.66           O  
ATOM     90  N   GLY A 350      30.540  25.502  41.254  1.00 37.14           N  
ATOM     91  CA  GLY A 350      29.150  25.217  41.566  1.00 36.69           C  
ATOM     92  C   GLY A 350      28.754  23.762  41.484  1.00 36.24           C  
ATOM     93  O   TYR A 351      30.385  20.983  43.047  1.00 35.64           O  
ATOM     94  N   TYR A 351      29.662  22.878  41.031  1.00 35.19           N  
ATOM     95  CA  TYR A 351      29.345  21.452  40.932  1.00 34.99           C  
ATOM     96  C   TYR A 351      29.454  20.726  42.277  1.00 35.25           C  
ATOM     97  CB  TYR A 351      30.288  20.742  39.962  1.00 34.60           C  
ATOM     98  CG  TYR A 351      30.130  21.128  38.512  1.00 34.92           C  
ATOM     99  CD1 TYR A 351      29.386  20.344  37.642  1.00 35.75           C  
ATOM    100  CD2 TYR A 351      30.804  22.221  37.987  1.00 35.39           C  
ATOM    101  CE1 TYR A 351      29.266  20.675  36.298  1.00 36.50           C  
ATOM    102  CE2 TYR A 351      30.691  22.564  36.648  1.00 36.09           C  
ATOM    103  CZ  TYR A 351      29.927  21.785  35.802  1.00 37.21           C  
ATOM    104  OH  TYR A 351      29.814  22.117  34.472  1.00 38.52           O  
ATOM    105  N   TYR A 352      28.566  19.757  42.512  1.00 34.68           N  
ATOM    106  CA  TYR A 352      28.679  18.938  43.709  1.00 34.87           C  
ATOM    107  C   TYR A 352      29.695  17.849  43.449  1.00 34.34           C  
ATOM    108  CB  TYR A 352      27.359  18.312  44.133  1.00 34.99           C  
ATOM    109  O   TYR A 352      29.530  17.048  42.539  1.00 33.85           O  
ATOM    110  CG  TYR A 352      27.490  17.717  45.509  1.00 36.33           C  
ATOM    111  CD2 TYR A 352      27.478  16.343  45.699  1.00 37.07           C  
ATOM    112  CD1 TYR A 352      27.716  18.525  46.614  1.00 37.99           C  
ATOM    113  CE2 TYR A 352      27.645  15.790  46.959  1.00 38.58           C  
ATOM    114  CE1 TYR A 352      27.889  17.985  47.878  1.00 39.31           C  
ATOM    115  OH  TYR A 352      27.982  16.112  49.319  1.00 43.78           O  
ATOM    116  CZ  TYR A 352      27.856  16.618  48.047  1.00 40.54           C  
ATOM    117  N   LYS A 353      30.747  17.825  44.242  1.00 34.65           N  
ATOM    118  CA  LYS A 353      31.781  16.815  44.111  1.00 34.95           C  
ATOM    119  C   LYS A 353      31.450  15.734  45.132  1.00 34.02           C  
ATOM    120  CB  LYS A 353      33.157  17.446  44.369  1.00 38.05           C  
ATOM    121  O   LYS A 353      31.675  15.921  46.329  1.00 33.97           O  
ATOM    122  CG  LYS A 353      33.554  18.482  43.315  1.00 42.98           C  
ATOM    123  CD  LYS A 353      34.289  19.664  43.955  1.00 49.42           C  
ATOM    124  CE  LYS A 353      34.956  20.573  42.947  1.00 54.54           C  
ATOM    125  NZ  LYS A 353      35.570  21.762  43.607  1.00 57.95           N1+
ATOM    126  N   ALA A 354      30.838  14.643  44.667  1.00 33.26           N  
ATOM    127  CA  ALA A 354      30.407  13.556  45.533  1.00 33.27           C  
ATOM    128  C   ALA A 354      31.529  12.566  45.854  1.00 33.68           C  
ATOM    129  CB  ALA A 354      29.236  12.825  44.904  1.00 32.78           C  
ATOM    130  O   ALA A 354      32.418  12.354  45.042  1.00 34.01           O  
ATOM    131  N   MET A 355      31.471  11.939  47.037  1.00 33.29           N  
ATOM    132  CA  MET A 355      32.437  10.916  47.440  1.00 32.47           C  
ATOM    133  C   MET A 355      31.756   9.544  47.333  1.00 32.01           C  
ATOM    134  CB  MET A 355      32.910  11.177  48.886  1.00 32.44           C  
ATOM    135  O   MET A 355      30.628   9.402  47.780  1.00 31.93           O  
ATOM    136  CG  MET A 355      33.837  10.097  49.450  1.00 33.75           C  
ATOM    137  SD  MET A 355      35.321   9.787  48.436  1.00 34.37           S  
ATOM    138  CE  MET A 355      36.044  11.480  48.391  1.00 25.96           C  
ATOM    139  N   VAL A 356      32.415   8.520  46.758  1.00 31.80           N  
ATOM    140  CA  VAL A 356      31.834   7.164  46.677  1.00 32.15           C  
ATOM    141  C   VAL A 356      31.470   6.669  48.103  1.00 33.10           C  
ATOM    142  CB  VAL A 356      32.775   6.170  45.933  1.00 32.10           C  
ATOM    143  O   VAL A 356      32.189   6.970  49.066  1.00 33.11           O  
ATOM    144  CG1 VAL A 356      32.202   4.756  45.921  1.00 32.25           C  
ATOM    145  CG2 VAL A 356      34.165   6.170  46.551  1.00 32.51           C  
ATOM    146  N   GLY A 357      30.293   6.070  48.240  1.00 33.49           N  
ATOM    147  CA  GLY A 357      29.814   5.606  49.537  1.00 34.36           C  
ATOM    148  C   GLY A 357      29.003   6.628  50.313  1.00 34.83           C  
ATOM    149  O   GLY A 357      28.294   6.270  51.259  1.00 35.60           O  
ATOM    150  N   GLU A 358      29.110   7.909  49.937  1.00 34.37           N  
ATOM    151  CA  GLU A 358      28.375   9.005  50.567  1.00 34.93           C  
ATOM    152  C   GLU A 358      26.840   8.776  50.514  1.00 35.25           C  
ATOM    153  CB  GLU A 358      28.755  10.316  49.871  1.00 36.43           C  
ATOM    154  O   GLU A 358      26.330   8.160  49.581  1.00 34.99           O  
ATOM    155  CG  GLU A 358      27.956  11.533  50.265  1.00 40.45           C  
ATOM    156  CD  GLU A 358      28.190  12.733  49.374  1.00 43.46           C  
ATOM    157  OE1 GLU A 358      27.314  13.625  49.371  1.00 46.21           O  
ATOM    158  OE2 GLU A 358      29.239  12.795  48.694  1.00 42.00           O1-
ATOM    159  N   VAL A 359      26.128   9.222  51.543  1.00 35.55           N  
ATOM    160  CA  VAL A 359      24.685   9.048  51.595  1.00 36.49           C  
ATOM    161  C   VAL A 359      23.983  10.382  51.433  1.00 37.13           C  
ATOM    162  CB  VAL A 359      24.239   8.296  52.874  1.00 37.14           C  
ATOM    163  O   VAL A 359      24.160  11.291  52.249  1.00 36.82           O  
ATOM    164  CG1 VAL A 359      22.744   8.035  52.853  1.00 37.31           C  
ATOM    165  CG2 VAL A 359      25.012   6.996  53.028  1.00 37.51           C  
ATOM    166  N   ILE A 360      23.200  10.507  50.367  1.00 37.90           N  
ATOM    167  CA  ILE A 360      22.446  11.721  50.105  1.00 39.20           C  
ATOM    168  C   ILE A 360      21.026  11.566  50.656  1.00 41.03           C  
ATOM    169  CB  ILE A 360      22.429  12.006  48.588  1.00 39.32           C  
ATOM    170  O   ILE A 360      20.356  10.573  50.365  1.00 40.51           O  
ATOM    171  CG1 ILE A 360      23.844  12.246  48.044  1.00 39.59           C  
ATOM    172  CG2 ILE A 360      21.470  13.146  48.254  1.00 39.72           C  
ATOM    173  CD1 ILE A 360      23.921  12.304  46.560  1.00 40.26           C  
ATOM    174  N   ASP A 361      20.594  12.524  51.493  1.00 43.15           N  
ATOM    175  CA  ASP A 361      19.241  12.569  52.052  1.00 45.25           C  
ATOM    176  C   ASP A 361      18.882  11.303  52.840  1.00 45.95           C  
ATOM    177  CB  ASP A 361      18.241  12.826  50.903  1.00 48.63           C  
ATOM    178  O   ASP A 361      17.728  10.870  52.799  1.00 46.88           O  
ATOM    179  CG  ASP A 361      16.810  13.078  51.317  1.00 56.89           C  
ATOM    180  OD1 ASP A 361      16.605  13.759  52.349  1.00 59.10           O  
ATOM    181  OD2 ASP A 361      15.888  12.579  50.612  1.00 59.35           O1-
ATOM    182  N   LYS A 362      19.877  10.679  53.516  1.00 45.37           N  
ATOM    183  CA  LYS A 362      19.697   9.442  54.289  1.00 45.34           C  
ATOM    184  C   LYS A 362      19.064   8.295  53.486  1.00 44.43           C  
ATOM    185  CB  LYS A 362      18.893   9.703  55.570  1.00 48.40           C  
ATOM    186  O   LYS A 362      18.515   7.365  54.074  1.00 45.17           O  
ATOM    187  CG  LYS A 362      19.679  10.428  56.658  1.00 54.37           C  
ATOM    188  CD  LYS A 362      19.251   9.947  58.048  1.00 59.99           C  
ATOM    189  CE  LYS A 362      20.122  10.479  59.160  1.00 64.26           C  
ATOM    190  NZ  LYS A 362      20.066  11.963  59.252  1.00 66.40           N1+
ATOM    191  N   ARG A 363      19.157   8.342  52.155  1.00 42.77           N  
ATOM    192  CA  ARG A 363      18.505   7.352  51.306  1.00 41.67           C  
ATOM    193  C   ARG A 363      19.352   6.867  50.112  1.00 40.59           C  
ATOM    194  CB  ARG A 363      17.180   7.970  50.808  1.00 42.01           C  
ATOM    195  O   ARG A 363      19.364   5.672  49.806  1.00 41.04           O  
ATOM    196  CG  ARG A 363      16.423   7.127  49.816  1.00 42.96           C  
ATOM    197  CD  ARG A 363      15.037   7.657  49.595  1.00 43.92           C  
ATOM    198  NE  ARG A 363      14.319   6.808  48.651  1.00 45.75           N  
ATOM    199  NH1 ARG A 363      12.313   7.918  48.888  1.00 46.98           N  
ATOM    200  NH2 ARG A 363      12.470   6.142  47.450  1.00 46.66           N1+
ATOM    201  CZ  ARG A 363      13.038   6.956  48.330  1.00 47.29           C  
ATOM    202  N   TYR A 364      20.019   7.785  49.420  1.00 39.05           N  
ATOM    203  CA  TYR A 364      20.761   7.442  48.209  1.00 38.42           C  
ATOM    204  C   TYR A 364      22.265   7.319  48.400  1.00 38.19           C  
ATOM    205  CB  TYR A 364      20.442   8.443  47.078  1.00 37.49           C  
ATOM    206  O   TYR A 364      22.944   8.323  48.585  1.00 38.36           O  
ATOM    207  CG  TYR A 364      18.958   8.636  46.837  1.00 37.40           C  
ATOM    208  CD1 TYR A 364      18.223   7.705  46.114  1.00 38.00           C  
ATOM    209  CD2 TYR A 364      18.291   9.746  47.337  1.00 38.11           C  
ATOM    210  CE1 TYR A 364      16.864   7.882  45.883  1.00 39.19           C  
ATOM    211  CE2 TYR A 364      16.927   9.921  47.136  1.00 39.16           C  
ATOM    212  OH  TYR A 364      14.870   9.182  46.168  1.00 42.46           O  
ATOM    213  CZ  TYR A 364      16.218   8.996  46.390  1.00 40.50           C  
ATOM    214  N   SER A 365      22.786   6.091  48.295  1.00 37.44           N  
ATOM    215  CA  SER A 365      24.211   5.783  48.425  1.00 37.08           C  
ATOM    216  C   SER A 365      24.967   6.002  47.086  1.00 36.40           C  
ATOM    217  CB  SER A 365      24.366   4.342  48.887  1.00 38.56           C  
ATOM    218  O   SER A 365      24.683   5.331  46.105  1.00 36.18           O  
ATOM    219  OG  SER A 365      25.731   3.978  48.962  1.00 42.24           O  
ATOM    220  N   VAL A 366      25.930   6.923  47.055  1.00 35.98           N  
ATOM    221  CA  VAL A 366      26.677   7.248  45.840  1.00 35.86           C  
ATOM    222  C   VAL A 366      27.545   6.090  45.373  1.00 36.83           C  
ATOM    223  CB  VAL A 366      27.501   8.554  45.988  1.00 35.46           C  
ATOM    224  O   VAL A 366      28.455   5.660  46.084  1.00 37.94           O  
ATOM    225  CG1 VAL A 366      28.333   8.820  44.738  1.00 35.49           C  
ATOM    226  CG2 VAL A 366      26.599   9.739  46.306  1.00 35.12           C  
ATOM    227  N   VAL A 367      27.264   5.590  44.169  1.00 36.00           N  
ATOM    228  CA  VAL A 367      28.003   4.488  43.567  1.00 35.51           C  
ATOM    229  C   VAL A 367      29.139   5.053  42.707  1.00 35.11           C  
ATOM    230  CB  VAL A 367      27.053   3.563  42.747  1.00 35.56           C  
ATOM    231  O   VAL A 367      30.285   4.661  42.890  1.00 35.80           O  
ATOM    232  CG1 VAL A 367      27.834   2.512  41.969  1.00 36.05           C  
ATOM    233  CG2 VAL A 367      25.997   2.919  43.637  1.00 35.46           C  
ATOM    234  N   CYS A 368      28.834   5.990  41.797  1.00 34.22           N  
ATOM    235  CA  CYS A 368      29.854   6.578  40.921  1.00 34.25           C  
ATOM    236  C   CYS A 368      29.326   7.822  40.174  1.00 34.07           C  
ATOM    237  CB  CYS A 368      30.379   5.525  39.940  1.00 34.63           C  
ATOM    238  O   CYS A 368      28.162   8.195  40.315  1.00 34.41           O  
ATOM    239  SG  CYS A 368      29.184   5.031  38.668  1.00 37.36           S  
ATOM    240  N   GLU A 369      30.181   8.446  39.357  1.00 33.62           N  
ATOM    241  CA  GLU A 369      29.821   9.587  38.536  1.00 33.50           C  
ATOM    242  C   GLU A 369      29.569   9.088  37.108  1.00 33.12           C  
ATOM    243  CB  GLU A 369      30.972  10.594  38.529  1.00 35.59           C  
ATOM    244  O   GLU A 369      30.436   8.436  36.540  1.00 33.64           O  
ATOM    245  CG  GLU A 369      30.600  11.923  37.909  1.00 41.21           C  
ATOM    246  CD  GLU A 369      31.619  13.013  38.168  1.00 49.26           C  
ATOM    247  OE1 GLU A 369      32.704  12.963  37.540  1.00 51.11           O  
ATOM    248  OE2 GLU A 369      31.335  13.917  38.990  1.00 51.16           O1-
ATOM    249  O   LEU A 370      28.843   9.781  33.050  1.00 31.23           O  
ATOM    250  N   LEU A 370      28.390   9.359  36.540  1.00 32.00           N  
ATOM    251  CA  LEU A 370      28.057   8.954  35.174  1.00 31.30           C  
ATOM    252  C   LEU A 370      28.415  10.067  34.170  1.00 31.45           C  
ATOM    253  CB  LEU A 370      26.568   8.623  35.067  1.00 30.46           C  
ATOM    254  CG  LEU A 370      26.093   7.511  35.966  1.00 31.31           C  
ATOM    255  CD1 LEU A 370      24.583   7.430  35.970  1.00 31.59           C  
ATOM    256  CD2 LEU A 370      26.727   6.188  35.574  1.00 31.68           C  
ATOM    257  O   VAL A 371      28.543  13.821  35.750  1.00 31.24           O  
ATOM    258  N   VAL A 371      28.190  11.329  34.565  1.00 31.17           N  
ATOM    259  CA  VAL A 371      28.489  12.520  33.768  1.00 31.01           C  
ATOM    260  C   VAL A 371      29.151  13.480  34.737  1.00 31.42           C  
ATOM    261  CB  VAL A 371      27.208  13.182  33.182  1.00 30.93           C  
ATOM    262  CG1 VAL A 371      27.538  14.498  32.484  1.00 30.84           C  
ATOM    263  CG2 VAL A 371      26.461  12.241  32.241  1.00 30.98           C  
ATOM    264  O   GLY A 372      31.106  17.118  35.952  1.00 34.59           O  
ATOM    265  N   GLY A 372      30.371  13.914  34.438  1.00 31.49           N  
ATOM    266  CA  GLY A 372      31.069  14.818  35.339  1.00 32.54           C  
ATOM    267  C   GLY A 372      30.989  16.294  35.042  1.00 33.97           C  
ATOM    268  O   LYS A 373      30.135  19.079  31.350  1.00 35.19           O  
ATOM    269  N   LYS A 373      30.862  16.655  33.761  1.00 34.53           N  
ATOM    270  CA  LYS A 373      30.946  18.051  33.354  1.00 34.98           C  
ATOM    271  C   LYS A 373      29.841  18.515  32.400  1.00 34.72           C  
ATOM    272  CB  LYS A 373      32.350  18.324  32.745  1.00 37.13           C  
ATOM    273  CG  LYS A 373      33.506  17.811  33.605  1.00 41.88           C  
ATOM    274  CD  LYS A 373      34.842  17.920  32.929  1.00 46.26           C  
ATOM    275  CE  LYS A 373      35.949  17.594  33.898  1.00 50.17           C  
ATOM    276  NZ  LYS A 373      37.278  17.922  33.322  1.00 53.41           N1+
ATOM    277  O   GLY A 374      27.943  20.852  33.199  1.00 32.27           O  
ATOM    278  N   GLY A 374      28.582  18.305  32.770  1.00 33.71           N  
ATOM    279  CA  GLY A 374      27.466  18.840  31.993  1.00 32.87           C  
ATOM    280  C   GLY A 374      27.439  20.350  32.188  1.00 32.09           C  
ATOM    281  O   VAL A 375      26.855  24.027  33.226  1.00 31.25           O  
ATOM    282  N   VAL A 375      26.885  21.104  31.233  1.00 31.27           N  
ATOM    283  CA  VAL A 375      26.896  22.569  31.303  1.00 31.26           C  
ATOM    284  C   VAL A 375      26.291  23.119  32.606  1.00 31.18           C  
ATOM    285  CB  VAL A 375      26.246  23.188  30.040  1.00 31.84           C  
ATOM    286  CG1 VAL A 375      26.200  24.710  30.131  1.00 32.19           C  
ATOM    287  CG2 VAL A 375      27.001  22.748  28.785  1.00 31.88           C  
ATOM    288  O   PHE A 376      23.747  22.201  36.345  1.00 31.03           O  
ATOM    289  N   PHE A 376      25.186  22.524  33.051  1.00 30.54           N  
ATOM    290  CA  PHE A 376      24.492  22.992  34.243  1.00 30.89           C  
ATOM    291  C   PHE A 376      24.430  21.951  35.354  1.00 30.57           C  
ATOM    292  CB  PHE A 376      23.039  23.415  33.871  1.00 31.27           C  
ATOM    293  CG  PHE A 376      22.890  24.191  32.570  1.00 31.99           C  
ATOM    294  CD1 PHE A 376      23.194  25.542  32.509  1.00 33.09           C  
ATOM    295  CD2 PHE A 376      22.474  23.556  31.408  1.00 32.58           C  
ATOM    296  CE1 PHE A 376      23.072  26.249  31.306  1.00 33.83           C  
ATOM    297  CE2 PHE A 376      22.356  24.261  30.210  1.00 33.30           C  
ATOM    298  CZ  PHE A 376      22.642  25.607  30.168  1.00 33.17           C  
ATOM    299  O   SER A 377      26.667  18.474  34.941  1.00 30.72           O  
ATOM    300  N   SER A 377      25.120  20.797  35.215  1.00 29.71           N  
ATOM    301  CA  SER A 377      24.978  19.720  36.174  1.00 29.71           C  
ATOM    302  C   SER A 377      25.985  18.552  35.960  1.00 30.61           C  
ATOM    303  CB  SER A 377      23.578  19.135  35.989  1.00 30.05           C  
ATOM    304  OG  SER A 377      23.457  18.573  34.686  1.00 31.42           O  
ATOM    305  O   ASN A 378      24.665  15.531  37.876  1.00 30.88           O  
ATOM    306  N   ASN A 378      26.001  17.608  36.908  1.00 30.41           N  
ATOM    307  CA  ASN A 378      26.679  16.338  36.796  1.00 30.48           C  
ATOM    308  C   ASN A 378      25.659  15.239  37.205  1.00 30.71           C  
ATOM    309  CB  ASN A 378      27.971  16.295  37.608  1.00 32.11           C  
ATOM    310  CG  ASN A 378      27.861  16.567  39.083  1.00 35.01           C  
ATOM    311  OD1 ASN A 378      26.812  16.912  39.620  1.00 36.09           O  
ATOM    312  ND2 ASN A 378      28.970  16.420  39.766  1.00 36.10           N  
ATOM    313  N   VAL A 379      25.833  14.011  36.717  1.00 30.38           N  
ATOM    314  CA  VAL A 379      24.908  12.917  37.020  1.00 30.18           C  
ATOM    315  C   VAL A 379      25.650  11.847  37.810  1.00 30.39           C  
ATOM    316  CB  VAL A 379      24.255  12.340  35.732  1.00 30.20           C  
ATOM    317  O   VAL A 379      26.769  11.488  37.458  1.00 30.42           O  
ATOM    318  CG1 VAL A 379      23.166  11.312  36.067  1.00 30.04           C  
ATOM    319  CG2 VAL A 379      23.682  13.463  34.861  1.00 30.21           C  
ATOM    320  N   LEU A 380      25.049  11.374  38.896  1.00 30.20           N  
ATOM    321  CA  LEU A 380      25.616  10.327  39.739  1.00 30.78           C  
ATOM    322  C   LEU A 380      24.764   9.072  39.649  1.00 30.67           C  
ATOM    323  CB  LEU A 380      25.595  10.777  41.222  1.00 31.05           C  
ATOM    324  O   LEU A 380      23.543   9.173  39.575  1.00 30.29           O  
ATOM    325  CG  LEU A 380      26.261  12.108  41.543  1.00 31.56           C  
ATOM    326  CD1 LEU A 380      27.746  12.041  41.266  1.00 31.70           C  
ATOM    327  CD2 LEU A 380      25.978  12.515  42.988  1.00 31.67           C  
ATOM    328  N   LYS A 381      25.391   7.891  39.725  1.00 30.94           N  
ATOM    329  CA  LYS A 381      24.625   6.653  39.828  1.00 31.75           C  
ATOM    330  C   LYS A 381      24.527   6.407  41.337  1.00 32.14           C  
ATOM    331  CB  LYS A 381      25.292   5.465  39.123  1.00 33.47           C  
ATOM    332  O   LYS A 381      25.550   6.364  42.012  1.00 32.23           O  
ATOM    333  CG  LYS A 381      24.571   4.161  39.458  1.00 36.89           C  
ATOM    334  CD  LYS A 381      25.204   2.941  38.838  1.00 40.87           C  
ATOM    335  CE  LYS A 381      24.246   1.780  38.896  1.00 43.80           C  
ATOM    336  NZ  LYS A 381      24.843   0.554  38.308  1.00 45.94           N1+
ATOM    337  N   CYS A 382      23.312   6.353  41.875  1.00 32.22           N  
ATOM    338  CA  CYS A 382      23.101   6.124  43.298  1.00 33.07           C  
ATOM    339  C   CYS A 382      22.340   4.823  43.509  1.00 34.71           C  
ATOM    340  CB  CYS A 382      22.362   7.297  43.943  1.00 33.07           C  
ATOM    341  O   CYS A 382      21.661   4.330  42.601  1.00 34.82           O  
ATOM    342  SG  CYS A 382      23.325   8.830  44.068  1.00 33.49           S  
ATOM    343  N   TYR A 383      22.435   4.272  44.725  1.00 35.63           N  
ATOM    344  CA  TYR A 383      21.670   3.101  45.109  1.00 36.98           C  
ATOM    345  C   TYR A 383      20.600   3.599  46.068  1.00 36.70           C  
ATOM    346  CB  TYR A 383      22.548   2.061  45.818  1.00 38.37           C  
ATOM    347  O   TYR A 383      20.940   4.191  47.088  1.00 36.77           O  
ATOM    348  CG  TYR A 383      21.765   0.833  46.229  1.00 40.78           C  
ATOM    349  CD2 TYR A 383      21.507   0.563  47.568  1.00 42.69           C  
ATOM    350  CD1 TYR A 383      21.246  -0.037  45.278  1.00 42.14           C  
ATOM    351  CE2 TYR A 383      20.754  -0.541  47.949  1.00 44.29           C  
ATOM    352  CE1 TYR A 383      20.491  -1.140  45.646  1.00 43.88           C  
ATOM    353  OH  TYR A 383      19.555  -2.515  47.353  1.00 48.89           O  
ATOM    354  CZ  TYR A 383      20.270  -1.404  46.985  1.00 45.76           C  
ATOM    355  N   ASP A 384      19.320   3.424  45.727  1.00 36.47           N  
ATOM    356  CA  ASP A 384      18.232   3.846  46.598  1.00 37.21           C  
ATOM    357  C   ASP A 384      18.080   2.753  47.670  1.00 38.44           C  
ATOM    358  CB  ASP A 384      16.931   4.012  45.792  1.00 38.32           C  
ATOM    359  O   ASP A 384      17.664   1.635  47.366  1.00 37.99           O  
ATOM    360  CG  ASP A 384      15.719   4.466  46.595  1.00 42.55           C  
ATOM    361  OD1 ASP A 384      15.794   4.473  47.844  1.00 43.02           O  
ATOM    362  OD2 ASP A 384      14.697   4.815  45.973  1.00 45.06           O1-
ATOM    363  N   MET A 385      18.434   3.076  48.915  1.00 39.53           N  
ATOM    364  CA  MET A 385      18.392   2.101  49.999  1.00 41.24           C  
ATOM    365  C   MET A 385      16.983   1.795  50.519  1.00 43.24           C  
ATOM    366  CB  MET A 385      19.330   2.520  51.130  1.00 41.86           C  
ATOM    367  O   MET A 385      16.793   0.779  51.193  1.00 44.23           O  
ATOM    368  CG  MET A 385      20.762   2.570  50.681  1.00 44.35           C  
ATOM    369  SD  MET A 385      21.916   2.994  51.996  1.00 49.56           S  
ATOM    370  CE  MET A 385      21.369   4.628  52.407  1.00 46.91           C  
ATOM    371  N   VAL A 386      16.000   2.640  50.203  1.00 43.61           N  
ATOM    372  CA  VAL A 386      14.621   2.396  50.613  1.00 44.76           C  
ATOM    373  C   VAL A 386      13.934   1.435  49.610  1.00 45.43           C  
ATOM    374  CB  VAL A 386      13.851   3.726  50.763  1.00 45.65           C  
ATOM    375  O   VAL A 386      13.468   0.373  50.005  1.00 46.77           O  
ATOM    376  CG1 VAL A 386      14.484   4.605  51.837  1.00 46.47           C  
ATOM    377  CG2 VAL A 386      12.376   3.475  51.039  1.00 46.05           C  
ATOM    378  N   ASN A 387      13.918   1.775  48.320  1.00 44.41           N  
ATOM    379  CA  ASN A 387      13.290   0.940  47.300  1.00 44.23           C  
ATOM    380  C   ASN A 387      14.200  -0.157  46.731  1.00 44.32           C  
ATOM    381  CB  ASN A 387      12.703   1.806  46.182  1.00 44.30           C  
ATOM    382  O   ASN A 387      13.753  -0.911  45.874  1.00 44.83           O  
ATOM    383  CG  ASN A 387      11.505   2.592  46.664  1.00 46.37           C  
ATOM    384  ND2 ASN A 387      11.263   3.751  46.088  1.00 46.56           N  
ATOM    385  OD1 ASN A 387      10.782   2.167  47.563  1.00 47.42           O  
ATOM    386  N   LYS A 388      15.450  -0.256  47.204  1.00 44.00           N  
ATOM    387  CA  LYS A 388      16.428  -1.263  46.781  1.00 44.44           C  
ATOM    388  C   LYS A 388      16.637  -1.298  45.269  1.00 44.00           C  
ATOM    389  CB  LYS A 388      16.082  -2.651  47.345  1.00 46.98           C  
ATOM    390  O   LYS A 388      16.680  -2.370  44.671  1.00 44.70           O  
ATOM    391  CG  LYS A 388      15.853  -2.645  48.852  1.00 52.04           C  
ATOM    392  CD  LYS A 388      15.538  -4.044  49.408  1.00 58.45           C  
ATOM    393  CE  LYS A 388      14.133  -4.524  49.106  1.00 63.77           C  
ATOM    394  NZ  LYS A 388      13.722  -5.668  49.981  1.00 67.03           N1+
ATOM    395  N   ILE A 389      16.774  -0.123  44.649  1.00 42.75           N  
ATOM    396  CA  ILE A 389      16.958  -0.033  43.206  1.00 41.91           C  
ATOM    397  C   ILE A 389      18.070   0.946  42.834  1.00 41.14           C  
ATOM    398  CB  ILE A 389      15.632   0.408  42.506  1.00 41.89           C  
ATOM    399  O   ILE A 389      18.265   1.945  43.534  1.00 41.15           O  
ATOM    400  CG1 ILE A 389      15.056   1.688  43.102  1.00 42.50           C  
ATOM    401  CG2 ILE A 389      14.596  -0.685  42.459  1.00 42.63           C  
ATOM    402  CD1 ILE A 389      14.045   2.363  42.183  1.00 43.18           C  
ATOM    403  N   PRO A 390      18.761   0.733  41.691  1.00 40.02           N  
ATOM    404  CA  PRO A 390      19.700   1.762  41.220  1.00 39.09           C  
ATOM    405  C   PRO A 390      18.910   2.957  40.647  1.00 37.76           C  
ATOM    406  CB  PRO A 390      20.483   1.052  40.119  1.00 40.08           C  
ATOM    407  O   PRO A 390      17.769   2.802  40.196  1.00 38.19           O  
ATOM    408  CG  PRO A 390      19.519   0.061  39.571  1.00 41.06           C  
ATOM    409  CD  PRO A 390      18.627  -0.370  40.718  1.00 39.52           C  
ATOM    410  N   VAL A 391      19.490   4.162  40.716  1.00 35.65           N  
ATOM    411  CA  VAL A 391      18.864   5.391  40.219  1.00 34.04           C  
ATOM    412  C   VAL A 391      19.947   6.325  39.665  1.00 32.67           C  
ATOM    413  CB  VAL A 391      18.034   6.147  41.314  1.00 34.46           C  
ATOM    414  O   VAL A 391      21.106   6.208  40.043  1.00 32.79           O  
ATOM    415  CG1 VAL A 391      16.732   5.431  41.679  1.00 34.58           C  
ATOM    416  CG2 VAL A 391      18.871   6.478  42.552  1.00 34.88           C  
ATOM    417  N   ALA A 392      19.569   7.284  38.814  1.00 31.29           N  
ATOM    418  CA  ALA A 392      20.507   8.306  38.350  1.00 30.52           C  
ATOM    419  C   ALA A 392      20.054   9.631  38.963  1.00 30.04           C  
ATOM    420  CB  ALA A 392      20.515   8.399  36.840  1.00 29.89           C  
ATOM    421  O   ALA A 392      18.880   9.954  38.926  1.00 29.78           O  
ATOM    422  N   VAL A 393      20.974  10.360  39.584  1.00 29.27           N  
ATOM    423  CA  VAL A 393      20.674  11.631  40.212  1.00 28.33           C  
ATOM    424  C   VAL A 393      21.384  12.737  39.450  1.00 27.97           C  
ATOM    425  CB  VAL A 393      21.106  11.622  41.692  1.00 28.45           C  
ATOM    426  O   VAL A 393      22.611  12.783  39.449  1.00 28.24           O  
ATOM    427  CG1 VAL A 393      20.843  12.970  42.346  1.00 28.61           C  
ATOM    428  CG2 VAL A 393      20.413  10.491  42.461  1.00 29.03           C  
ATOM    429  N   LYS A 394      20.616  13.628  38.808  1.00 27.00           N  
ATOM    430  CA  LYS A 394      21.138  14.798  38.108  1.00 26.75           C  
ATOM    431  C   LYS A 394      21.267  15.913  39.146  1.00 27.72           C  
ATOM    432  CB  LYS A 394      20.172  15.236  37.002  1.00 26.84           C  
ATOM    433  O   LYS A 394      20.266  16.375  39.680  1.00 27.96           O  
ATOM    434  CG  LYS A 394      20.658  16.451  36.212  1.00 27.58           C  
ATOM    435  CD  LYS A 394      19.640  16.825  35.145  1.00 28.40           C  
ATOM    436  CE  LYS A 394      20.236  17.749  34.106  1.00 29.87           C  
ATOM    437  NZ  LYS A 394      19.353  17.898  32.925  1.00 30.04           N1+
ATOM    438  N   VAL A 395      22.492  16.302  39.479  1.00 28.08           N  
ATOM    439  CA  VAL A 395      22.742  17.321  40.492  1.00 28.56           C  
ATOM    440  C   VAL A 395      23.004  18.649  39.828  1.00 29.34           C  
ATOM    441  CB  VAL A 395      23.896  16.905  41.435  1.00 28.89           C  
ATOM    442  O   VAL A 395      24.043  18.833  39.197  1.00 30.06           O  
ATOM    443  CG1 VAL A 395      24.058  17.921  42.571  1.00 29.18           C  
ATOM    444  CG2 VAL A 395      23.665  15.486  41.988  1.00 28.81           C  
ATOM    445  N   ILE A 396      22.052  19.562  39.929  1.00 28.82           N  
ATOM    446  CA  ILE A 396      22.165  20.879  39.307  1.00 28.54           C  
ATOM    447  C   ILE A 396      23.216  21.717  40.053  1.00 29.42           C  
ATOM    448  CB  ILE A 396      20.776  21.579  39.285  1.00 28.15           C  
ATOM    449  O   ILE A 396      23.379  21.570  41.274  1.00 29.49           O  
ATOM    450  CG1 ILE A 396      19.663  20.644  38.723  1.00 28.09           C  
ATOM    451  CG2 ILE A 396      20.823  22.923  38.568  1.00 28.45           C  
ATOM    452  CD1 ILE A 396      19.823  20.268  37.299  1.00 28.41           C  
ATOM    453  N   ARG A 397      23.947  22.571  39.316  1.00 29.44           N  
ATOM    454  CA  ARG A 397      24.959  23.431  39.916  1.00 30.49           C  
ATOM    455  C   ARG A 397      24.336  24.419  40.896  1.00 32.66           C  
ATOM    456  CB  ARG A 397      25.758  24.163  38.829  1.00 30.41           C  
ATOM    457  O   ARG A 397      23.172  24.794  40.745  1.00 33.35           O  
ATOM    458  CG  ARG A 397      26.604  23.229  37.993  1.00 31.91           C  
ATOM    459  CD  ARG A 397      27.103  23.916  36.738  1.00 34.76           C  
ATOM    460  NE  ARG A 397      28.137  24.925  37.000  1.00 36.27           N  
ATOM    461  NH1 ARG A 397      28.085  25.783  34.857  1.00 35.68           N  
ATOM    462  NH2 ARG A 397      29.529  26.660  36.398  1.00 36.35           N1+
ATOM    463  CZ  ARG A 397      28.588  25.783  36.084  1.00 36.96           C  
ATOM    464  N   ASP A 398      25.096  24.809  41.925  1.00 34.04           N  
ATOM    465  CA  ASP A 398      24.666  25.750  42.957  1.00 35.75           C  
ATOM    466  C   ASP A 398      24.732  27.155  42.351  1.00 36.47           C  
ATOM    467  CB  ASP A 398      25.594  25.632  44.174  1.00 38.85           C  
ATOM    468  O   ASP A 398      25.709  27.893  42.532  1.00 36.47           O  
ATOM    469  CG  ASP A 398      25.170  26.427  45.387  1.00 45.78           C  
ATOM    470  OD1 ASP A 398      24.008  26.905  45.412  1.00 46.83           O  
ATOM    471  OD2 ASP A 398      25.996  26.577  46.311  1.00 49.52           O1-
ATOM    472  N   ASN A 399      23.690  27.488  41.587  1.00 36.67           N  
ATOM    473  CA  ASN A 399      23.523  28.729  40.854  1.00 37.37           C  
ATOM    474  C   ASN A 399      22.010  28.930  40.750  1.00 37.90           C  
ATOM    475  CB  ASN A 399      24.161  28.576  39.462  1.00 38.26           C  
ATOM    476  O   ASN A 399      21.305  28.042  40.277  1.00 37.95           O  
ATOM    477  CG  ASN A 399      23.949  29.736  38.535  1.00 40.81           C  
ATOM    478  ND2 ASN A 399      25.027  30.382  38.120  1.00 42.24           N  
ATOM    479  OD1 ASN A 399      22.828  30.055  38.162  1.00 41.29           O  
ATOM    480  N   ASP A 400      21.514  30.084  41.197  1.00 38.40           N  
ATOM    481  CA  ASP A 400      20.084  30.392  41.208  1.00 39.46           C  
ATOM    482  C   ASP A 400      19.407  30.360  39.809  1.00 39.53           C  
ATOM    483  CB  ASP A 400      19.843  31.733  41.920  1.00 41.95           C  
ATOM    484  O   ASP A 400      18.277  29.882  39.701  1.00 39.71           O  
ATOM    485  CG  ASP A 400      20.344  31.773  43.354  1.00 48.57           C  
ATOM    486  OD1 ASP A 400      20.469  32.885  43.906  1.00 50.03           O  
ATOM    487  OD2 ASP A 400      20.603  30.691  43.928  1.00 51.70           O1-
ATOM    488  N   MET A 401      20.099  30.825  38.756  1.00 38.93           N  
ATOM    489  CA  MET A 401      19.576  30.818  37.384  1.00 39.48           C  
ATOM    490  C   MET A 401      19.392  29.368  36.905  1.00 38.01           C  
ATOM    491  CB  MET A 401      20.552  31.582  36.448  1.00 42.17           C  
ATOM    492  O   MET A 401      18.421  29.057  36.221  1.00 37.72           O  
ATOM    493  CG  MET A 401      20.146  31.616  34.963  1.00 48.47           C  
ATOM    494  SD  MET A 401      20.795  30.276  33.888  1.00 64.02           S  
ATOM    495  CE  MET A 401      22.531  30.749  33.779  1.00 63.39           C  
ATOM    496  N   MET A 402      20.338  28.489  37.257  1.00 36.88           N  
ATOM    497  CA  MET A 402      20.293  27.087  36.871  1.00 36.28           C  
ATOM    498  C   MET A 402      19.283  26.303  37.662  1.00 35.45           C  
ATOM    499  CB  MET A 402      21.681  26.459  36.934  1.00 37.29           C  
ATOM    500  O   MET A 402      18.659  25.398  37.107  1.00 34.85           O  
ATOM    501  CG  MET A 402      22.644  27.153  36.009  1.00 39.88           C  
ATOM    502  SD  MET A 402      24.330  26.531  36.106  1.00 43.86           S  
ATOM    503  CE  MET A 402      25.157  27.774  35.164  1.00 42.26           C  
ATOM    504  N   LYS A 403      19.084  26.675  38.944  1.00 35.36           N  
ATOM    505  CA  LYS A 403      18.096  26.066  39.827  1.00 35.49           C  
ATOM    506  C   LYS A 403      16.689  26.427  39.307  1.00 35.00           C  
ATOM    507  CB  LYS A 403      18.302  26.570  41.264  1.00 38.06           C  
ATOM    508  O   LYS A 403      15.843  25.541  39.162  1.00 34.92           O  
ATOM    509  CG  LYS A 403      17.163  26.236  42.231  1.00 44.34           C  
ATOM    510  CD  LYS A 403      17.032  27.300  43.326  1.00 51.26           C  
ATOM    511  CE  LYS A 403      16.185  26.835  44.492  1.00 57.15           C  
ATOM    512  NZ  LYS A 403      16.294  27.751  45.671  1.00 60.49           N1+
ATOM    513  N   LYS A 404      16.460  27.711  38.969  1.00 34.32           N  
ATOM    514  CA  LYS A 404      15.167  28.158  38.455  1.00 34.44           C  
ATOM    515  C   LYS A 404      14.828  27.444  37.144  1.00 33.19           C  
ATOM    516  CB  LYS A 404      15.134  29.690  38.301  1.00 37.37           C  
ATOM    517  O   LYS A 404      13.678  27.029  36.946  1.00 33.61           O  
ATOM    518  CG  LYS A 404      13.922  30.205  37.547  1.00 43.75           C  
ATOM    519  CD  LYS A 404      13.514  31.605  37.940  1.00 51.02           C  
ATOM    520  CE  LYS A 404      12.405  31.562  38.968  1.00 56.11           C  
ATOM    521  NZ  LYS A 404      11.303  30.651  38.555  1.00 58.29           N1+
ATOM    522  N   ALA A 405      15.834  27.256  36.279  1.00 31.32           N  
ATOM    523  CA  ALA A 405      15.653  26.558  35.012  1.00 30.15           C  
ATOM    524  C   ALA A 405      15.368  25.069  35.268  1.00 30.04           C  
ATOM    525  CB  ALA A 405      16.882  26.730  34.131  1.00 29.14           C  
ATOM    526  O   ALA A 405      14.539  24.482  34.573  1.00 30.37           O  
ATOM    527  N   ALA A 406      16.028  24.462  36.276  1.00 29.46           N  
ATOM    528  CA  ALA A 406      15.802  23.059  36.640  1.00 29.40           C  
ATOM    529  C   ALA A 406      14.400  22.841  37.233  1.00 29.93           C  
ATOM    530  CB  ALA A 406      16.862  22.584  37.617  1.00 29.39           C  
ATOM    531  O   ALA A 406      13.837  21.758  37.086  1.00 30.49           O  
ATOM    532  N   GLU A 407      13.817  23.866  37.850  1.00 29.77           N  
ATOM    533  CA  GLU A 407      12.452  23.794  38.358  1.00 30.57           C  
ATOM    534  C   GLU A 407      11.441  23.752  37.210  1.00 30.53           C  
ATOM    535  CB  GLU A 407      12.187  24.942  39.326  1.00 33.97           C  
ATOM    536  O   GLU A 407      10.449  23.030  37.300  1.00 31.25           O  
ATOM    537  CG  GLU A 407      12.986  24.744  40.594  1.00 41.50           C  
ATOM    538  CD  GLU A 407      13.031  25.921  41.540  1.00 52.93           C  
ATOM    539  OE1 GLU A 407      13.436  25.719  42.708  1.00 57.02           O  
ATOM    540  OE2 GLU A 407      12.648  27.038  41.121  1.00 55.50           O1-
ATOM    541  N   LYS A 408      11.727  24.454  36.099  1.00 29.42           N  
ATOM    542  CA  LYS A 408      10.884  24.394  34.908  1.00 29.21           C  
ATOM    543  C   LYS A 408      11.004  22.993  34.258  1.00 29.13           C  
ATOM    544  CB  LYS A 408      11.331  25.472  33.924  1.00 29.88           C  
ATOM    545  O   LYS A 408       9.999  22.397  33.868  1.00 29.49           O  
ATOM    546  CG  LYS A 408      10.544  25.497  32.644  1.00 32.36           C  
ATOM    547  CD  LYS A 408      11.065  26.648  31.834  1.00 35.12           C  
ATOM    548  CE  LYS A 408      10.335  26.881  30.561  1.00 37.31           C  
ATOM    549  NZ  LYS A 408      10.698  28.223  30.049  1.00 39.74           N1+
ATOM    550  N   GLU A 409      12.237  22.457  34.203  1.00 28.49           N  
ATOM    551  CA  GLU A 409      12.570  21.114  33.711  1.00 28.39           C  
ATOM    552  C   GLU A 409      11.780  20.067  34.507  1.00 28.83           C  
ATOM    553  CB  GLU A 409      14.088  20.884  33.868  1.00 29.41           C  
ATOM    554  O   GLU A 409      11.189  19.161  33.918  1.00 29.17           O  
ATOM    555  CG  GLU A 409      14.573  19.471  33.586  1.00 31.36           C  
ATOM    556  CD  GLU A 409      16.084  19.322  33.512  1.00 34.11           C  
ATOM    557  OE1 GLU A 409      16.557  18.183  33.292  1.00 33.14           O  
ATOM    558  OE2 GLU A 409      16.794  20.349  33.637  1.00 34.20           O1-
ATOM    559  N   ILE A 410      11.730  20.219  35.841  1.00 28.70           N  
ATOM    560  CA  ILE A 410      10.963  19.331  36.720  1.00 29.12           C  
ATOM    561  C   ILE A 410       9.453  19.397  36.404  1.00 29.53           C  
ATOM    562  CB  ILE A 410      11.247  19.671  38.199  1.00 29.82           C  
ATOM    563  O   ILE A 410       8.835  18.356  36.245  1.00 29.87           O  
ATOM    564  CG1 ILE A 410      12.662  19.273  38.612  1.00 30.01           C  
ATOM    565  CG2 ILE A 410      10.188  19.063  39.161  1.00 31.14           C  
ATOM    566  CD1 ILE A 410      13.098  19.915  39.887  1.00 31.06           C  
ATOM    567  N   SER A 411       8.871  20.594  36.278  1.00 29.67           N  
ATOM    568  CA  SER A 411       7.439  20.717  35.983  1.00 30.38           C  
ATOM    569  C   SER A 411       7.055  20.108  34.619  1.00 30.26           C  
ATOM    570  CB  SER A 411       6.968  22.157  36.119  1.00 31.98           C  
ATOM    571  O   SER A 411       6.000  19.488  34.493  1.00 30.83           O  
ATOM    572  OG  SER A 411       7.380  22.892  34.982  1.00 36.64           O  
ATOM    573  N   ILE A 412       7.938  20.225  33.632  1.00 29.53           N  
ATOM    574  CA  ILE A 412       7.741  19.639  32.315  1.00 29.07           C  
ATOM    575  C   ILE A 412       7.808  18.110  32.429  1.00 29.48           C  
ATOM    576  CB  ILE A 412       8.784  20.219  31.329  1.00 28.66           C  
ATOM    577  O   ILE A 412       6.964  17.412  31.872  1.00 30.19           O  
ATOM    578  CG1 ILE A 412       8.433  21.682  31.002  1.00 29.12           C  
ATOM    579  CG2 ILE A 412       8.889  19.355  30.067  1.00 28.93           C  
ATOM    580  CD1 ILE A 412       9.322  22.398  30.114  1.00 29.38           C  
ATOM    581  N   LEU A 413       8.781  17.592  33.185  1.00 29.30           N  
ATOM    582  CA  LEU A 413       8.906  16.157  33.435  1.00 29.75           C  
ATOM    583  C   LEU A 413       7.651  15.646  34.158  1.00 30.47           C  
ATOM    584  CB  LEU A 413      10.161  15.851  34.280  1.00 29.63           C  
ATOM    585  O   LEU A 413       7.115  14.619  33.766  1.00 30.99           O  
ATOM    586  CG  LEU A 413      11.479  15.876  33.518  1.00 30.06           C  
ATOM    587  CD1 LEU A 413      12.662  15.883  34.472  1.00 29.89           C  
ATOM    588  CD2 LEU A 413      11.558  14.718  32.530  1.00 30.24           C  
ATOM    589  N   LYS A 414       7.157  16.378  35.169  1.00 30.41           N  
ATOM    590  CA  LYS A 414       5.938  15.985  35.877  1.00 31.74           C  
ATOM    591  C   LYS A 414       4.744  15.960  34.921  1.00 31.91           C  
ATOM    592  CB  LYS A 414       5.643  16.892  37.091  1.00 34.56           C  
ATOM    593  O   LYS A 414       4.001  15.002  34.943  1.00 32.07           O  
ATOM    594  CG  LYS A 414       6.621  16.768  38.260  1.00 40.50           C  
ATOM    595  CD  LYS A 414       6.020  17.387  39.517  1.00 48.32           C  
ATOM    596  CE  LYS A 414       7.031  17.736  40.597  1.00 55.03           C  
ATOM    597  NZ  LYS A 414       7.587  16.547  41.316  1.00 59.16           N1+
ATOM    598  N   LYS A 415       4.587  16.971  34.051  1.00 31.74           N  
ATOM    599  CA  LYS A 415       3.484  16.989  33.090  1.00 31.93           C  
ATOM    600  C   LYS A 415       3.564  15.806  32.121  1.00 33.31           C  
ATOM    601  CB  LYS A 415       3.449  18.305  32.320  1.00 32.06           C  
ATOM    602  O   LYS A 415       2.573  15.111  31.917  1.00 34.20           O  
ATOM    603  CG  LYS A 415       2.240  18.396  31.423  1.00 34.11           C  
ATOM    604  CD  LYS A 415       2.200  19.702  30.717  1.00 36.53           C  
ATOM    605  CE  LYS A 415       0.858  19.915  30.103  1.00 39.07           C  
ATOM    606  NZ  LYS A 415       0.788  21.243  29.449  1.00 41.35           N1+
ATOM    607  N   LEU A 416       4.753  15.556  31.553  1.00 33.13           N  
ATOM    608  CA  LEU A 416       4.967  14.446  30.636  1.00 33.19           C  
ATOM    609  C   LEU A 416       4.721  13.100  31.313  1.00 34.41           C  
ATOM    610  CB  LEU A 416       6.380  14.517  30.021  1.00 32.08           C  
ATOM    611  O   LEU A 416       4.079  12.249  30.727  1.00 34.52           O  
ATOM    612  CG  LEU A 416       6.606  15.680  29.071  1.00 32.47           C  
ATOM    613  CD1 LEU A 416       8.057  15.768  28.644  1.00 32.90           C  
ATOM    614  CD2 LEU A 416       5.731  15.566  27.850  1.00 32.83           C  
ATOM    615  N   ASN A 417       5.200  12.910  32.545  1.00 35.60           N  
ATOM    616  CA  ASN A 417       4.985  11.660  33.283  1.00 37.46           C  
ATOM    617  C   ASN A 417       3.521  11.496  33.716  1.00 39.56           C  
ATOM    618  CB  ASN A 417       5.874  11.577  34.528  1.00 37.96           C  
ATOM    619  O   ASN A 417       2.989  10.399  33.629  1.00 39.73           O  
ATOM    620  CG  ASN A 417       7.358  11.512  34.311  1.00 39.71           C  
ATOM    621  ND2 ASN A 417       7.805  11.124  33.117  1.00 39.74           N  
ATOM    622  OD1 ASN A 417       8.126  11.818  35.227  1.00 40.47           O  
ATOM    623  N   GLN A 418       2.886  12.577  34.177  1.00 41.16           N  
ATOM    624  CA  GLN A 418       1.496  12.620  34.640  1.00 43.86           C  
ATOM    625  C   GLN A 418       0.550  12.144  33.549  1.00 45.39           C  
ATOM    626  CB  GLN A 418       1.129  14.058  35.035  1.00 47.08           C  
ATOM    627  O   GLN A 418      -0.411  11.442  33.847  1.00 45.91           O  
ATOM    628  CG  GLN A 418       0.040  14.207  36.090  1.00 53.63           C  
ATOM    629  CD  GLN A 418      -0.755  15.493  35.913  1.00 60.76           C  
ATOM    630  NE2 GLN A 418      -0.071  16.593  35.552  1.00 61.03           N  
ATOM    631  OE1 GLN A 418      -1.992  15.517  36.081  1.00 63.23           O  
ATOM    632  N   TYR A 419       0.823  12.496  32.282  1.00 46.25           N  
ATOM    633  CA  TYR A 419      -0.034  12.053  31.177  1.00 47.56           C  
ATOM    634  C   TYR A 419       0.436  10.760  30.510  1.00 47.94           C  
ATOM    635  CB  TYR A 419      -0.251  13.165  30.157  1.00 47.94           C  
ATOM    636  O   TYR A 419      -0.012  10.435  29.412  1.00 47.92           O  
ATOM    637  CG  TYR A 419      -1.133  14.242  30.739  1.00 49.63           C  
ATOM    638  CD1 TYR A 419      -2.480  14.004  30.989  1.00 51.04           C  
ATOM    639  CD2 TYR A 419      -0.602  15.458  31.147  1.00 50.78           C  
ATOM    640  CE1 TYR A 419      -3.286  14.969  31.580  1.00 52.45           C  
ATOM    641  CE2 TYR A 419      -1.395  16.430  31.743  1.00 52.18           C  
ATOM    642  OH  TYR A 419      -3.529  17.156  32.525  1.00 56.05           O  
ATOM    643  CZ  TYR A 419      -2.742  16.188  31.947  1.00 53.75           C  
ATOM    644  N   ASP A 420       1.245   9.977  31.226  1.00 48.30           N  
ATOM    645  CA  ASP A 420       1.764   8.701  30.783  1.00 49.65           C  
ATOM    646  C   ASP A 420       1.879   7.765  32.018  1.00 51.46           C  
ATOM    647  CB  ASP A 420       3.120   8.926  30.104  1.00 50.61           C  
ATOM    648  O   ASP A 420       2.976   7.360  32.398  1.00 51.63           O  
ATOM    649  CG  ASP A 420       3.709   7.681  29.507  1.00 54.36           C  
ATOM    650  OD1 ASP A 420       2.929   6.796  29.092  1.00 54.99           O  
ATOM    651  OD2 ASP A 420       4.956   7.574  29.465  1.00 56.31           O1-
ATOM    652  N   LYS A 421       0.745   7.472  32.679  1.00 52.82           N  
ATOM    653  CA  LYS A 421       0.749   6.616  33.869  1.00 54.31           C  
ATOM    654  C   LYS A 421       1.238   5.207  33.525  1.00 54.72           C  
ATOM    655  CB  LYS A 421      -0.655   6.534  34.501  1.00 57.55           C  
ATOM    656  O   LYS A 421       1.985   4.610  34.296  1.00 54.69           O  
ATOM    657  CG  LYS A 421      -1.243   7.873  34.944  1.00 63.13           C  
ATOM    658  CD  LYS A 421      -0.428   8.552  36.048  1.00 68.63           C  
ATOM    659  CE  LYS A 421      -1.174   9.747  36.615  1.00 73.04           C  
ATOM    660  NZ  LYS A 421      -0.264  10.736  37.264  1.00 75.34           N1+
ATOM    661  N   ASP A 422       0.852   4.695  32.352  1.00 54.90           N  
ATOM    662  CA  ASP A 422       1.233   3.354  31.915  1.00 55.62           C  
ATOM    663  C   ASP A 422       2.709   3.214  31.481  1.00 54.48           C  
ATOM    664  CB  ASP A 422       0.313   2.883  30.775  1.00 59.31           C  
ATOM    665  O   ASP A 422       3.098   2.126  31.055  1.00 54.56           O  
ATOM    666  CG  ASP A 422      -1.160   3.137  31.019  1.00 67.74           C  
ATOM    667  OD1 ASP A 422      -1.749   3.984  30.291  1.00 69.71           O  
ATOM    668  OD2 ASP A 422      -1.727   2.504  31.945  1.00 70.81           O1-
ATOM    669  N   ASN A 423       3.505   4.306  31.540  1.00 53.35           N  
ATOM    670  CA  ASN A 423       4.925   4.322  31.152  1.00 52.59           C  
ATOM    671  C   ASN A 423       5.121   3.755  29.722  1.00 50.91           C  
ATOM    672  CB  ASN A 423       5.737   3.519  32.181  1.00 54.79           C  
ATOM    673  O   ASN A 423       6.061   2.993  29.492  1.00 50.97           O  
ATOM    674  CG  ASN A 423       7.215   3.809  32.222  1.00 59.37           C  
ATOM    675  ND2 ASN A 423       7.989   2.831  32.700  1.00 59.84           N  
ATOM    676  OD1 ASN A 423       7.676   4.899  31.841  1.00 60.94           O  
ATOM    677  N   LYS A 424       4.211   4.097  28.786  1.00 49.24           N  
ATOM    678  CA  LYS A 424       4.197   3.600  27.403  1.00 48.40           C  
ATOM    679  C   LYS A 424       4.611   4.625  26.349  1.00 45.97           C  
ATOM    680  CB  LYS A 424       2.755   3.187  27.025  1.00 51.93           C  
ATOM    681  O   LYS A 424       4.530   4.309  25.156  1.00 46.21           O  
ATOM    682  CG  LYS A 424       2.263   1.868  27.603  1.00 58.77           C  
ATOM    683  CD  LYS A 424       1.141   1.262  26.735  1.00 64.54           C  
ATOM    684  CE  LYS A 424       0.843  -0.174  27.119  1.00 69.25           C  
ATOM    685  NZ  LYS A 424      -0.054  -0.845  26.139  1.00 71.79           N1+
ATOM    686  N   ARG A 425       4.924   5.868  26.744  1.00 43.52           N  
ATOM    687  CA  ARG A 425       5.166   6.923  25.761  1.00 41.73           C  
ATOM    688  C   ARG A 425       6.595   7.455  25.711  1.00 38.92           C  
ATOM    689  CB  ARG A 425       4.153   8.052  25.914  1.00 43.70           C  
ATOM    690  O   ARG A 425       6.829   8.533  25.173  1.00 38.59           O  
ATOM    691  CG  ARG A 425       2.770   7.583  25.450  1.00 48.22           C  
ATOM    692  CD  ARG A 425       1.655   8.331  26.132  1.00 53.17           C  
ATOM    693  NE  ARG A 425       0.329   7.864  25.728  1.00 58.27           N  
ATOM    694  NH1 ARG A 425      -1.675   6.771  26.059  1.00 63.78           N  
ATOM    695  NH2 ARG A 425      -0.088   6.756  27.713  1.00 62.56           N1+
ATOM    696  CZ  ARG A 425      -0.476   7.131  26.497  1.00 62.66           C  
ATOM    697  N   HIS A 426       7.540   6.652  26.210  1.00 36.68           N  
ATOM    698  CA  HIS A 426       8.978   6.790  26.094  1.00 34.77           C  
ATOM    699  C   HIS A 426       9.586   8.139  26.542  1.00 32.70           C  
ATOM    700  CB  HIS A 426       9.373   6.442  24.651  1.00 34.52           C  
ATOM    701  O   HIS A 426      10.435   8.703  25.855  1.00 31.60           O  
ATOM    702  CG  HIS A 426       8.971   5.039  24.306  1.00 35.59           C  
ATOM    703  CD2 HIS A 426       9.539   3.864  24.666  1.00 36.29           C  
ATOM    704  ND1 HIS A 426       7.786   4.771  23.644  1.00 37.39           N  
ATOM    705  CE1 HIS A 426       7.701   3.451  23.575  1.00 37.44           C  
ATOM    706  NE2 HIS A 426       8.732   2.866  24.176  1.00 37.45           N  
ATOM    707  N   ILE A 427       9.183   8.602  27.722  1.00 31.58           N  
ATOM    708  CA  ILE A 427       9.761   9.769  28.371  1.00 31.13           C  
ATOM    709  C   ILE A 427      10.318   9.264  29.713  1.00 30.89           C  
ATOM    710  CB  ILE A 427       8.744  10.927  28.574  1.00 31.59           C  
ATOM    711  O   ILE A 427       9.638   8.486  30.401  1.00 31.31           O  
ATOM    712  CG1 ILE A 427       8.011  11.307  27.247  1.00 32.12           C  
ATOM    713  CG2 ILE A 427       9.434  12.149  29.225  1.00 31.52           C  
ATOM    714  CD1 ILE A 427       8.906  11.983  26.191  1.00 32.88           C  
ATOM    715  N   ILE A 428      11.564   9.653  30.063  1.00 29.89           N  
ATOM    716  CA  ILE A 428      12.212   9.237  31.314  1.00 29.98           C  
ATOM    717  C   ILE A 428      11.338   9.561  32.549  1.00 30.60           C  
ATOM    718  CB  ILE A 428      13.630   9.873  31.416  1.00 29.92           C  
ATOM    719  O   ILE A 428      10.662  10.593  32.582  1.00 30.33           O  
ATOM    720  CG1 ILE A 428      14.530   9.168  32.465  1.00 30.68           C  
ATOM    721  CG2 ILE A 428      13.557  11.385  31.659  1.00 29.84           C  
ATOM    722  CD1 ILE A 428      14.741   7.752  32.237  1.00 31.94           C  
ATOM    723  N   ARG A 429      11.331   8.669  33.548  1.00 31.05           N  
ATOM    724  CA  ARG A 429      10.556   8.894  34.766  1.00 32.42           C  
ATOM    725  C   ARG A 429      11.340   9.685  35.789  1.00 32.19           C  
ATOM    726  CB  ARG A 429      10.156   7.573  35.428  1.00 35.69           C  
ATOM    727  O   ARG A 429      12.413   9.252  36.223  1.00 31.95           O  
ATOM    728  CG  ARG A 429       8.843   7.014  34.967  1.00 43.01           C  
ATOM    729  CD  ARG A 429       7.861   6.925  36.135  1.00 50.21           C  
ATOM    730  NE  ARG A 429       6.633   6.201  35.781  1.00 56.58           N  
ATOM    731  NH1 ARG A 429       5.721   7.945  34.570  1.00 59.89           N  
ATOM    732  NH2 ARG A 429       4.560   5.982  34.793  1.00 61.31           N1+
ATOM    733  CZ  ARG A 429       5.635   6.711  35.059  1.00 60.43           C  
ATOM    734  N   LEU A 430      10.785  10.823  36.206  1.00 31.95           N  
ATOM    735  CA  LEU A 430      11.377  11.605  37.266  1.00 32.43           C  
ATOM    736  C   LEU A 430      10.741  10.984  38.518  1.00 33.66           C  
ATOM    737  CB  LEU A 430      10.975  13.082  37.125  1.00 32.54           C  
ATOM    738  O   LEU A 430       9.543  11.162  38.762  1.00 34.35           O  
ATOM    739  CG  LEU A 430      11.440  14.000  38.259  1.00 33.54           C  
ATOM    740  CD1 LEU A 430      12.943  14.153  38.252  1.00 33.80           C  
ATOM    741  CD2 LEU A 430      10.753  15.337  38.197  1.00 33.37           C  
ATOM    742  N   LEU A 431      11.497  10.145  39.232  1.00 33.34           N  
ATOM    743  CA  LEU A 431      10.986   9.480  40.426  1.00 33.36           C  
ATOM    744  C   LEU A 431      10.775  10.473  41.541  1.00 34.76           C  
ATOM    745  CB  LEU A 431      11.965   8.393  40.903  1.00 32.37           C  
ATOM    746  O   LEU A 431       9.784  10.373  42.261  1.00 35.54           O  
ATOM    747  CG  LEU A 431      12.229   7.251  39.930  1.00 32.37           C  
ATOM    748  CD1 LEU A 431      13.202   6.245  40.539  1.00 32.32           C  
ATOM    749  CD2 LEU A 431      10.924   6.556  39.524  1.00 32.20           C  
ATOM    750  N   SER A 432      11.686  11.447  41.676  1.00 35.06           N  
ATOM    751  CA  SER A 432      11.630  12.416  42.763  1.00 36.03           C  
ATOM    752  C   SER A 432      12.622  13.590  42.527  1.00 36.77           C  
ATOM    753  CB  SER A 432      11.946  11.690  44.070  1.00 37.15           C  
ATOM    754  O   SER A 432      13.465  13.519  41.649  1.00 36.76           O  
ATOM    755  OG  SER A 432      12.402  12.539  45.105  1.00 40.60           O  
ATOM    756  N   SER A 433      12.504  14.663  43.304  1.00 37.41           N  
ATOM    757  CA  SER A 433      13.415  15.798  43.244  1.00 38.51           C  
ATOM    758  C   SER A 433      13.704  16.243  44.684  1.00 39.66           C  
ATOM    759  CB  SER A 433      12.821  16.941  42.427  1.00 40.04           C  
ATOM    760  O   SER A 433      12.785  16.289  45.501  1.00 39.98           O  
ATOM    761  OG  SER A 433      11.841  17.655  43.162  1.00 43.35           O  
ATOM    762  N   ILE A 434      14.973  16.524  45.016  1.00 40.04           N  
ATOM    763  CA  ILE A 434      15.332  16.912  46.382  1.00 40.98           C  
ATOM    764  C   ILE A 434      16.270  18.116  46.430  1.00 41.76           C  
ATOM    765  CB  ILE A 434      15.964  15.700  47.142  1.00 41.66           C  
ATOM    766  O   ILE A 434      16.933  18.437  45.448  1.00 41.71           O  
ATOM    767  CG1 ILE A 434      17.224  15.191  46.431  1.00 42.63           C  
ATOM    768  CG2 ILE A 434      14.961  14.572  47.377  1.00 42.14           C  
ATOM    769  CD1 ILE A 434      18.020  14.202  47.231  1.00 44.33           C  
ATOM    770  N   LYS A 435      16.339  18.779  47.582  1.00 42.40           N  
ATOM    771  CA  LYS A 435      17.284  19.869  47.794  1.00 43.06           C  
ATOM    772  C   LYS A 435      18.325  19.277  48.722  1.00 43.21           C  
ATOM    773  CB  LYS A 435      16.599  21.103  48.413  1.00 45.94           C  
ATOM    774  O   LYS A 435      17.966  18.766  49.780  1.00 43.81           O  
ATOM    775  CG  LYS A 435      15.870  21.964  47.363  1.00 52.51           C  
ATOM    776  CD  LYS A 435      15.350  23.306  47.914  1.00 58.70           C  
ATOM    777  CE  LYS A 435      14.793  24.197  46.820  1.00 63.07           C  
ATOM    778  NZ  LYS A 435      14.664  25.622  47.249  1.00 65.42           N1+
ATOM    779  N   TYR A 436      19.596  19.256  48.305  1.00 42.52           N  
ATOM    780  CA  TYR A 436      20.654  18.659  49.117  1.00 42.48           C  
ATOM    781  C   TYR A 436      21.973  19.453  49.005  1.00 41.59           C  
ATOM    782  CB  TYR A 436      20.835  17.181  48.717  1.00 42.84           C  
ATOM    783  O   TYR A 436      22.497  19.601  47.901  1.00 41.11           O  
ATOM    784  CG  TYR A 436      22.062  16.510  49.306  1.00 44.20           C  
ATOM    785  CD2 TYR A 436      23.190  16.279  48.532  1.00 45.20           C  
ATOM    786  CD1 TYR A 436      22.075  16.068  50.618  1.00 45.37           C  
ATOM    787  CE2 TYR A 436      24.308  15.651  49.057  1.00 46.48           C  
ATOM    788  CE1 TYR A 436      23.195  15.450  51.160  1.00 46.73           C  
ATOM    789  OH  TYR A 436      25.427  14.635  50.897  1.00 50.07           O  
ATOM    790  CZ  TYR A 436      24.307  15.234  50.372  1.00 47.88           C  
ATOM    791  N   LYS A 437      22.484  19.984  50.148  1.00 41.06           N  
ATOM    792  CA  LYS A 437      23.725  20.771  50.224  1.00 40.99           C  
ATOM    793  C   LYS A 437      23.739  21.957  49.234  1.00 40.84           C  
ATOM    794  CB  LYS A 437      24.972  19.877  50.007  1.00 42.55           C  
ATOM    795  O   LYS A 437      24.752  22.186  48.579  1.00 40.89           O  
ATOM    796  CG  LYS A 437      25.024  18.635  50.868  1.00 45.99           C  
ATOM    797  CD  LYS A 437      25.658  18.884  52.206  1.00 51.55           C  
ATOM    798  CE  LYS A 437      26.175  17.604  52.826  1.00 55.93           C  
ATOM    799  NZ  LYS A 437      27.311  17.041  52.040  1.00 58.07           N1+
ATOM    800  N   ASN A 438      22.611  22.684  49.122  1.00 40.48           N  
ATOM    801  CA  ASN A 438      22.403  23.834  48.226  1.00 40.68           C  
ATOM    802  C   ASN A 438      22.231  23.454  46.741  1.00 38.93           C  
ATOM    803  CB  ASN A 438      23.491  24.910  48.391  1.00 43.61           C  
ATOM    804  O   ASN A 438      22.271  24.332  45.879  1.00 39.08           O  
ATOM    805  CG  ASN A 438      23.607  25.424  49.809  1.00 50.11           C  
ATOM    806  ND2 ASN A 438      22.506  25.969  50.333  1.00 51.16           N  
ATOM    807  OD1 ASN A 438      24.674  25.339  50.452  1.00 52.33           O  
ATOM    808  N   HIS A 439      22.008  22.167  46.440  1.00 37.13           N  
ATOM    809  CA  HIS A 439      21.831  21.723  45.062  1.00 35.59           C  
ATOM    810  C   HIS A 439      20.478  21.096  44.849  1.00 34.88           C  
ATOM    811  CB  HIS A 439      22.887  20.671  44.677  1.00 35.22           C  
ATOM    812  O   HIS A 439      20.090  20.217  45.607  1.00 35.46           O  
ATOM    813  CG  HIS A 439      24.293  21.153  44.746  1.00 36.08           C  
ATOM    814  CD2 HIS A 439      25.186  21.063  45.755  1.00 36.66           C  
ATOM    815  ND1 HIS A 439      24.893  21.780  43.674  1.00 37.49           N  
ATOM    816  CE1 HIS A 439      26.115  22.077  44.077  1.00 37.56           C  
ATOM    817  NE2 HIS A 439      26.328  21.678  45.325  1.00 37.58           N  
ATOM    818  N   LEU A 440      19.803  21.466  43.770  1.00 33.91           N  
ATOM    819  CA  LEU A 440      18.564  20.810  43.383  1.00 33.83           C  
ATOM    820  C   LEU A 440      19.009  19.498  42.667  1.00 33.25           C  
ATOM    821  CB  LEU A 440      17.766  21.737  42.442  1.00 33.76           C  
ATOM    822  O   LEU A 440      19.908  19.530  41.826  1.00 33.24           O  
ATOM    823  CG  LEU A 440      16.354  21.294  42.037  1.00 34.46           C  
ATOM    824  CD1 LEU A 440      15.475  21.037  43.243  1.00 34.37           C  
ATOM    825  CD2 LEU A 440      15.712  22.329  41.126  1.00 35.00           C  
ATOM    826  N   CYS A 441      18.453  18.351  43.073  1.00 32.38           N  
ATOM    827  CA  CYS A 441      18.788  17.029  42.537  1.00 31.79           C  
ATOM    828  C   CYS A 441      17.549  16.401  41.899  1.00 30.85           C  
ATOM    829  CB  CYS A 441      19.354  16.126  43.634  1.00 33.07           C  
ATOM    830  O   CYS A 441      16.474  16.456  42.483  1.00 31.20           O  
ATOM    831  SG  CYS A 441      20.675  16.877  44.620  1.00 38.60           S  
ATOM    832  N   LEU A 442      17.690  15.799  40.718  1.00 29.65           N  
ATOM    833  CA  LEU A 442      16.580  15.162  40.004  1.00 28.97           C  
ATOM    834  C   LEU A 442      16.867  13.675  39.982  1.00 28.10           C  
ATOM    835  CB  LEU A 442      16.474  15.687  38.546  1.00 28.86           C  
ATOM    836  O   LEU A 442      17.873  13.269  39.422  1.00 27.86           O  
ATOM    837  CG  LEU A 442      15.777  17.037  38.312  1.00 30.09           C  
ATOM    838  CD1 LEU A 442      16.601  18.200  38.846  1.00 30.63           C  
ATOM    839  CD2 LEU A 442      15.505  17.264  36.831  1.00 29.81           C  
ATOM    840  N   VAL A 443      15.999  12.870  40.578  1.00 27.78           N  
ATOM    841  CA  VAL A 443      16.173  11.414  40.688  1.00 27.72           C  
ATOM    842  C   VAL A 443      15.419  10.705  39.587  1.00 28.10           C  
ATOM    843  CB  VAL A 443      15.717  10.885  42.074  1.00 27.63           C  
ATOM    844  O   VAL A 443      14.210  10.821  39.526  1.00 28.66           O  
ATOM    845  CG1 VAL A 443      16.113   9.415  42.255  1.00 27.44           C  
ATOM    846  CG2 VAL A 443      16.266  11.754  43.208  1.00 27.59           C  
ATOM    847  N   PHE A 444      16.108   9.939  38.755  1.00 27.72           N  
ATOM    848  CA  PHE A 444      15.507   9.249  37.618  1.00 27.96           C  
ATOM    849  C   PHE A 444      15.569   7.748  37.750  1.00 29.35           C  
ATOM    850  CB  PHE A 444      16.278   9.620  36.319  1.00 26.68           C  
ATOM    851  O   PHE A 444      16.533   7.214  38.296  1.00 29.51           O  
ATOM    852  CG  PHE A 444      16.142  11.064  35.919  1.00 26.04           C  
ATOM    853  CD1 PHE A 444      14.987  11.526  35.320  1.00 26.34           C  
ATOM    854  CD2 PHE A 444      17.147  11.971  36.196  1.00 26.34           C  
ATOM    855  CE1 PHE A 444      14.839  12.874  35.006  1.00 27.19           C  
ATOM    856  CE2 PHE A 444      17.009  13.313  35.854  1.00 26.89           C  
ATOM    857  CZ  PHE A 444      15.849  13.759  35.279  1.00 26.63           C  
ATOM    858  N   GLU A 445      14.625   7.050  37.090  1.00 29.90           N  
ATOM    859  CA  GLU A 445      14.646   5.589  36.993  1.00 30.41           C  
ATOM    860  C   GLU A 445      15.927   5.193  36.228  1.00 30.86           C  
ATOM    861  CB  GLU A 445      13.399   5.086  36.249  1.00 31.93           C  
ATOM    862  O   GLU A 445      16.345   5.919  35.325  1.00 31.25           O  
ATOM    863  CG  GLU A 445      13.332   5.606  34.823  1.00 35.60           C  
ATOM    864  CD  GLU A 445      12.204   5.085  33.957  1.00 39.92           C  
ATOM    865  OE1 GLU A 445      11.845   5.794  32.992  1.00 39.17           O  
ATOM    866  OE2 GLU A 445      11.667   3.991  34.247  1.00 42.98           O1-
ATOM    867  N   TRP A 446      16.572   4.092  36.629  1.00 30.56           N  
ATOM    868  CA  TRP A 446      17.828   3.641  36.051  1.00 30.34           C  
ATOM    869  C   TRP A 446      17.777   3.180  34.595  1.00 31.09           C  
ATOM    870  CB  TRP A 446      18.436   2.523  36.911  1.00 30.07           C  
ATOM    871  O   TRP A 446      16.989   2.306  34.243  1.00 32.39           O  
ATOM    872  CG  TRP A 446      19.725   1.994  36.353  1.00 30.03           C  
ATOM    873  CD1 TRP A 446      19.914   0.809  35.701  1.00 30.66           C  
ATOM    874  CD2 TRP A 446      20.958   2.720  36.237  1.00 29.59           C  
ATOM    875  CE2 TRP A 446      21.861   1.902  35.526  1.00 30.33           C  
ATOM    876  CE3 TRP A 446      21.385   3.983  36.670  1.00 29.53           C  
ATOM    877  NE1 TRP A 446      21.204   0.734  35.224  1.00 30.69           N  
ATOM    878  CH2 TRP A 446      23.560   3.532  35.720  1.00 30.56           C  
ATOM    879  CZ2 TRP A 446      23.186   2.280  35.307  1.00 30.74           C  
ATOM    880  CZ3 TRP A 446      22.671   4.382  36.382  1.00 30.11           C  
ATOM    881  N   MET A 447      18.690   3.689  33.777  1.00 30.40           N  
ATOM    882  CA  MET A 447      18.822   3.282  32.384  1.00 30.80           C  
ATOM    883  C   MET A 447      20.284   2.880  32.103  1.00 31.17           C  
ATOM    884  CB  MET A 447      18.368   4.406  31.442  1.00 31.38           C  
ATOM    885  O   MET A 447      21.208   3.396  32.737  1.00 31.76           O  
ATOM    886  CG  MET A 447      16.901   4.767  31.604  1.00 33.22           C  
ATOM    887  SD  MET A 447      15.752   3.552  30.900  1.00 35.43           S  
ATOM    888  CE  MET A 447      15.751   4.076  29.267  1.00 33.61           C  
ATOM    889  N   TRP A 448      20.488   1.945  31.176  1.00 30.61           N  
ATOM    890  CA  TRP A 448      21.810   1.444  30.812  1.00 30.81           C  
ATOM    891  C   TRP A 448      22.756   2.548  30.331  1.00 30.61           C  
ATOM    892  CB  TRP A 448      21.657   0.356  29.729  1.00 30.85           C  
ATOM    893  O   TRP A 448      23.957   2.520  30.608  1.00 30.80           O  
ATOM    894  CG  TRP A 448      22.937  -0.167  29.160  1.00 31.07           C  
ATOM    895  CD1 TRP A 448      23.714  -1.165  29.667  1.00 32.08           C  
ATOM    896  CD2 TRP A 448      23.574   0.264  27.951  1.00 31.35           C  
ATOM    897  CE2 TRP A 448      24.756  -0.491  27.806  1.00 32.38           C  
ATOM    898  CE3 TRP A 448      23.283   1.245  26.998  1.00 31.97           C  
ATOM    899  NE1 TRP A 448      24.831  -1.340  28.882  1.00 32.64           N  
ATOM    900  CH2 TRP A 448      25.290   0.628  25.793  1.00 33.07           C  
ATOM    901  CZ2 TRP A 448      25.612  -0.337  26.714  1.00 32.92           C  
ATOM    902  CZ3 TRP A 448      24.141   1.411  25.926  1.00 32.84           C  
ATOM    903  N   GLY A 449      22.213   3.488  29.579  1.00 29.94           N  
ATOM    904  CA  GLY A 449      22.984   4.581  29.006  1.00 29.63           C  
ATOM    905  C   GLY A 449      22.232   5.264  27.886  1.00 29.40           C  
ATOM    906  O   GLY A 449      21.040   5.021  27.703  1.00 29.17           O  
ATOM    907  N   ASN A 450      22.908   6.137  27.137  1.00 29.43           N  
ATOM    908  CA  ASN A 450      22.261   6.838  26.020  1.00 29.85           C  
ATOM    909  C   ASN A 450      22.596   6.187  24.665  1.00 29.75           C  
ATOM    910  CB  ASN A 450      22.549   8.356  26.046  1.00 30.68           C  
ATOM    911  O   ASN A 450      23.396   5.253  24.613  1.00 29.95           O  
ATOM    912  CG  ASN A 450      24.008   8.700  25.987  1.00 33.19           C  
ATOM    913  ND2 ASN A 450      24.380   9.859  26.495  1.00 33.55           N  
ATOM    914  OD1 ASN A 450      24.820   7.936  25.492  1.00 34.91           O  
ATOM    915  N   LEU A 451      21.961   6.652  23.581  1.00 29.28           N  
ATOM    916  CA  LEU A 451      22.190   6.083  22.254  1.00 29.27           C  
ATOM    917  C   LEU A 451      23.551   6.437  21.661  1.00 29.50           C  
ATOM    918  CB  LEU A 451      21.049   6.434  21.291  1.00 29.02           C  
ATOM    919  O   LEU A 451      23.993   5.769  20.733  1.00 29.84           O  
ATOM    920  CG  LEU A 451      19.684   5.857  21.666  1.00 30.43           C  
ATOM    921  CD1 LEU A 451      18.655   6.230  20.645  1.00 31.23           C  
ATOM    922  CD2 LEU A 451      19.727   4.336  21.791  1.00 30.87           C  
ATOM    923  N   ARG A 452      24.225   7.448  22.207  1.00 29.60           N  
ATOM    924  CA  ARG A 452      25.576   7.851  21.822  1.00 30.31           C  
ATOM    925  C   ARG A 452      26.536   6.726  22.282  1.00 30.65           C  
ATOM    926  CB  ARG A 452      25.912   9.193  22.521  1.00 32.02           C  
ATOM    927  O   ARG A 452      27.369   6.269  21.506  1.00 30.42           O  
ATOM    928  CG  ARG A 452      27.345   9.724  22.349  1.00 36.99           C  
ATOM    929  CD  ARG A 452      27.813   9.847  20.911  1.00 42.78           C  
ATOM    930  NE  ARG A 452      26.786  10.387  20.012  1.00 48.88           N  
ATOM    931  NH1 ARG A 452      27.673  12.513  19.961  1.00 55.00           N  
ATOM    932  NH2 ARG A 452      25.745  12.051  18.812  1.00 52.52           N1+
ATOM    933  CZ  ARG A 452      26.734  11.647  19.597  1.00 53.02           C  
ATOM    934  N   ILE A 453      26.370   6.247  23.528  1.00 30.90           N  
ATOM    935  CA  ILE A 453      27.184   5.169  24.071  1.00 31.56           C  
ATOM    936  C   ILE A 453      26.906   3.871  23.318  1.00 32.14           C  
ATOM    937  CB  ILE A 453      26.965   5.033  25.607  1.00 31.94           C  
ATOM    938  O   ILE A 453      27.844   3.126  23.045  1.00 32.94           O  
ATOM    939  CG1 ILE A 453      27.623   6.198  26.355  1.00 32.52           C  
ATOM    940  CG2 ILE A 453      27.455   3.686  26.155  1.00 32.40           C  
ATOM    941  CD1 ILE A 453      27.073   6.378  27.732  1.00 33.45           C  
ATOM    942  N   ALA A 454      25.639   3.606  22.969  1.00 31.47           N  
ATOM    943  CA  ALA A 454      25.277   2.390  22.239  1.00 32.02           C  
ATOM    944  C   ALA A 454      25.894   2.394  20.838  1.00 32.63           C  
ATOM    945  CB  ALA A 454      23.759   2.251  22.147  1.00 31.92           C  
ATOM    946  O   ALA A 454      26.282   1.342  20.352  1.00 32.96           O  
ATOM    947  N   LEU A 455      25.975   3.561  20.196  1.00 32.68           N  
ATOM    948  CA  LEU A 455      26.562   3.696  18.869  0.50 33.44           C  
ATOM    949  C   LEU A 455      28.077   3.410  18.969  1.00 34.43           C  
ATOM    950  CB  LEU A 455      26.300   5.131  18.383  0.50 33.34           C  
ATOM    951  O   LEU A 455      28.629   2.685  18.154  1.00 34.48           O  
ATOM    952  CG  LEU A 455      26.160   5.402  16.894  0.50 34.65           C  
ATOM    953  CD1 LEU A 455      25.143   4.481  16.246  0.50 35.44           C  
ATOM    954  CD2 LEU A 455      25.777   6.857  16.656  0.50 34.75           C  
ATOM    955  N   LYS A 456      28.730   3.963  19.991  1.00 35.86           N  
ATOM    956  CA  LYS A 456      30.151   3.809  20.271  1.00 37.80           C  
ATOM    957  C   LYS A 456      30.504   2.354  20.633  1.00 38.70           C  
ATOM    958  CB  LYS A 456      30.530   4.776  21.405  1.00 40.78           C  
ATOM    959  O   LYS A 456      31.505   1.822  20.162  1.00 39.06           O  
ATOM    960  CG  LYS A 456      31.986   4.769  21.816  1.00 47.02           C  
ATOM    961  CD  LYS A 456      32.256   5.859  22.869  1.00 54.20           C  
ATOM    962  CE  LYS A 456      31.449   5.703  24.150  1.00 59.06           C  
ATOM    963  NZ  LYS A 456      31.583   6.894  25.036  1.00 61.56           N1+
ATOM    964  N   LYS A 457      29.659   1.694  21.418  1.00 39.20           N  
ATOM    965  CA  LYS A 457      29.890   0.310  21.818  1.00 40.19           C  
ATOM    966  C   LYS A 457      29.465  -0.756  20.792  1.00 40.19           C  
ATOM    967  CB  LYS A 457      29.205   0.013  23.160  1.00 43.06           C  
ATOM    968  O   LYS A 457      30.145  -1.776  20.682  1.00 40.99           O  
ATOM    969  CG  LYS A 457      30.006   0.451  24.374  1.00 48.32           C  
ATOM    970  CD  LYS A 457      29.376  -0.079  25.656  1.00 54.31           C  
ATOM    971  CE  LYS A 457      29.392  -1.590  25.755  1.00 59.64           C  
ATOM    972  NZ  LYS A 457      30.702  -2.107  26.253  1.00 62.67           N1+
ATOM    973  N   TYR A 458      28.328  -0.576  20.104  1.00 39.03           N  
ATOM    974  CA  TYR A 458      27.810  -1.617  19.215  1.00 38.91           C  
ATOM    975  C   TYR A 458      27.799  -1.281  17.742  1.00 37.21           C  
ATOM    976  CB  TYR A 458      26.405  -2.055  19.658  1.00 40.03           C  
ATOM    977  O   TYR A 458      27.595  -2.179  16.933  1.00 37.57           O  
ATOM    978  CG  TYR A 458      26.400  -2.545  21.091  1.00 42.81           C  
ATOM    979  CD1 TYR A 458      26.930  -3.784  21.423  1.00 44.62           C  
ATOM    980  CD2 TYR A 458      25.947  -1.734  22.124  1.00 44.33           C  
ATOM    981  CE1 TYR A 458      26.974  -4.220  22.742  1.00 46.17           C  
ATOM    982  CE2 TYR A 458      25.987  -2.157  23.444  1.00 45.84           C  
ATOM    983  OH  TYR A 458      26.565  -3.824  25.062  1.00 50.00           O  
ATOM    984  CZ  TYR A 458      26.502  -3.403  23.752  1.00 47.51           C  
ATOM    985  N   GLY A 459      28.034  -0.022  17.395  1.00 35.43           N  
ATOM    986  CA  GLY A 459      28.029   0.440  16.013  1.00 34.08           C  
ATOM    987  C   GLY A 459      29.161  -0.084  15.158  1.00 32.84           C  
ATOM    988  O   GLY A 459      29.006  -0.186  13.937  1.00 32.66           O  
ATOM    989  N   ASN A 460      30.321  -0.379  15.776  1.00 31.85           N  
ATOM    990  CA  ASN A 460      31.520  -0.863  15.065  1.00 31.61           C  
ATOM    991  C   ASN A 460      32.054   0.152  14.045  1.00 31.67           C  
ATOM    992  CB  ASN A 460      31.267  -2.217  14.417  1.00 32.23           C  
ATOM    993  O   ASN A 460      32.583  -0.225  12.993  1.00 31.86           O  
ATOM    994  CG  ASN A 460      32.493  -3.060  14.305  1.00 34.74           C  
ATOM    995  ND2 ASN A 460      32.538  -3.881  13.280  1.00 34.53           N  
ATOM    996  OD1 ASN A 460      33.415  -2.974  15.122  1.00 36.45           O  
ATOM    997  N   GLY A 461      31.909   1.434  14.373  1.00 31.38           N  
ATOM    998  CA  GLY A 461      32.304   2.533  13.505  1.00 31.65           C  
ATOM    999  C   GLY A 461      31.180   3.039  12.618  1.00 31.81           C  
ATOM   1000  O   GLY A 461      31.351   4.029  11.909  1.00 32.46           O  
ATOM   1001  N   HIS A 462      30.036   2.360  12.612  1.00 31.21           N  
ATOM   1002  CA  HIS A 462      28.906   2.743  11.781  1.00 31.23           C  
ATOM   1003  C   HIS A 462      27.613   2.708  12.633  1.00 30.36           C  
ATOM   1004  CB  HIS A 462      28.888   1.943  10.447  1.00 32.49           C  
ATOM   1005  O   HIS A 462      27.680   3.104  13.791  1.00 29.97           O  
ATOM   1006  CG  HIS A 462      30.017   2.364   9.547  1.00 35.01           C  
ATOM   1007  CD2 HIS A 462      30.216   3.548   8.912  1.00 36.03           C  
ATOM   1008  ND1 HIS A 462      31.142   1.574   9.377  1.00 36.42           N  
ATOM   1009  CE1 HIS A 462      31.963   2.279   8.615  1.00 37.08           C  
ATOM   1010  NE2 HIS A 462      31.445   3.473   8.305  1.00 36.91           N  
ATOM   1011  N   GLY A 463      26.465   2.349  12.069  1.00 30.05           N  
ATOM   1012  CA  GLY A 463      25.201   2.446  12.779  1.00 30.04           C  
ATOM   1013  C   GLY A 463      24.734   1.213  13.505  1.00 30.36           C  
ATOM   1014  O   GLY A 463      25.370   0.164  13.452  1.00 30.97           O  
ATOM   1015  N   LEU A 464      23.627   1.350  14.219  1.00 29.70           N  
ATOM   1016  CA  LEU A 464      23.013   0.231  14.904  1.00 29.95           C  
ATOM   1017  C   LEU A 464      22.361  -0.701  13.844  1.00 30.55           C  
ATOM   1018  CB  LEU A 464      21.993   0.754  15.929  1.00 29.77           C  
ATOM   1019  O   LEU A 464      22.261  -0.325  12.659  1.00 30.34           O  
ATOM   1020  CG  LEU A 464      22.568   1.746  16.971  1.00 30.99           C  
ATOM   1021  CD1 LEU A 464      21.489   2.216  17.954  1.00 31.48           C  
ATOM   1022  CD2 LEU A 464      23.732   1.135  17.751  1.00 31.47           C  
ATOM   1023  N   ASN A 465      21.986  -1.928  14.239  1.00 30.94           N  
ATOM   1024  CA  ASN A 465      21.394  -2.853  13.271  1.00 32.14           C  
ATOM   1025  C   ASN A 465      20.032  -2.341  12.770  1.00 32.86           C  
ATOM   1026  CB  ASN A 465      21.353  -4.284  13.792  1.00 33.34           C  
ATOM   1027  O   ASN A 465      19.451  -1.426  13.364  1.00 32.80           O  
ATOM   1028  CG  ASN A 465      20.511  -4.467  15.009  1.00 36.36           C  
ATOM   1029  ND2 ASN A 465      21.110  -4.933  16.079  1.00 37.15           N  
ATOM   1030  OD1 ASN A 465      19.313  -4.229  14.998  1.00 38.01           O  
ATOM   1031  N   ALA A 466      19.548  -2.894  11.655  1.00 33.27           N  
ATOM   1032  CA  ALA A 466      18.293  -2.447  11.063  1.00 33.88           C  
ATOM   1033  C   ALA A 466      17.059  -2.612  11.969  1.00 33.84           C  
ATOM   1034  CB  ALA A 466      18.073  -3.136   9.719  1.00 34.58           C  
ATOM   1035  O   ALA A 466      16.106  -1.844  11.839  1.00 34.15           O  
ATOM   1036  N   THR A 467      17.078  -3.591  12.877  1.00 33.51           N  
ATOM   1037  CA  THR A 467      15.967  -3.869  13.773  1.00 34.13           C  
ATOM   1038  C   THR A 467      15.922  -2.855  14.918  1.00 33.34           C  
ATOM   1039  CB  THR A 467      16.012  -5.345  14.205  1.00 36.66           C  
ATOM   1040  O   THR A 467      14.863  -2.302  15.189  1.00 33.21           O  
ATOM   1041  CG2 THR A 467      15.106  -5.649  15.397  1.00 37.13           C  
ATOM   1042  OG1 THR A 467      15.572  -6.123  13.086  1.00 38.76           O  
ATOM   1043  N   ALA A 468      17.070  -2.567  15.543  1.00 32.69           N  
ATOM   1044  CA  ALA A 468      17.161  -1.564  16.607  1.00 32.33           C  
ATOM   1045  C   ALA A 468      16.779  -0.183  16.051  1.00 32.07           C  
ATOM   1046  CB  ALA A 468      18.559  -1.537  17.204  1.00 31.79           C  
ATOM   1047  O   ALA A 468      15.918   0.465  16.625  1.00 32.39           O  
ATOM   1048  N   VAL A 469      17.290   0.200  14.876  1.00 31.36           N  
ATOM   1049  CA  VAL A 469      16.942   1.480  14.248  1.00 31.68           C  
ATOM   1050  C   VAL A 469      15.429   1.622  14.044  1.00 32.29           C  
ATOM   1051  CB  VAL A 469      17.754   1.714  12.938  1.00 32.33           C  
ATOM   1052  O   VAL A 469      14.860   2.643  14.401  1.00 32.41           O  
ATOM   1053  CG1 VAL A 469      17.188   2.864  12.100  1.00 32.21           C  
ATOM   1054  CG2 VAL A 469      19.233   1.946  13.251  1.00 32.80           C  
ATOM   1055  N   HIS A 470      14.773   0.566  13.550  1.00 32.57           N  
ATOM   1056  CA  HIS A 470      13.332   0.546  13.321  1.00 33.09           C  
ATOM   1057  C   HIS A 470      12.558   0.661  14.628  1.00 33.43           C  
ATOM   1058  CB  HIS A 470      12.933  -0.733  12.568  1.00 34.18           C  
ATOM   1059  O   HIS A 470      11.594   1.412  14.702  1.00 33.68           O  
ATOM   1060  CG  HIS A 470      11.474  -0.819  12.250  1.00 36.49           C  
ATOM   1061  CD2 HIS A 470      10.822  -0.505  11.108  1.00 37.94           C  
ATOM   1062  ND1 HIS A 470      10.561  -1.293  13.170  1.00 38.34           N  
ATOM   1063  CE1 HIS A 470       9.382  -1.237  12.572  1.00 39.13           C  
ATOM   1064  NE2 HIS A 470       9.488  -0.785  11.326  1.00 39.39           N  
ATOM   1065  N   CYS A 471      12.983  -0.090  15.649  1.00 33.33           N  
ATOM   1066  CA  CYS A 471      12.377  -0.082  16.966  1.00 33.92           C  
ATOM   1067  C   CYS A 471      12.482   1.309  17.593  1.00 34.07           C  
ATOM   1068  CB  CYS A 471      13.029  -1.144  17.853  1.00 34.59           C  
ATOM   1069  O   CYS A 471      11.479   1.862  18.023  1.00 34.50           O  
ATOM   1070  SG  CYS A 471      12.451  -1.131  19.573  1.00 39.76           S  
ATOM   1071  N   TYR A 472      13.693   1.875  17.634  1.00 33.31           N  
ATOM   1072  CA  TYR A 472      13.932   3.167  18.254  1.00 32.58           C  
ATOM   1073  C   TYR A 472      13.310   4.321  17.488  1.00 32.12           C  
ATOM   1074  CB  TYR A 472      15.436   3.402  18.492  1.00 32.21           C  
ATOM   1075  O   TYR A 472      12.897   5.289  18.110  1.00 32.48           O  
ATOM   1076  CG  TYR A 472      16.131   2.329  19.305  1.00 32.57           C  
ATOM   1077  CD1 TYR A 472      15.421   1.514  20.177  1.00 33.63           C  
ATOM   1078  CD2 TYR A 472      17.495   2.115  19.184  1.00 33.20           C  
ATOM   1079  CE1 TYR A 472      16.043   0.487  20.875  1.00 34.56           C  
ATOM   1080  CE2 TYR A 472      18.137   1.112  19.906  1.00 34.13           C  
ATOM   1081  OH  TYR A 472      18.035  -0.689  21.474  1.00 36.64           O  
ATOM   1082  CZ  TYR A 472      17.407   0.293  20.743  1.00 35.23           C  
ATOM   1083  N   THR A 473      13.218   4.231  16.158  1.00 31.37           N  
ATOM   1084  CA  THR A 473      12.614   5.301  15.361  1.00 31.45           C  
ATOM   1085  C   THR A 473      11.142   5.452  15.723  1.00 32.19           C  
ATOM   1086  CB  THR A 473      12.832   5.058  13.870  1.00 32.14           C  
ATOM   1087  O   THR A 473      10.696   6.557  16.032  1.00 32.22           O  
ATOM   1088  CG2 THR A 473      12.140   6.085  13.005  1.00 32.09           C  
ATOM   1089  OG1 THR A 473      14.241   5.047  13.608  1.00 32.55           O  
ATOM   1090  N   LYS A 474      10.429   4.315  15.792  1.00 32.60           N  
ATOM   1091  CA  LYS A 474       9.024   4.232  16.167  1.00 33.39           C  
ATOM   1092  C   LYS A 474       8.789   4.760  17.583  1.00 32.73           C  
ATOM   1093  CB  LYS A 474       8.531   2.770  16.070  1.00 37.00           C  
ATOM   1094  O   LYS A 474       7.889   5.568  17.794  1.00 32.96           O  
ATOM   1095  CG  LYS A 474       7.016   2.636  16.273  1.00 43.10           C  
ATOM   1096  CD  LYS A 474       6.573   1.194  16.443  1.00 50.30           C  
ATOM   1097  CE  LYS A 474       6.625   0.427  15.139  1.00 56.64           C  
ATOM   1098  NZ  LYS A 474       6.354  -1.034  15.329  1.00 60.45           N1+
ATOM   1099  N   GLN A 475       9.595   4.309  18.546  1.00 31.71           N  
ATOM   1100  CA  GLN A 475       9.476   4.723  19.937  1.00 31.20           C  
ATOM   1101  C   GLN A 475       9.786   6.208  20.125  1.00 30.96           C  
ATOM   1102  CB  GLN A 475      10.394   3.876  20.809  1.00 31.72           C  
ATOM   1103  O   GLN A 475       9.162   6.858  20.959  1.00 31.91           O  
ATOM   1104  CG  GLN A 475       9.939   2.433  20.895  1.00 33.19           C  
ATOM   1105  CD  GLN A 475      10.787   1.590  21.827  1.00 34.22           C  
ATOM   1106  NE2 GLN A 475      10.356   0.376  22.065  1.00 34.24           N  
ATOM   1107  OE1 GLN A 475      11.832   2.003  22.326  1.00 34.55           O  
ATOM   1108  N   LEU A 476      10.717   6.748  19.340  1.00 29.98           N  
ATOM   1109  CA  LEU A 476      11.071   8.166  19.377  1.00 29.42           C  
ATOM   1110  C   LEU A 476       9.912   9.009  18.864  1.00 29.21           C  
ATOM   1111  CB  LEU A 476      12.311   8.421  18.514  1.00 29.37           C  
ATOM   1112  O   LEU A 476       9.635  10.065  19.432  1.00 29.83           O  
ATOM   1113  CG  LEU A 476      12.880   9.846  18.524  1.00 30.00           C  
ATOM   1114  CD1 LEU A 476      13.176  10.316  19.972  1.00 30.08           C  
ATOM   1115  CD2 LEU A 476      14.144   9.937  17.640  1.00 29.37           C  
ATOM   1116  N   PHE A 477       9.227   8.550  17.800  1.00 28.16           N  
ATOM   1117  CA  PHE A 477       8.109   9.308  17.261  1.00 28.47           C  
ATOM   1118  C   PHE A 477       6.858   9.208  18.183  1.00 29.08           C  
ATOM   1119  CB  PHE A 477       7.833   8.966  15.783  1.00 28.43           C  
ATOM   1120  O   PHE A 477       6.050  10.138  18.206  1.00 29.67           O  
ATOM   1121  CG  PHE A 477       8.749   9.748  14.868  1.00 29.34           C  
ATOM   1122  CD1 PHE A 477       8.586  11.115  14.700  1.00 30.39           C  
ATOM   1123  CD2 PHE A 477       9.813   9.132  14.232  1.00 30.42           C  
ATOM   1124  CE1 PHE A 477       9.455  11.845  13.898  1.00 31.42           C  
ATOM   1125  CE2 PHE A 477      10.684   9.863  13.420  1.00 31.60           C  
ATOM   1126  CZ  PHE A 477      10.498  11.213  13.251  1.00 31.51           C  
ATOM   1127  N   ILE A 478       6.755   8.150  19.004  1.00 28.65           N  
ATOM   1128  CA  ILE A 478       5.688   8.014  20.004  1.00 28.66           C  
ATOM   1129  C   ILE A 478       5.917   9.090  21.082  1.00 28.51           C  
ATOM   1130  CB  ILE A 478       5.682   6.581  20.610  1.00 29.02           C  
ATOM   1131  O   ILE A 478       4.979   9.772  21.476  1.00 28.71           O  
ATOM   1132  CG1 ILE A 478       5.075   5.556  19.638  1.00 29.84           C  
ATOM   1133  CG2 ILE A 478       4.987   6.523  21.987  1.00 29.39           C  
ATOM   1134  CD1 ILE A 478       5.281   4.090  20.137  1.00 30.87           C  
ATOM   1135  N   ALA A 479       7.171   9.260  21.523  1.00 28.41           N  
ATOM   1136  CA  ALA A 479       7.539  10.288  22.493  1.00 28.63           C  
ATOM   1137  C   ALA A 479       7.247  11.698  21.938  1.00 29.05           C  
ATOM   1138  CB  ALA A 479       9.015  10.167  22.865  1.00 27.74           C  
ATOM   1139  O   ALA A 479       6.756  12.536  22.688  1.00 29.35           O  
ATOM   1140  N   LEU A 480       7.519  11.952  20.639  1.00 28.75           N  
ATOM   1141  CA  LEU A 480       7.275  13.270  20.047  1.00 29.64           C  
ATOM   1142  C   LEU A 480       5.786  13.564  19.993  1.00 30.66           C  
ATOM   1143  CB  LEU A 480       7.857  13.406  18.616  1.00 29.99           C  
ATOM   1144  O   LEU A 480       5.373  14.690  20.246  1.00 30.57           O  
ATOM   1145  CG  LEU A 480       9.350  13.294  18.335  1.00 31.46           C  
ATOM   1146  CD1 LEU A 480       9.710  14.105  17.119  1.00 31.62           C  
ATOM   1147  CD2 LEU A 480      10.197  13.715  19.493  1.00 32.13           C  
ATOM   1148  N   ARG A 481       4.988  12.556  19.627  1.00 31.64           N  
ATOM   1149  CA  ARG A 481       3.541  12.651  19.577  1.00 32.79           C  
ATOM   1150  C   ARG A 481       3.002  12.929  20.986  1.00 32.62           C  
ATOM   1151  CB  ARG A 481       2.949  11.356  19.010  1.00 35.45           C  
ATOM   1152  O   ARG A 481       2.120  13.765  21.145  1.00 33.58           O  
ATOM   1153  CG  ARG A 481       1.428  11.335  19.075  1.00 41.71           C  
ATOM   1154  CD  ARG A 481       0.832  10.255  18.217  1.00 48.58           C  
ATOM   1155  NE  ARG A 481       0.943   8.936  18.831  1.00 55.02           N  
ATOM   1156  NH1 ARG A 481       0.072   7.818  17.006  1.00 61.27           N  
ATOM   1157  NH2 ARG A 481       0.706   6.642  18.875  1.00 59.93           N1+
ATOM   1158  CZ  ARG A 481       0.569   7.802  18.242  1.00 60.24           C  
ATOM   1159  N   HIS A 482       3.543  12.255  21.999  1.00 31.68           N  
ATOM   1160  CA  HIS A 482       3.141  12.465  23.384  1.00 31.84           C  
ATOM   1161  C   HIS A 482       3.527  13.874  23.850  1.00 31.61           C  
ATOM   1162  CB  HIS A 482       3.763  11.395  24.300  1.00 32.75           C  
ATOM   1163  O   HIS A 482       2.692  14.571  24.416  1.00 32.26           O  
ATOM   1164  CG  HIS A 482       3.462  11.605  25.752  1.00 36.32           C  
ATOM   1165  CD2 HIS A 482       2.268  11.673  26.386  1.00 37.91           C  
ATOM   1166  ND1 HIS A 482       4.475  11.812  26.677  1.00 38.43           N  
ATOM   1167  CE1 HIS A 482       3.870  11.956  27.845  1.00 39.13           C  
ATOM   1168  NE2 HIS A 482       2.540  11.883  27.722  1.00 39.39           N  
ATOM   1169  N   MET A 483       4.758  14.318  23.560  1.00 30.69           N  
ATOM   1170  CA  MET A 483       5.199  15.656  23.943  1.00 30.90           C  
ATOM   1171  C   MET A 483       4.345  16.734  23.292  1.00 31.73           C  
ATOM   1172  CB  MET A 483       6.685  15.867  23.631  1.00 30.76           C  
ATOM   1173  O   MET A 483       3.991  17.705  23.951  1.00 31.88           O  
ATOM   1174  CG  MET A 483       7.607  15.157  24.605  1.00 31.75           C  
ATOM   1175  SD  MET A 483       9.363  15.597  24.411  1.00 32.52           S  
ATOM   1176  CE  MET A 483       9.709  14.882  22.834  1.00 26.17           C  
ATOM   1177  N   ARG A 484       3.970  16.540  22.021  1.00 32.16           N  
ATOM   1178  CA  ARG A 484       3.147  17.483  21.276  1.00 33.07           C  
ATOM   1179  C   ARG A 484       1.745  17.568  21.872  1.00 33.94           C  
ATOM   1180  CB  ARG A 484       3.094  17.087  19.803  1.00 34.65           C  
ATOM   1181  O   ARG A 484       1.243  18.666  22.059  1.00 34.01           O  
ATOM   1182  CG  ARG A 484       2.406  18.101  18.921  1.00 38.96           C  
ATOM   1183  CD  ARG A 484       2.545  17.722  17.453  1.00 44.17           C  
ATOM   1184  NE  ARG A 484       3.953  17.652  17.068  1.00 47.96           N  
ATOM   1185  NH1 ARG A 484       5.808  18.230  15.836  1.00 48.84           N  
ATOM   1186  NH2 ARG A 484       3.772  19.158  15.336  1.00 47.46           N1+
ATOM   1187  CZ  ARG A 484       4.511  18.352  16.090  1.00 48.88           C  
ATOM   1188  N   LYS A 485       1.149  16.436  22.256  1.00 34.53           N  
ATOM   1189  CA  LYS A 485      -0.165  16.431  22.912  1.00 35.42           C  
ATOM   1190  C   LYS A 485      -0.131  17.167  24.267  1.00 34.59           C  
ATOM   1191  CB  LYS A 485      -0.721  15.000  23.043  1.00 38.08           C  
ATOM   1192  O   LYS A 485      -1.134  17.755  24.662  1.00 35.40           O  
ATOM   1193  CG  LYS A 485      -1.187  14.427  21.706  1.00 43.61           C  
ATOM   1194  CD  LYS A 485      -1.474  12.926  21.799  1.00 50.70           C  
ATOM   1195  CE  LYS A 485      -2.677  12.484  20.994  1.00 55.63           C  
ATOM   1196  NZ  LYS A 485      -3.951  12.953  21.611  1.00 58.86           N1+
ATOM   1197  N   CYS A 486       1.026  17.173  24.947  1.00 32.80           N  
ATOM   1198  CA  CYS A 486       1.252  17.915  26.193  1.00 31.74           C  
ATOM   1199  C   CYS A 486       1.695  19.371  25.953  1.00 31.02           C  
ATOM   1200  CB  CYS A 486       2.250  17.180  27.079  1.00 31.78           C  
ATOM   1201  O   CYS A 486       2.063  20.059  26.906  1.00 31.04           O  
ATOM   1202  SG  CYS A 486       1.707  15.529  27.579  1.00 36.40           S  
ATOM   1203  N   ARG A 487       1.671  19.826  24.681  1.00 30.48           N  
ATOM   1204  CA  ARG A 487       2.063  21.143  24.178  1.00 29.91           C  
ATOM   1205  C   ARG A 487       3.499  21.505  24.552  1.00 27.98           C  
ATOM   1206  CB  ARG A 487       1.063  22.238  24.591  1.00 32.38           C  
ATOM   1207  O   ARG A 487       3.769  22.648  24.866  1.00 27.42           O  
ATOM   1208  CG  ARG A 487      -0.392  21.951  24.190  1.00 37.60           C  
ATOM   1209  CD  ARG A 487      -1.212  23.198  23.793  1.00 42.62           C  
ATOM   1210  NE  ARG A 487      -0.750  24.436  24.434  1.00 46.94           N  
ATOM   1211  NH1 ARG A 487      -0.613  25.630  22.463  1.00 49.08           N  
ATOM   1212  NH2 ARG A 487       0.005  26.617  24.442  1.00 47.74           N1+
ATOM   1213  CZ  ARG A 487      -0.451  25.557  23.780  1.00 49.26           C  
ATOM   1214  N   ILE A 488       4.408  20.517  24.548  1.00 27.27           N  
ATOM   1215  CA  ILE A 488       5.820  20.697  24.877  1.00 26.64           C  
ATOM   1216  C   ILE A 488       6.702  20.516  23.619  1.00 26.92           C  
ATOM   1217  CB  ILE A 488       6.255  19.665  25.969  1.00 26.32           C  
ATOM   1218  O   ILE A 488       6.433  19.648  22.779  1.00 26.97           O  
ATOM   1219  CG1 ILE A 488       5.609  19.931  27.349  1.00 27.14           C  
ATOM   1220  CG2 ILE A 488       7.797  19.536  26.096  1.00 25.93           C  
ATOM   1221  CD1 ILE A 488       6.096  21.181  28.069  1.00 28.10           C  
ATOM   1222  N   MET A 489       7.764  21.329  23.510  1.00 26.70           N  
ATOM   1223  CA  MET A 489       8.827  21.140  22.532  1.00 26.57           C  
ATOM   1224  C   MET A 489      10.109  20.871  23.335  1.00 25.80           C  
ATOM   1225  CB  MET A 489       8.970  22.267  21.489  1.00 26.99           C  
ATOM   1226  O   MET A 489      10.392  21.574  24.294  1.00 25.99           O  
ATOM   1227  CG  MET A 489       9.143  23.666  22.034  1.00 29.17           C  
ATOM   1228  SD  MET A 489       8.908  24.868  20.679  1.00 34.15           S  
ATOM   1229  CE  MET A 489       8.979  26.349  21.563  1.00 27.37           C  
ATOM   1230  N   HIS A 490      10.794  19.787  23.031  1.00 24.78           N  
ATOM   1231  CA  HIS A 490      11.998  19.351  23.744  1.00 24.07           C  
ATOM   1232  C   HIS A 490      13.184  20.303  23.506  1.00 24.25           C  
ATOM   1233  CB  HIS A 490      12.334  17.914  23.321  1.00 22.85           C  
ATOM   1234  O   HIS A 490      13.894  20.666  24.441  1.00 23.75           O  
ATOM   1235  CG  HIS A 490      13.455  17.302  24.085  1.00 23.45           C  
ATOM   1236  CD2 HIS A 490      13.422  16.496  25.168  1.00 24.64           C  
ATOM   1237  ND1 HIS A 490      14.764  17.481  23.702  1.00 24.69           N  
ATOM   1238  CE1 HIS A 490      15.492  16.798  24.564  1.00 25.42           C  
ATOM   1239  NE2 HIS A 490      14.728  16.188  25.468  1.00 25.91           N  
ATOM   1240  N   ALA A 491      13.375  20.708  22.251  1.00 25.06           N  
ATOM   1241  CA  ALA A 491      14.407  21.649  21.778  1.00 26.06           C  
ATOM   1242  C   ALA A 491      15.860  21.210  22.040  1.00 26.49           C  
ATOM   1243  CB  ALA A 491      14.164  23.051  22.323  1.00 26.28           C  
ATOM   1244  O   ALA A 491      16.754  22.050  22.005  1.00 26.82           O  
ATOM   1245  N   ASP A 492      16.104  19.909  22.302  1.00 25.89           N  
ATOM   1246  CA  ASP A 492      17.469  19.411  22.436  1.00 25.38           C  
ATOM   1247  C   ASP A 492      17.562  17.914  22.147  1.00 23.91           C  
ATOM   1248  CB  ASP A 492      18.120  19.780  23.779  1.00 27.42           C  
ATOM   1249  O   ASP A 492      18.276  17.200  22.854  1.00 24.26           O  
ATOM   1250  CG  ASP A 492      19.643  19.820  23.731  1.00 32.19           C  
ATOM   1251  OD1 ASP A 492      20.204  20.010  22.622  1.00 31.85           O  
ATOM   1252  OD2 ASP A 492      20.269  19.669  24.794  1.00 35.85           O1-
ATOM   1253  N   LEU A 493      16.832  17.426  21.121  1.00 22.32           N  
ATOM   1254  CA  LEU A 493      16.886  15.997  20.786  1.00 21.74           C  
ATOM   1255  C   LEU A 493      18.145  15.668  19.983  1.00 21.47           C  
ATOM   1256  CB  LEU A 493      15.637  15.529  20.029  1.00 21.78           C  
ATOM   1257  O   LEU A 493      18.496  16.387  19.032  1.00 21.16           O  
ATOM   1258  CG  LEU A 493      14.344  15.529  20.831  1.00 23.55           C  
ATOM   1259  CD1 LEU A 493      13.168  15.368  19.928  1.00 24.36           C  
ATOM   1260  CD2 LEU A 493      14.360  14.457  21.954  1.00 23.10           C  
ATOM   1261  N   LYS A 494      18.819  14.586  20.393  1.00 20.80           N  
ATOM   1262  CA  LYS A 494      20.046  14.048  19.817  1.00 20.76           C  
ATOM   1263  C   LYS A 494      20.386  12.699  20.506  1.00 21.94           C  
ATOM   1264  CB  LYS A 494      21.198  15.054  19.993  1.00 20.09           C  
ATOM   1265  O   LYS A 494      19.844  12.417  21.586  1.00 22.18           O  
ATOM   1266  CG  LYS A 494      21.463  15.434  21.433  1.00 19.71           C  
ATOM   1267  CD  LYS A 494      22.524  16.480  21.507  1.00 19.92           C  
ATOM   1268  CE  LYS A 494      22.734  16.909  22.924  1.00 22.16           C  
ATOM   1269  NZ  LYS A 494      23.603  18.115  23.010  1.00 24.40           N1+
ATOM   1270  N   PRO A 495      21.271  11.856  19.904  1.00 22.28           N  
ATOM   1271  CA  PRO A 495      21.636  10.578  20.545  1.00 22.67           C  
ATOM   1272  C   PRO A 495      21.989  10.650  22.037  1.00 23.28           C  
ATOM   1273  CB  PRO A 495      22.830  10.098  19.706  1.00 22.95           C  
ATOM   1274  O   PRO A 495      21.602   9.772  22.801  1.00 23.64           O  
ATOM   1275  CG  PRO A 495      22.558  10.636  18.354  1.00 23.44           C  
ATOM   1276  CD  PRO A 495      21.976  12.019  18.614  1.00 22.03           C  
ATOM   1277  N   ASP A 496      22.673  11.707  22.459  1.00 23.54           N  
ATOM   1278  CA  ASP A 496      23.066  11.913  23.857  1.00 24.75           C  
ATOM   1279  C   ASP A 496      21.886  12.044  24.846  1.00 25.61           C  
ATOM   1280  CB  ASP A 496      23.934  13.161  23.965  1.00 27.14           C  
ATOM   1281  O   ASP A 496      22.014  11.648  26.002  1.00 26.14           O  
ATOM   1282  CG  ASP A 496      25.071  13.175  22.971  1.00 34.67           C  
ATOM   1283  OD2 ASP A 496      26.229  12.997  23.404  1.00 38.78           O1-
ATOM   1284  OD1 ASP A 496      24.796  13.344  21.740  1.00 35.30           O  
ATOM   1285  N   ASN A 497      20.753  12.621  24.407  1.00 25.30           N  
ATOM   1286  CA  ASN A 497      19.601  12.814  25.285  1.00 25.52           C  
ATOM   1287  C   ASN A 497      18.499  11.770  25.095  1.00 25.87           C  
ATOM   1288  CB  ASN A 497      19.051  14.231  25.133  1.00 26.35           C  
ATOM   1289  O   ASN A 497      17.350  12.034  25.415  1.00 26.14           O  
ATOM   1290  CG  ASN A 497      20.035  15.292  25.569  1.00 28.35           C  
ATOM   1291  ND2 ASN A 497      19.827  16.521  25.132  1.00 28.96           N  
ATOM   1292  OD1 ASN A 497      20.972  15.033  26.322  1.00 28.61           O  
ATOM   1293  N   ILE A 498      18.839  10.600  24.549  1.00 25.91           N  
ATOM   1294  CA  ILE A 498      17.894   9.517  24.385  1.00 26.63           C  
ATOM   1295  C   ILE A 498      18.487   8.311  25.089  1.00 28.30           C  
ATOM   1296  CB  ILE A 498      17.616   9.194  22.918  1.00 26.68           C  
ATOM   1297  O   ILE A 498      19.520   7.801  24.657  1.00 29.20           O  
ATOM   1298  CG1 ILE A 498      17.114  10.444  22.147  1.00 27.87           C  
ATOM   1299  CG2 ILE A 498      16.606   8.048  22.842  1.00 26.99           C  
ATOM   1300  CD1 ILE A 498      16.925  10.231  20.621  1.00 28.45           C  
ATOM   1301  N   LEU A 499      17.874   7.871  26.179  1.00 28.32           N  
ATOM   1302  CA  LEU A 499      18.373   6.736  26.942  1.00 29.28           C  
ATOM   1303  C   LEU A 499      17.785   5.405  26.454  1.00 31.08           C  
ATOM   1304  CB  LEU A 499      18.074   6.928  28.438  1.00 29.08           C  
ATOM   1305  O   LEU A 499      16.757   5.373  25.780  1.00 31.04           O  
ATOM   1306  CG  LEU A 499      18.608   8.184  29.092  1.00 30.14           C  
ATOM   1307  CD1 LEU A 499      17.899   8.445  30.382  1.00 30.79           C  
ATOM   1308  CD2 LEU A 499      20.092   8.108  29.323  1.00 30.63           C  
ATOM   1309  N   ILE A 500      18.448   4.310  26.802  1.00 32.47           N  
ATOM   1310  CA  ILE A 500      18.043   2.961  26.455  1.00 34.49           C  
ATOM   1311  C   ILE A 500      18.192   2.074  27.704  1.00 35.86           C  
ATOM   1312  CB  ILE A 500      18.824   2.453  25.204  1.00 35.71           C  
ATOM   1313  O   ILE A 500      19.107   2.272  28.517  1.00 35.78           O  
ATOM   1314  CG1 ILE A 500      18.258   1.147  24.658  1.00 37.17           C  
ATOM   1315  CG2 ILE A 500      20.317   2.338  25.459  1.00 36.54           C  
ATOM   1316  CD1 ILE A 500      16.863   1.275  24.229  1.00 38.87           C  
ATOM   1317  N   ASN A 501      17.237   1.163  27.910  1.00 36.79           N  
ATOM   1318  CA  ASN A 501      17.260   0.295  29.076  1.00 38.40           C  
ATOM   1319  C   ASN A 501      18.284  -0.843  28.931  1.00 40.34           C  
ATOM   1320  CB  ASN A 501      15.844  -0.226  29.401  1.00 39.09           C  
ATOM   1321  O   ASN A 501      18.804  -1.068  27.834  1.00 40.19           O  
ATOM   1322  CG  ASN A 501      15.205  -1.030  28.297  1.00 40.63           C  
ATOM   1323  ND2 ASN A 501      14.074  -1.642  28.600  1.00 41.19           N  
ATOM   1324  OD1 ASN A 501      15.701  -1.103  27.166  1.00 40.43           O  
ATOM   1325  N   GLU A 502      18.560  -1.563  30.035  1.00 41.88           N  
ATOM   1326  CA  GLU A 502      19.478  -2.704  30.070  1.00 43.66           C  
ATOM   1327  C   GLU A 502      19.044  -3.815  29.085  1.00 44.83           C  
ATOM   1328  CB  GLU A 502      19.577  -3.250  31.509  1.00 46.48           C  
ATOM   1329  O   GLU A 502      19.900  -4.459  28.483  1.00 45.16           O  
ATOM   1330  CG  GLU A 502      20.031  -2.210  32.529  1.00 51.72           C  
ATOM   1331  CD  GLU A 502      21.536  -2.112  32.711  1.00 59.18           C  
ATOM   1332  OE1 GLU A 502      22.015  -1.074  33.223  1.00 60.30           O  
ATOM   1333  OE2 GLU A 502      22.240  -3.078  32.338  1.00 61.94           O1-
ATOM   1334  N   LYS A 503      17.717  -4.004  28.897  1.00 45.29           N  
ATOM   1335  CA  LYS A 503      17.134  -4.987  27.965  1.00 46.06           C  
ATOM   1336  C   LYS A 503      17.247  -4.573  26.483  1.00 46.02           C  
ATOM   1337  CB  LYS A 503      15.654  -5.243  28.300  1.00 48.36           C  
ATOM   1338  O   LYS A 503      17.023  -5.407  25.609  1.00 46.59           O  
ATOM   1339  CG  LYS A 503      15.425  -6.052  29.573  1.00 53.98           C  
ATOM   1340  CD  LYS A 503      13.963  -5.979  30.015  1.00 59.94           C  
ATOM   1341  CE  LYS A 503      13.581  -7.089  30.968  1.00 65.33           C  
ATOM   1342  NZ  LYS A 503      13.564  -8.421  30.296  1.00 68.38           N1+
ATOM   1343  N   PHE A 504      17.507  -3.281  26.212  1.00 45.39           N  
ATOM   1344  CA  PHE A 504      17.684  -2.683  24.883  1.00 45.49           C  
ATOM   1345  C   PHE A 504      16.413  -2.608  24.036  1.00 44.53           C  
ATOM   1346  CB  PHE A 504      18.803  -3.374  24.095  1.00 46.32           C  
ATOM   1347  O   PHE A 504      16.507  -2.318  22.848  1.00 44.27           O  
ATOM   1348  CG  PHE A 504      20.167  -3.219  24.716  1.00 48.26           C  
ATOM   1349  CD1 PHE A 504      20.651  -1.971  25.063  1.00 49.51           C  
ATOM   1350  CD2 PHE A 504      20.976  -4.321  24.933  1.00 49.85           C  
ATOM   1351  CE1 PHE A 504      21.909  -1.828  25.636  1.00 50.37           C  
ATOM   1352  CE2 PHE A 504      22.237  -4.174  25.499  1.00 50.75           C  
ATOM   1353  CZ  PHE A 504      22.692  -2.930  25.850  1.00 50.44           C  
ATOM   1354  N   ASN A 505      15.236  -2.819  24.639  1.00 43.72           N  
ATOM   1355  CA  ASN A 505      13.985  -2.791  23.893  1.00 43.44           C  
ATOM   1356  C   ASN A 505      13.121  -1.547  24.104  1.00 41.85           C  
ATOM   1357  CB  ASN A 505      13.165  -4.047  24.198  1.00 45.79           C  
ATOM   1358  O   ASN A 505      12.100  -1.407  23.428  1.00 42.17           O  
ATOM   1359  CG  ASN A 505      12.927  -4.285  25.664  1.00 50.64           C  
ATOM   1360  ND2 ASN A 505      12.359  -5.430  25.991  1.00 52.83           N  
ATOM   1361  OD1 ASN A 505      13.251  -3.464  26.524  1.00 51.89           O  
ATOM   1362  N   ALA A 506      13.474  -0.680  25.060  1.00 39.96           N  
ATOM   1363  CA  ALA A 506      12.667   0.503  25.352  1.00 38.67           C  
ATOM   1364  C   ALA A 506      13.501   1.758  25.539  1.00 37.63           C  
ATOM   1365  CB  ALA A 506      11.816   0.265  26.585  1.00 38.63           C  
ATOM   1366  O   ALA A 506      14.333   1.820  26.454  1.00 38.55           O  
ATOM   1367  N   LEU A 507      13.266   2.772  24.697  1.00 35.38           N  
ATOM   1368  CA  LEU A 507      14.003   4.015  24.840  1.00 33.91           C  
ATOM   1369  C   LEU A 507      13.239   5.035  25.685  1.00 32.33           C  
ATOM   1370  CB  LEU A 507      14.485   4.601  23.493  1.00 33.54           C  
ATOM   1371  O   LEU A 507      12.026   4.949  25.820  1.00 32.28           O  
ATOM   1372  CG  LEU A 507      13.473   5.127  22.494  1.00 34.18           C  
ATOM   1373  CD1 LEU A 507      12.912   6.485  22.914  1.00 34.41           C  
ATOM   1374  CD2 LEU A 507      14.157   5.355  21.198  1.00 34.49           C  
ATOM   1375  N   LYS A 508      13.960   5.989  26.268  1.00 30.71           N  
ATOM   1376  CA  LYS A 508      13.341   7.045  27.047  1.00 29.67           C  
ATOM   1377  C   LYS A 508      14.003   8.340  26.651  1.00 29.02           C  
ATOM   1378  CB  LYS A 508      13.557   6.831  28.564  1.00 30.33           C  
ATOM   1379  O   LYS A 508      15.207   8.467  26.842  1.00 29.33           O  
ATOM   1380  CG  LYS A 508      12.769   5.682  29.204  1.00 33.40           C  
ATOM   1381  CD  LYS A 508      11.270   5.745  28.948  1.00 37.64           C  
ATOM   1382  CE  LYS A 508      10.564   4.568  29.571  1.00 41.22           C  
ATOM   1383  NZ  LYS A 508      10.332   4.784  31.016  1.00 43.39           N1+
ATOM   1384  N   VAL A 509      13.247   9.307  26.134  1.00 27.81           N  
ATOM   1385  CA  VAL A 509      13.787  10.633  25.852  1.00 27.70           C  
ATOM   1386  C   VAL A 509      14.102  11.294  27.229  1.00 27.82           C  
ATOM   1387  CB  VAL A 509      12.774  11.483  25.027  1.00 27.81           C  
ATOM   1388  O   VAL A 509      13.348  11.106  28.183  1.00 27.91           O  
ATOM   1389  CG1 VAL A 509      13.098  12.976  25.086  1.00 27.54           C  
ATOM   1390  CG2 VAL A 509      12.699  11.001  23.582  1.00 27.95           C  
ATOM   1391  N   CYS A 510      15.237  11.987  27.345  1.00 27.46           N  
ATOM   1392  CA  CYS A 510      15.603  12.644  28.591  1.00 28.25           C  
ATOM   1393  C   CYS A 510      16.184  14.053  28.332  1.00 28.01           C  
ATOM   1394  CB  CYS A 510      16.521  11.759  29.441  1.00 30.13           C  
ATOM   1395  O   CYS A 510      16.102  14.543  27.193  1.00 28.42           O  
ATOM   1396  SG  CYS A 510      18.247  11.732  28.894  1.00 35.82           S  
ATOM   1397  N   ASP A 511      16.715  14.726  29.383  1.00 27.07           N  
ATOM   1398  CA  ASP A 511      17.216  16.102  29.323  1.00 27.16           C  
ATOM   1399  C   ASP A 511      16.168  17.107  28.840  1.00 27.54           C  
ATOM   1400  CB  ASP A 511      18.517  16.270  28.531  1.00 27.65           C  
ATOM   1401  O   ASP A 511      16.268  17.636  27.728  1.00 27.03           O  
ATOM   1402  CG  ASP A 511      19.215  17.596  28.795  1.00 31.39           C  
ATOM   1403  OD1 ASP A 511      18.798  18.322  29.731  1.00 32.17           O  
ATOM   1404  OD2 ASP A 511      20.180  17.910  28.076  1.00 34.29           O1-
ATOM   1405  N   LEU A 512      15.169  17.373  29.692  1.00 27.71           N  
ATOM   1406  CA  LEU A 512      14.122  18.353  29.410  1.00 28.02           C  
ATOM   1407  C   LEU A 512      14.559  19.788  29.831  1.00 28.76           C  
ATOM   1408  CB  LEU A 512      12.818  17.933  30.096  1.00 28.00           C  
ATOM   1409  O   LEU A 512      13.708  20.665  30.007  1.00 29.90           O  
ATOM   1410  CG  LEU A 512      11.989  16.861  29.348  1.00 29.15           C  
ATOM   1411  CD1 LEU A 512      12.775  15.556  29.143  1.00 29.07           C  
ATOM   1412  CD2 LEU A 512      11.519  17.377  28.004  1.00 29.58           C  
ATOM   1413  N   GLY A 513      15.877  20.017  29.909  1.00 27.82           N  
ATOM   1414  CA  GLY A 513      16.487  21.278  30.303  1.00 27.84           C  
ATOM   1415  C   GLY A 513      16.298  22.422  29.329  1.00 27.71           C  
ATOM   1416  O   GLY A 513      16.361  23.583  29.728  1.00 28.42           O  
ATOM   1417  N   SER A 514      16.107  22.111  28.046  1.00 26.67           N  
ATOM   1418  CA  SER A 514      15.850  23.143  27.040  1.00 27.04           C  
ATOM   1419  C   SER A 514      14.361  23.231  26.661  1.00 27.56           C  
ATOM   1420  CB  SER A 514      16.632  22.848  25.768  1.00 27.82           C  
ATOM   1421  O   SER A 514      13.989  24.080  25.859  1.00 27.76           O  
ATOM   1422  OG  SER A 514      18.019  22.737  26.020  1.00 29.65           O  
ATOM   1423  N   ALA A 515      13.535  22.303  27.168  1.00 27.35           N  
ATOM   1424  CA  ALA A 515      12.139  22.193  26.847  1.00 27.31           C  
ATOM   1425  C   ALA A 515      11.291  23.367  27.318  1.00 27.25           C  
ATOM   1426  CB  ALA A 515      11.594  20.882  27.385  1.00 27.18           C  
ATOM   1427  O   ALA A 515      11.612  24.045  28.292  1.00 27.58           O  
ATOM   1428  N   SER A 516      10.202  23.601  26.612  1.00 26.65           N  
ATOM   1429  CA  SER A 516       9.260  24.651  26.955  1.00 26.47           C  
ATOM   1430  C   SER A 516       7.890  24.308  26.376  1.00 26.40           C  
ATOM   1431  CB  SER A 516       9.743  25.993  26.403  1.00 27.07           C  
ATOM   1432  O   SER A 516       7.737  23.394  25.551  1.00 25.52           O  
ATOM   1433  OG  SER A 516       9.565  26.089  24.998  1.00 29.19           O  
ATOM   1434  N   ASP A 517       6.884  25.085  26.776  1.00 26.99           N  
ATOM   1435  CA  ASP A 517       5.566  25.023  26.175  1.00 27.68           C  
ATOM   1436  C   ASP A 517       5.737  25.536  24.709  1.00 28.69           C  
ATOM   1437  CB  ASP A 517       4.640  25.958  26.944  1.00 28.99           C  
ATOM   1438  O   ASP A 517       6.540  26.452  24.477  1.00 28.39           O  
ATOM   1439  CG  ASP A 517       3.207  25.877  26.495  1.00 32.18           C  
ATOM   1440  OD2 ASP A 517       2.799  26.723  25.666  1.00 33.14           O1-
ATOM   1441  OD1 ASP A 517       2.493  24.959  26.962  1.00 32.62           O  
ATOM   1442  N   ILE A 518       5.051  24.916  23.731  1.00 29.43           N  
ATOM   1443  CA  ILE A 518       5.194  25.292  22.323  1.00 30.88           C  
ATOM   1444  C   ILE A 518       4.955  26.801  22.072  1.00 30.73           C  
ATOM   1445  CB  ILE A 518       4.335  24.399  21.378  1.00 32.53           C  
ATOM   1446  O   ILE A 518       5.467  27.325  21.088  1.00 31.05           O  
ATOM   1447  CG1 ILE A 518       2.832  24.569  21.686  1.00 35.38           C  
ATOM   1448  CG2 ILE A 518       4.760  22.933  21.493  1.00 32.43           C  
ATOM   1449  CD1 ILE A 518       1.855  23.738  20.793  1.00 37.61           C  
ATOM   1450  N   SER A 519       4.222  27.496  22.955  1.00 30.00           N  
ATOM   1451  CA  SER A 519       3.975  28.934  22.781  1.00 29.86           C  
ATOM   1452  C   SER A 519       5.136  29.815  23.236  1.00 29.91           C  
ATOM   1453  CB  SER A 519       2.693  29.367  23.484  1.00 30.53           C  
ATOM   1454  O   SER A 519       5.100  31.016  22.991  1.00 30.68           O  
ATOM   1455  OG  SER A 519       2.812  29.218  24.890  1.00 32.45           O  
ATOM   1456  N   GLU A 520       6.146  29.255  23.902  1.00 29.29           N  
ATOM   1457  CA  GLU A 520       7.315  30.029  24.316  1.00 29.77           C  
ATOM   1458  C   GLU A 520       8.344  29.909  23.196  1.00 29.74           C  
ATOM   1459  CB  GLU A 520       7.880  29.510  25.648  1.00 31.60           C  
ATOM   1460  O   GLU A 520       9.322  29.171  23.308  1.00 29.76           O  
ATOM   1461  CG  GLU A 520       8.867  30.487  26.258  1.00 36.18           C  
ATOM   1462  CD  GLU A 520       9.581  30.000  27.501  1.00 41.80           C  
ATOM   1463  OE1 GLU A 520       9.180  28.946  28.047  1.00 42.30           O  
ATOM   1464  OE2 GLU A 520      10.543  30.677  27.932  1.00 43.12           O1-
ATOM   1465  N   ASN A 521       8.096  30.613  22.093  1.00 29.90           N  
ATOM   1466  CA  ASN A 521       8.926  30.508  20.910  1.00 30.26           C  
ATOM   1467  C   ASN A 521       9.581  31.827  20.486  1.00 31.42           C  
ATOM   1468  CB  ASN A 521       8.111  29.881  19.759  1.00 30.81           C  
ATOM   1469  O   ASN A 521       9.520  32.183  19.302  1.00 31.47           O  
ATOM   1470  CG  ASN A 521       6.843  30.645  19.381  1.00 33.93           C  
ATOM   1471  ND2 ASN A 521       6.129  30.141  18.397  1.00 35.11           N  
ATOM   1472  OD1 ASN A 521       6.489  31.692  19.949  1.00 34.34           O  
ATOM   1473  N   GLU A 522      10.275  32.524  21.410  1.00 32.42           N  
ATOM   1474  CA  GLU A 522      10.967  33.781  21.033  1.00 33.89           C  
ATOM   1475  C   GLU A 522      11.987  33.548  19.912  1.00 32.89           C  
ATOM   1476  CB  GLU A 522      11.717  34.419  22.223  1.00 38.51           C  
ATOM   1477  O   GLU A 522      12.654  32.520  19.898  1.00 32.50           O  
ATOM   1478  CG  GLU A 522      12.010  35.884  21.944  1.00 47.46           C  
ATOM   1479  CD  GLU A 522      13.431  36.428  21.960  1.00 55.06           C  
ATOM   1480  OE1 GLU A 522      14.102  36.308  23.014  1.00 57.77           O  
ATOM   1481  OE2 GLU A 522      13.843  37.039  20.940  1.00 54.09           O1-
ATOM   1482  N   ILE A 523      12.094  34.488  18.991  1.00 32.63           N  
ATOM   1483  CA  ILE A 523      13.027  34.419  17.878  1.00 32.99           C  
ATOM   1484  C   ILE A 523      14.479  34.306  18.355  1.00 32.16           C  
ATOM   1485  CB  ILE A 523      12.776  35.607  16.922  1.00 34.37           C  
ATOM   1486  O   ILE A 523      14.965  35.128  19.128  1.00 32.15           O  
ATOM   1487  CG1 ILE A 523      11.425  35.407  16.194  1.00 36.09           C  
ATOM   1488  CG2 ILE A 523      13.940  35.793  15.927  1.00 34.93           C  
ATOM   1489  CD1 ILE A 523      11.040  36.555  15.234  1.00 38.12           C  
ATOM   1490  N   THR A 524      15.136  33.227  17.963  1.00 31.46           N  
ATOM   1491  CA  THR A 524      16.529  32.982  18.330  1.00 31.51           C  
ATOM   1492  C   THR A 524      17.148  32.052  17.312  1.00 31.75           C  
ATOM   1493  CB  THR A 524      16.656  32.395  19.759  1.00 32.01           C  
ATOM   1494  O   THR A 524      16.469  31.135  16.834  1.00 32.50           O  
ATOM   1495  CG2 THR A 524      15.922  31.058  19.926  1.00 32.32           C  
ATOM   1496  OG1 THR A 524      18.038  32.245  20.076  1.00 31.95           O  
ATOM   1497  N   SER A 525      18.415  32.280  16.962  1.00 30.74           N  
ATOM   1498  CA  SER A 525      19.093  31.365  16.048  1.00 30.66           C  
ATOM   1499  C   SER A 525      19.921  30.311  16.814  1.00 29.13           C  
ATOM   1500  CB  SER A 525      19.941  32.116  15.020  1.00 32.83           C  
ATOM   1501  O   SER A 525      20.539  29.455  16.185  1.00 28.92           O  
ATOM   1502  OG  SER A 525      20.846  33.041  15.602  1.00 35.27           O  
ATOM   1503  N   PTR A 526      19.924  30.359  18.165  1.00 28.06           N  
ATOM   1504  CA  PTR A 526      20.738  29.442  18.952  1.00 27.77           C  
ATOM   1505  C   PTR A 526      19.995  28.450  19.807  1.00 27.41           C  
ATOM   1506  O   PTR A 526      20.526  28.020  20.825  1.00 28.11           O  
ATOM   1507  CB  PTR A 526      21.868  30.160  19.716  1.00 28.11           C  
ATOM   1508  CG  PTR A 526      22.970  30.619  18.793  1.00 29.90           C  
ATOM   1509  CD1 PTR A 526      22.802  31.745  18.004  1.00 29.26           C  
ATOM   1510  CD2 PTR A 526      24.114  29.854  18.612  1.00 29.46           C  
ATOM   1511  CE1 PTR A 526      23.733  32.089  17.042  1.00 30.69           C  
ATOM   1512  CE2 PTR A 526      25.077  30.219  17.689  1.00 30.84           C  
ATOM   1513  CZ  PTR A 526      24.866  31.319  16.875  1.00 32.34           C  
ATOM   1514  OH  PTR A 526      25.813  31.773  15.923  1.00 35.98           O  
ATOM   1515  P   PTR A 526      26.866  30.963  15.050  1.00 35.90           P1+
ATOM   1516  O1P PTR A 526      28.127  30.977  15.845  1.00 36.58           O1-
ATOM   1517  O2P PTR A 526      26.395  29.553  14.718  1.00 35.33           O1-
ATOM   1518  O3P PTR A 526      26.938  31.743  13.773  1.00 36.63           O1-
ATOM   1519  N   LEU A 527      18.798  28.060  19.401  1.00 26.32           N  
ATOM   1520  CA  LEU A 527      18.053  27.040  20.140  1.00 25.90           C  
ATOM   1521  C   LEU A 527      18.420  25.692  19.515  1.00 25.57           C  
ATOM   1522  CB  LEU A 527      16.536  27.291  20.053  1.00 25.74           C  
ATOM   1523  O   LEU A 527      18.643  25.626  18.302  1.00 26.29           O  
ATOM   1524  CG  LEU A 527      15.665  26.390  20.933  1.00 25.92           C  
ATOM   1525  CD1 LEU A 527      15.677  26.850  22.371  1.00 25.75           C  
ATOM   1526  CD2 LEU A 527      14.268  26.355  20.431  1.00 26.36           C  
ATOM   1527  N   VAL A 528      18.492  24.610  20.329  1.00 24.22           N  
ATOM   1528  CA  VAL A 528      18.829  23.237  19.904  1.00 22.90           C  
ATOM   1529  C   VAL A 528      20.341  23.111  19.697  1.00 23.24           C  
ATOM   1530  CB  VAL A 528      17.985  22.705  18.682  1.00 21.90           C  
ATOM   1531  O   VAL A 528      20.970  24.075  19.249  1.00 23.24           O  
ATOM   1532  CG1 VAL A 528      18.157  21.210  18.477  1.00 21.89           C  
ATOM   1533  CG2 VAL A 528      16.510  23.048  18.829  1.00 21.70           C  
ATOM   1534  N   SER A 529      20.948  21.929  19.988  1.00 23.26           N  
ATOM   1535  CA  SER A 529      22.387  21.729  19.711  1.00 23.93           C  
ATOM   1536  C   SER A 529      22.585  21.822  18.211  1.00 24.10           C  
ATOM   1537  CB  SER A 529      22.870  20.377  20.205  1.00 25.16           C  
ATOM   1538  O   SER A 529      21.779  21.270  17.455  1.00 24.79           O  
ATOM   1539  OG  SER A 529      22.575  20.292  21.585  1.00 28.63           O  
ATOM   1540  N   ARG A 530      23.569  22.624  17.787  1.00 23.02           N  
ATOM   1541  CA  ARG A 530      23.772  22.987  16.404  1.00 22.50           C  
ATOM   1542  C   ARG A 530      23.519  21.902  15.354  1.00 23.26           C  
ATOM   1543  CB  ARG A 530      25.153  23.583  16.183  1.00 22.86           C  
ATOM   1544  O   ARG A 530      22.767  22.184  14.417  1.00 23.96           O  
ATOM   1545  CG  ARG A 530      25.249  24.283  14.821  1.00 24.59           C  
ATOM   1546  CD  ARG A 530      26.656  24.559  14.392  1.00 25.59           C  
ATOM   1547  NE  ARG A 530      27.407  25.235  15.451  1.00 26.85           N  
ATOM   1548  NH1 ARG A 530      28.977  23.564  15.648  1.00 28.53           N  
ATOM   1549  NH2 ARG A 530      29.083  25.393  17.016  1.00 27.73           N1+
ATOM   1550  CZ  ARG A 530      28.485  24.732  16.037  1.00 28.17           C  
ATOM   1551  N   PHE A 531      24.124  20.697  15.477  1.00 22.86           N  
ATOM   1552  CA  PHE A 531      23.990  19.667  14.428  1.00 22.88           C  
ATOM   1553  C   PHE A 531      22.548  19.215  14.189  1.00 23.96           C  
ATOM   1554  CB  PHE A 531      24.860  18.424  14.709  1.00 22.01           C  
ATOM   1555  O   PHE A 531      22.235  18.700  13.111  1.00 24.79           O  
ATOM   1556  CG  PHE A 531      26.331  18.629  14.989  1.00 22.30           C  
ATOM   1557  CD1 PHE A 531      27.011  19.726  14.473  1.00 23.21           C  
ATOM   1558  CD2 PHE A 531      27.044  17.710  15.746  1.00 22.59           C  
ATOM   1559  CE1 PHE A 531      28.376  19.895  14.713  1.00 23.86           C  
ATOM   1560  CE2 PHE A 531      28.398  17.899  16.007  1.00 23.10           C  
ATOM   1561  CZ  PHE A 531      29.062  18.974  15.468  1.00 23.24           C  
ATOM   1562  N   TYR A 532      21.672  19.426  15.183  1.00 23.20           N  
ATOM   1563  CA  TYR A 532      20.263  19.006  15.174  1.00 22.75           C  
ATOM   1564  C   TYR A 532      19.280  20.190  15.059  1.00 22.67           C  
ATOM   1565  CB  TYR A 532      19.977  18.190  16.460  1.00 21.90           C  
ATOM   1566  O   TYR A 532      18.076  19.986  15.222  1.00 23.17           O  
ATOM   1567  CG  TYR A 532      21.054  17.160  16.707  1.00 21.87           C  
ATOM   1568  CD2 TYR A 532      20.980  15.900  16.128  1.00 22.46           C  
ATOM   1569  CD1 TYR A 532      22.228  17.502  17.372  1.00 22.02           C  
ATOM   1570  CE2 TYR A 532      22.030  14.998  16.232  1.00 23.30           C  
ATOM   1571  CE1 TYR A 532      23.289  16.614  17.471  1.00 22.37           C  
ATOM   1572  OH  TYR A 532      24.205  14.458  17.068  1.00 25.67           O  
ATOM   1573  CZ  TYR A 532      23.180  15.356  16.916  1.00 23.93           C  
ATOM   1574  N   ARG A 533      19.793  21.416  14.832  1.00 21.98           N  
ATOM   1575  CA  ARG A 533      19.033  22.664  14.753  1.00 22.70           C  
ATOM   1576  C   ARG A 533      18.365  22.828  13.395  1.00 23.27           C  
ATOM   1577  CB  ARG A 533      19.973  23.848  15.020  1.00 23.90           C  
ATOM   1578  O   ARG A 533      19.015  22.741  12.362  1.00 23.00           O  
ATOM   1579  CG  ARG A 533      19.313  25.220  15.134  1.00 25.79           C  
ATOM   1580  CD  ARG A 533      20.370  26.269  15.476  1.00 26.92           C  
ATOM   1581  NE  ARG A 533      21.003  25.965  16.761  1.00 27.93           N  
ATOM   1582  NH1 ARG A 533      22.938  27.126  16.333  1.00 25.80           N  
ATOM   1583  NH2 ARG A 533      22.683  26.052  18.329  1.00 25.77           N1+
ATOM   1584  CZ  ARG A 533      22.208  26.375  17.136  1.00 26.89           C  
ATOM   1585  N   ALA A 534      17.060  23.033  13.417  1.00 23.83           N  
ATOM   1586  CA  ALA A 534      16.208  23.185  12.251  1.00 24.27           C  
ATOM   1587  C   ALA A 534      16.487  24.485  11.508  1.00 24.99           C  
ATOM   1588  CB  ALA A 534      14.748  23.139  12.687  1.00 23.77           C  
ATOM   1589  O   ALA A 534      16.880  25.480  12.114  1.00 25.40           O  
ATOM   1590  N   PRO A 535      16.239  24.507  10.192  1.00 25.15           N  
ATOM   1591  CA  PRO A 535      16.448  25.749   9.432  1.00 25.89           C  
ATOM   1592  C   PRO A 535      15.572  26.928   9.870  1.00 27.66           C  
ATOM   1593  CB  PRO A 535      16.151  25.338   7.989  1.00 26.24           C  
ATOM   1594  O   PRO A 535      16.026  28.067   9.809  1.00 28.82           O  
ATOM   1595  CG  PRO A 535      15.304  24.114   8.083  1.00 26.83           C  
ATOM   1596  CD  PRO A 535      15.762  23.406   9.331  1.00 24.75           C  
ATOM   1597  N   GLU A 536      14.337  26.677  10.328  1.00 27.89           N  
ATOM   1598  CA  GLU A 536      13.442  27.755  10.769  1.00 27.98           C  
ATOM   1599  C   GLU A 536      13.967  28.508  12.009  1.00 27.45           C  
ATOM   1600  CB  GLU A 536      11.997  27.259  10.967  1.00 29.28           C  
ATOM   1601  O   GLU A 536      13.718  29.701  12.119  1.00 27.81           O  
ATOM   1602  CG  GLU A 536      11.827  26.224  12.059  1.00 32.10           C  
ATOM   1603  CD  GLU A 536      11.835  24.782  11.593  1.00 35.25           C  
ATOM   1604  OE1 GLU A 536      11.246  23.925  12.294  1.00 34.03           O  
ATOM   1605  OE2 GLU A 536      12.440  24.507  10.532  1.00 36.28           O1-
ATOM   1606  N   ILE A 537      14.747  27.848  12.892  1.00 26.17           N  
ATOM   1607  CA  ILE A 537      15.373  28.518  14.039  1.00 25.66           C  
ATOM   1608  C   ILE A 537      16.513  29.427  13.525  1.00 25.64           C  
ATOM   1609  CB  ILE A 537      15.916  27.468  15.047  1.00 26.10           C  
ATOM   1610  O   ILE A 537      16.585  30.593  13.904  1.00 26.08           O  
ATOM   1611  CG1 ILE A 537      14.784  26.736  15.800  1.00 26.76           C  
ATOM   1612  CG2 ILE A 537      16.939  28.068  16.027  1.00 26.32           C  
ATOM   1613  CD1 ILE A 537      15.294  25.499  16.435  1.00 27.40           C  
ATOM   1614  N   ILE A 538      17.399  28.894  12.652  1.00 25.32           N  
ATOM   1615  CA  ILE A 538      18.541  29.634  12.092  1.00 24.75           C  
ATOM   1616  C   ILE A 538      18.086  30.841  11.277  1.00 25.67           C  
ATOM   1617  CB  ILE A 538      19.393  28.694  11.204  1.00 24.29           C  
ATOM   1618  O   ILE A 538      18.701  31.910  11.340  1.00 26.27           O  
ATOM   1619  CG1 ILE A 538      19.980  27.515  12.004  1.00 24.37           C  
ATOM   1620  CG2 ILE A 538      20.480  29.462  10.414  1.00 23.94           C  
ATOM   1621  CD1 ILE A 538      20.592  26.408  11.128  1.00 24.59           C  
ATOM   1622  N   LEU A 539      17.033  30.662  10.479  1.00 25.68           N  
ATOM   1623  CA  LEU A 539      16.550  31.728   9.604  1.00 26.33           C  
ATOM   1624  C   LEU A 539      15.752  32.815  10.343  1.00 27.05           C  
ATOM   1625  CB  LEU A 539      15.774  31.153   8.404  1.00 26.29           C  
ATOM   1626  O   LEU A 539      15.570  33.879   9.786  1.00 27.54           O  
ATOM   1627  CG  LEU A 539      16.669  30.360   7.412  1.00 27.65           C  
ATOM   1628  CD1 LEU A 539      15.840  29.629   6.354  1.00 28.50           C  
ATOM   1629  CD2 LEU A 539      17.682  31.257   6.738  1.00 27.85           C  
ATOM   1630  N   GLY A 540      15.362  32.578  11.595  1.00 27.22           N  
ATOM   1631  CA  GLY A 540      14.638  33.555  12.393  1.00 28.16           C  
ATOM   1632  C   GLY A 540      13.140  33.530  12.217  1.00 29.47           C  
ATOM   1633  O   GLY A 540      12.514  34.575  12.025  1.00 30.17           O  
ATOM   1634  N   PHE A 541      12.558  32.335  12.231  1.00 29.89           N  
ATOM   1635  CA  PHE A 541      11.106  32.147  12.170  1.00 30.82           C  
ATOM   1636  C   PHE A 541      10.592  31.882  13.576  1.00 31.77           C  
ATOM   1637  CB  PHE A 541      10.743  30.931  11.304  1.00 30.84           C  
ATOM   1638  O   PHE A 541      11.383  31.535  14.465  1.00 31.95           O  
ATOM   1639  CG  PHE A 541      10.773  31.196   9.826  1.00 32.01           C  
ATOM   1640  CD1 PHE A 541       9.646  31.655   9.166  1.00 33.08           C  
ATOM   1641  CD2 PHE A 541      11.938  31.018   9.097  1.00 32.70           C  
ATOM   1642  CE1 PHE A 541       9.685  31.931   7.809  1.00 33.88           C  
ATOM   1643  CE2 PHE A 541      11.964  31.258   7.730  1.00 33.40           C  
ATOM   1644  CZ  PHE A 541      10.840  31.718   7.097  1.00 33.60           C  
ATOM   1645  N   ARG A 542       9.261  32.028  13.784  1.00 32.30           N  
ATOM   1646  CA  ARG A 542       8.595  31.654  15.032  1.00 32.68           C  
ATOM   1647  C   ARG A 542       8.403  30.156  14.861  1.00 32.09           C  
ATOM   1648  CB  ARG A 542       7.231  32.335  15.135  1.00 34.94           C  
ATOM   1649  O   ARG A 542       7.650  29.725  13.995  1.00 34.01           O  
ATOM   1650  CG  ARG A 542       7.324  33.785  15.563  1.00 39.29           C  
ATOM   1651  CD  ARG A 542       7.695  33.907  17.020  1.00 43.51           C  
ATOM   1652  NE  ARG A 542       7.565  35.291  17.468  1.00 48.41           N  
ATOM   1653  NH1 ARG A 542       7.419  36.960  19.049  1.00 51.19           N  
ATOM   1654  NH2 ARG A 542       7.651  34.777  19.714  1.00 50.16           N1+
ATOM   1655  CZ  ARG A 542       7.544  35.674  18.740  1.00 51.04           C  
ATOM   1656  N   TYR A 543       9.155  29.379  15.582  1.00 29.59           N  
ATOM   1657  CA  TYR A 543       9.186  27.921  15.466  1.00 28.11           C  
ATOM   1658  C   TYR A 543       8.178  27.211  16.409  1.00 28.23           C  
ATOM   1659  CB  TYR A 543      10.641  27.427  15.738  1.00 26.28           C  
ATOM   1660  O   TYR A 543       7.669  27.819  17.346  1.00 28.30           O  
ATOM   1661  CG  TYR A 543      11.207  28.007  17.018  1.00 24.70           C  
ATOM   1662  CD1 TYR A 543      11.881  29.226  17.015  1.00 24.55           C  
ATOM   1663  CD2 TYR A 543      10.927  27.430  18.246  1.00 24.46           C  
ATOM   1664  CE1 TYR A 543      12.295  29.825  18.196  1.00 24.57           C  
ATOM   1665  CE2 TYR A 543      11.310  28.036  19.435  1.00 24.81           C  
ATOM   1666  OH  TYR A 543      12.390  29.797  20.590  1.00 26.70           O  
ATOM   1667  CZ  TYR A 543      12.004  29.226  19.405  1.00 25.26           C  
ATOM   1668  N   ASP A 544       7.918  25.914  16.177  1.00 28.06           N  
ATOM   1669  CA  ASP A 544       7.041  25.132  17.060  1.00 28.79           C  
ATOM   1670  C   ASP A 544       7.647  23.714  17.286  1.00 28.07           C  
ATOM   1671  CB  ASP A 544       5.588  25.118  16.546  1.00 31.56           C  
ATOM   1672  O   ASP A 544       8.852  23.548  17.084  1.00 27.56           O  
ATOM   1673  CG  ASP A 544       5.444  24.566  15.139  1.00 39.37           C  
ATOM   1674  OD1 ASP A 544       6.343  23.821  14.698  1.00 39.62           O  
ATOM   1675  OD2 ASP A 544       4.430  24.892  14.473  1.00 43.65           O1-
ATOM   1676  N   ALA A 545       6.846  22.706  17.680  1.00 27.55           N  
ATOM   1677  CA  ALA A 545       7.368  21.356  17.893  1.00 27.18           C  
ATOM   1678  C   ALA A 545       7.888  20.696  16.605  1.00 26.56           C  
ATOM   1679  CB  ALA A 545       6.336  20.475  18.587  1.00 27.52           C  
ATOM   1680  O   ALA A 545       8.495  19.642  16.690  1.00 27.34           O  
ATOM   1681  N   GLN A 546       7.728  21.326  15.433  1.00 25.59           N  
ATOM   1682  CA  GLN A 546       8.312  20.806  14.189  1.00 25.36           C  
ATOM   1683  C   GLN A 546       9.856  20.783  14.253  1.00 24.43           C  
ATOM   1684  CB  GLN A 546       7.807  21.571  12.945  1.00 26.57           C  
ATOM   1685  O   GLN A 546      10.483  20.021  13.516  1.00 24.71           O  
ATOM   1686  CG  GLN A 546       6.338  21.302  12.628  1.00 29.56           C  
ATOM   1687  CD  GLN A 546       6.064  19.855  12.266  1.00 34.63           C  
ATOM   1688  NE2 GLN A 546       6.093  19.543  10.967  1.00 34.66           N  
ATOM   1689  OE1 GLN A 546       5.799  19.007  13.130  1.00 35.38           O  
ATOM   1690  N   ILE A 547      10.464  21.578  15.150  1.00 23.38           N  
ATOM   1691  CA  ILE A 547      11.911  21.572  15.347  1.00 23.40           C  
ATOM   1692  C   ILE A 547      12.374  20.209  15.890  1.00 24.67           C  
ATOM   1693  CB  ILE A 547      12.375  22.729  16.279  1.00 22.92           C  
ATOM   1694  O   ILE A 547      13.527  19.822  15.643  1.00 25.49           O  
ATOM   1695  CG1 ILE A 547      11.901  22.522  17.744  1.00 22.83           C  
ATOM   1696  CG2 ILE A 547      11.958  24.086  15.739  1.00 23.08           C  
ATOM   1697  CD1 ILE A 547      12.606  23.330  18.726  1.00 23.53           C  
ATOM   1698  N   ASP A 548      11.484  19.490  16.632  1.00 24.33           N  
ATOM   1699  CA  ASP A 548      11.763  18.189  17.212  1.00 24.90           C  
ATOM   1700  C   ASP A 548      11.738  17.090  16.185  1.00 25.40           C  
ATOM   1701  CB  ASP A 548      10.776  17.880  18.337  1.00 26.37           C  
ATOM   1702  O   ASP A 548      12.486  16.134  16.318  1.00 25.33           O  
ATOM   1703  CG  ASP A 548      11.035  18.687  19.599  1.00 28.99           C  
ATOM   1704  OD1 ASP A 548      12.179  19.197  19.766  1.00 27.90           O  
ATOM   1705  OD2 ASP A 548      10.115  18.782  20.436  1.00 30.81           O1-
ATOM   1706  N   VAL A 549      10.852  17.199  15.180  1.00 25.43           N  
ATOM   1707  CA  VAL A 549      10.789  16.252  14.080  1.00 25.73           C  
ATOM   1708  C   VAL A 549      12.105  16.358  13.274  1.00 25.85           C  
ATOM   1709  CB  VAL A 549       9.545  16.518  13.188  1.00 26.73           C  
ATOM   1710  O   VAL A 549      12.640  15.333  12.847  1.00 26.48           O  
ATOM   1711  CG1 VAL A 549       9.631  15.729  11.881  1.00 27.24           C  
ATOM   1712  CG2 VAL A 549       8.261  16.185  13.937  1.00 27.10           C  
ATOM   1713  N   TRP A 550      12.655  17.587  13.118  1.00 25.13           N  
ATOM   1714  CA  TRP A 550      13.914  17.798  12.417  1.00 24.68           C  
ATOM   1715  C   TRP A 550      15.051  17.089  13.149  1.00 25.14           C  
ATOM   1716  CB  TRP A 550      14.205  19.294  12.252  1.00 23.77           C  
ATOM   1717  O   TRP A 550      15.776  16.294  12.536  1.00 25.51           O  
ATOM   1718  CG  TRP A 550      15.483  19.562  11.524  1.00 22.50           C  
ATOM   1719  CD1 TRP A 550      16.743  19.563  12.045  1.00 22.56           C  
ATOM   1720  CD2 TRP A 550      15.627  19.780  10.119  1.00 22.29           C  
ATOM   1721  CE2 TRP A 550      17.006  19.942   9.860  1.00 22.79           C  
ATOM   1722  CE3 TRP A 550      14.722  19.890   9.053  1.00 22.37           C  
ATOM   1723  NE1 TRP A 550      17.667  19.750  11.048  1.00 22.63           N  
ATOM   1724  CH2 TRP A 550      16.587  20.299   7.565  1.00 23.17           C  
ATOM   1725  CZ2 TRP A 550      17.496  20.225   8.585  1.00 23.07           C  
ATOM   1726  CZ3 TRP A 550      15.214  20.182   7.798  1.00 23.26           C  
ATOM   1727  N   SER A 551      15.181  17.347  14.465  1.00 24.73           N  
ATOM   1728  CA  SER A 551      16.195  16.738  15.317  1.00 24.77           C  
ATOM   1729  C   SER A 551      16.042  15.232  15.353  1.00 25.01           C  
ATOM   1730  CB  SER A 551      16.098  17.272  16.745  1.00 26.05           C  
ATOM   1731  O   SER A 551      17.046  14.540  15.403  1.00 25.56           O  
ATOM   1732  OG  SER A 551      16.241  18.681  16.819  1.00 28.46           O  
ATOM   1733  N   ALA A 552      14.807  14.717  15.385  1.00 24.94           N  
ATOM   1734  CA  ALA A 552      14.577  13.274  15.423  1.00 25.22           C  
ATOM   1735  C   ALA A 552      15.084  12.632  14.140  1.00 25.24           C  
ATOM   1736  CB  ALA A 552      13.102  12.954  15.639  1.00 25.14           C  
ATOM   1737  O   ALA A 552      15.822  11.660  14.222  1.00 25.33           O  
ATOM   1738  N   ALA A 553      14.779  13.220  12.971  1.00 25.11           N  
ATOM   1739  CA  ALA A 553      15.233  12.702  11.681  1.00 25.71           C  
ATOM   1740  C   ALA A 553      16.771  12.724  11.534  1.00 25.99           C  
ATOM   1741  CB  ALA A 553      14.578  13.471  10.554  1.00 25.99           C  
ATOM   1742  O   ALA A 553      17.341  11.750  11.048  1.00 26.18           O  
ATOM   1743  N   ALA A 554      17.437  13.819  11.980  1.00 25.54           N  
ATOM   1744  CA  ALA A 554      18.896  13.953  11.976  1.00 25.36           C  
ATOM   1745  C   ALA A 554      19.540  12.925  12.937  1.00 26.26           C  
ATOM   1746  CB  ALA A 554      19.288  15.364  12.397  1.00 24.78           C  
ATOM   1747  O   ALA A 554      20.641  12.414  12.676  1.00 27.14           O  
ATOM   1748  N   THR A 555      18.866  12.654  14.063  1.00 25.69           N  
ATOM   1749  CA  THR A 555      19.298  11.680  15.058  1.00 25.52           C  
ATOM   1750  C   THR A 555      19.176  10.272  14.459  1.00 25.78           C  
ATOM   1751  CB  THR A 555      18.435  11.827  16.318  1.00 25.89           C  
ATOM   1752  O   THR A 555      20.132   9.520  14.517  1.00 26.03           O  
ATOM   1753  CG2 THR A 555      18.680  10.731  17.334  1.00 25.80           C  
ATOM   1754  OG1 THR A 555      18.684  13.106  16.886  1.00 26.33           O  
ATOM   1755  N   VAL A 556      18.019   9.930  13.855  1.00 25.74           N  
ATOM   1756  CA  VAL A 556      17.773   8.628  13.235  1.00 26.20           C  
ATOM   1757  C   VAL A 556      18.771   8.342  12.098  1.00 26.59           C  
ATOM   1758  CB  VAL A 556      16.293   8.463  12.811  1.00 27.08           C  
ATOM   1759  O   VAL A 556      19.275   7.223  12.033  1.00 27.30           O  
ATOM   1760  CG1 VAL A 556      16.115   7.262  11.886  1.00 27.90           C  
ATOM   1761  CG2 VAL A 556      15.385   8.341  14.039  1.00 27.35           C  
ATOM   1762  N   PHE A 557      19.156   9.353  11.267  1.00 25.81           N  
ATOM   1763  CA  PHE A 557      20.184   9.136  10.231  1.00 26.07           C  
ATOM   1764  C   PHE A 557      21.494   8.713  10.898  1.00 26.87           C  
ATOM   1765  CB  PHE A 557      20.438  10.405   9.383  1.00 25.46           C  
ATOM   1766  O   PHE A 557      22.138   7.772  10.441  1.00 27.70           O  
ATOM   1767  CG  PHE A 557      21.496  10.256   8.304  1.00 26.14           C  
ATOM   1768  CD1 PHE A 557      22.835  10.513   8.576  1.00 26.87           C  
ATOM   1769  CD2 PHE A 557      21.148   9.884   7.011  1.00 26.79           C  
ATOM   1770  CE1 PHE A 557      23.804  10.377   7.582  1.00 27.50           C  
ATOM   1771  CE2 PHE A 557      22.120   9.736   6.025  1.00 27.35           C  
ATOM   1772  CZ  PHE A 557      23.439   9.997   6.311  1.00 27.39           C  
ATOM   1773  N   GLU A 558      21.853   9.392  12.007  1.00 26.16           N  
ATOM   1774  CA  GLU A 558      23.062   9.145  12.782  1.00 25.69           C  
ATOM   1775  C   GLU A 558      23.054   7.770  13.446  1.00 26.06           C  
ATOM   1776  CB  GLU A 558      23.236  10.255  13.812  1.00 26.27           C  
ATOM   1777  O   GLU A 558      24.091   7.120  13.504  1.00 25.58           O  
ATOM   1778  CG  GLU A 558      24.621  10.344  14.403  1.00 27.54           C  
ATOM   1779  CD  GLU A 558      24.773  11.505  15.366  1.00 32.19           C  
ATOM   1780  OE1 GLU A 558      25.656  11.420  16.249  1.00 32.46           O  
ATOM   1781  OE2 GLU A 558      24.009  12.495  15.245  1.00 31.33           O1-
ATOM   1782  N   LEU A 559      21.894   7.316  13.936  1.00 26.76           N  
ATOM   1783  CA  LEU A 559      21.766   5.977  14.524  1.00 27.97           C  
ATOM   1784  C   LEU A 559      21.869   4.873  13.477  1.00 28.05           C  
ATOM   1785  CB  LEU A 559      20.430   5.803  15.258  1.00 28.84           C  
ATOM   1786  O   LEU A 559      22.284   3.778  13.802  1.00 28.74           O  
ATOM   1787  CG  LEU A 559      20.185   6.706  16.449  1.00 31.54           C  
ATOM   1788  CD1 LEU A 559      18.822   6.419  17.054  1.00 33.31           C  
ATOM   1789  CD2 LEU A 559      21.269   6.557  17.499  1.00 31.59           C  
ATOM   1790  N   ALA A 560      21.445   5.138  12.252  1.00 27.77           N  
ATOM   1791  CA  ALA A 560      21.491   4.162  11.176  1.00 28.20           C  
ATOM   1792  C   ALA A 560      22.859   4.113  10.476  1.00 28.44           C  
ATOM   1793  CB  ALA A 560      20.409   4.487  10.156  1.00 28.10           C  
ATOM   1794  O   ALA A 560      23.175   3.114   9.840  1.00 29.11           O  
ATOM   1795  N   THR A 561      23.648   5.195  10.534  1.00 27.95           N  
ATOM   1796  CA  THR A 561      24.917   5.255   9.798  1.00 28.14           C  
ATOM   1797  C   THR A 561      26.166   5.462  10.637  1.00 28.25           C  
ATOM   1798  CB  THR A 561      24.846   6.390   8.773  1.00 28.80           C  
ATOM   1799  O   THR A 561      27.278   5.253  10.145  1.00 28.21           O  
ATOM   1800  CG2 THR A 561      23.683   6.222   7.791  1.00 29.52           C  
ATOM   1801  OG1 THR A 561      24.724   7.623   9.487  1.00 28.82           O  
ATOM   1802  N   GLY A 562      25.981   5.901  11.874  1.00 28.09           N  
ATOM   1803  CA  GLY A 562      27.084   6.257  12.755  1.00 28.48           C  
ATOM   1804  C   GLY A 562      27.695   7.607  12.412  1.00 28.74           C  
ATOM   1805  O   GLY A 562      28.722   7.975  12.985  1.00 29.40           O  
ATOM   1806  N   LYS A 563      27.105   8.350  11.451  1.00 28.51           N  
ATOM   1807  CA  LYS A 563      27.653   9.634  11.067  1.00 28.93           C  
ATOM   1808  C   LYS A 563      26.648  10.762  11.229  1.00 27.83           C  
ATOM   1809  CB  LYS A 563      28.286   9.596   9.665  1.00 32.38           C  
ATOM   1810  O   LYS A 563      25.443  10.558  11.065  1.00 27.44           O  
ATOM   1811  CG  LYS A 563      27.307   9.640   8.518  1.00 38.52           C  
ATOM   1812  CD  LYS A 563      28.040   9.760   7.196  1.00 44.27           C  
ATOM   1813  CE  LYS A 563      27.687  11.028   6.455  1.00 48.76           C  
ATOM   1814  NZ  LYS A 563      28.240  11.020   5.072  1.00 51.76           N1+
ATOM   1815  N   ILE A 564      27.154  11.935  11.649  1.00 27.11           N  
ATOM   1816  CA  ILE A 564      26.356  13.130  11.866  1.00 27.04           C  
ATOM   1817  C   ILE A 564      25.883  13.648  10.517  1.00 26.87           C  
ATOM   1818  CB  ILE A 564      27.179  14.192  12.647  1.00 27.46           C  
ATOM   1819  O   ILE A 564      26.694  13.860   9.621  1.00 26.93           O  
ATOM   1820  CG1 ILE A 564      27.632  13.652  14.006  1.00 28.13           C  
ATOM   1821  CG2 ILE A 564      26.411  15.503  12.805  1.00 27.61           C  
ATOM   1822  CD1 ILE A 564      28.878  14.307  14.482  1.00 29.06           C  
ATOM   1823  N   LEU A 565      24.567  13.810  10.358  1.00 26.97           N  
ATOM   1824  CA  LEU A 565      23.977  14.279   9.104  1.00 27.18           C  
ATOM   1825  C   LEU A 565      24.457  15.680   8.674  1.00 27.00           C  
ATOM   1826  CB  LEU A 565      22.453  14.204   9.194  1.00 27.22           C  
ATOM   1827  O   LEU A 565      24.802  15.878   7.515  1.00 27.08           O  
ATOM   1828  CG  LEU A 565      21.645  14.518   7.927  1.00 28.76           C  
ATOM   1829  CD1 LEU A 565      22.158  13.753   6.693  1.00 28.92           C  
ATOM   1830  CD2 LEU A 565      20.189  14.212   8.160  1.00 29.44           C  
ATOM   1831  N   PHE A 566      24.509  16.638   9.611  1.00 26.56           N  
ATOM   1832  CA  PHE A 566      24.960  17.990   9.310  1.00 26.36           C  
ATOM   1833  C   PHE A 566      25.978  18.446  10.371  1.00 27.20           C  
ATOM   1834  CB  PHE A 566      23.767  18.960   9.276  1.00 25.77           C  
ATOM   1835  O   PHE A 566      25.615  19.165  11.304  1.00 26.88           O  
ATOM   1836  CG  PHE A 566      22.545  18.528   8.492  1.00 25.92           C  
ATOM   1837  CD1 PHE A 566      22.573  18.469   7.107  1.00 26.55           C  
ATOM   1838  CD2 PHE A 566      21.365  18.213   9.139  1.00 26.59           C  
ATOM   1839  CE1 PHE A 566      21.444  18.089   6.386  1.00 27.07           C  
ATOM   1840  CE2 PHE A 566      20.232  17.848   8.415  1.00 27.33           C  
ATOM   1841  CZ  PHE A 566      20.275  17.803   7.041  1.00 26.94           C  
ATOM   1842  N   PRO A 567      27.263  18.033  10.262  1.00 27.38           N  
ATOM   1843  CA  PRO A 567      28.251  18.469  11.266  1.00 27.35           C  
ATOM   1844  C   PRO A 567      28.784  19.877  10.943  1.00 26.84           C  
ATOM   1845  CB  PRO A 567      29.348  17.400  11.151  1.00 28.04           C  
ATOM   1846  O   PRO A 567      29.963  20.056  10.647  1.00 26.41           O  
ATOM   1847  CG  PRO A 567      29.306  16.993   9.688  1.00 28.27           C  
ATOM   1848  CD  PRO A 567      27.874  17.174   9.221  1.00 26.67           C  
ATOM   1849  N   GLY A 568      27.904  20.864  11.002  1.00 26.51           N  
ATOM   1850  CA  GLY A 568      28.255  22.233  10.669  1.00 26.85           C  
ATOM   1851  C   GLY A 568      29.076  22.917  11.726  1.00 27.08           C  
ATOM   1852  O   GLY A 568      28.949  22.608  12.913  1.00 27.24           O  
ATOM   1853  N   LYS A 569      29.913  23.855  11.299  1.00 26.96           N  
ATOM   1854  CA  LYS A 569      30.767  24.600  12.220  1.00 28.00           C  
ATOM   1855  C   LYS A 569      30.135  25.881  12.761  1.00 27.54           C  
ATOM   1856  CB  LYS A 569      32.110  24.930  11.556  1.00 31.69           C  
ATOM   1857  O   LYS A 569      30.677  26.489  13.691  1.00 28.72           O  
ATOM   1858  CG  LYS A 569      32.951  23.700  11.273  1.00 38.43           C  
ATOM   1859  CD  LYS A 569      34.269  24.078  10.616  1.00 45.12           C  
ATOM   1860  CE  LYS A 569      34.906  22.904   9.901  1.00 50.71           C  
ATOM   1861  NZ  LYS A 569      36.095  23.330   9.095  1.00 54.47           N1+
ATOM   1862  N   SER A 570      29.006  26.289  12.182  1.00 25.68           N  
ATOM   1863  CA  SER A 570      28.270  27.494  12.506  1.00 24.39           C  
ATOM   1864  C   SER A 570      26.860  27.395  11.868  1.00 23.39           C  
ATOM   1865  CB  SER A 570      29.021  28.697  11.940  1.00 24.83           C  
ATOM   1866  O   SER A 570      26.611  26.472  11.092  1.00 23.26           O  
ATOM   1867  OG  SER A 570      28.963  28.696  10.524  1.00 27.06           O  
ATOM   1868  N   ASN A 571      25.964  28.362  12.147  1.00 22.72           N  
ATOM   1869  CA  ASN A 571      24.625  28.379  11.538  1.00 22.76           C  
ATOM   1870  C   ASN A 571      24.668  28.519  10.015  1.00 23.58           C  
ATOM   1871  CB  ASN A 571      23.756  29.468  12.144  1.00 22.36           C  
ATOM   1872  O   ASN A 571      23.938  27.809   9.326  1.00 24.12           O  
ATOM   1873  CG  ASN A 571      23.166  29.070  13.467  1.00 23.24           C  
ATOM   1874  ND2 ASN A 571      22.838  30.041  14.283  1.00 24.03           N  
ATOM   1875  OD1 ASN A 571      22.994  27.894  13.765  1.00 23.21           O  
ATOM   1876  N   ASN A 572      25.533  29.398   9.484  1.00 23.40           N  
ATOM   1877  CA  ASN A 572      25.673  29.570   8.035  1.00 23.71           C  
ATOM   1878  C   ASN A 572      26.125  28.256   7.343  1.00 24.69           C  
ATOM   1879  CB  ASN A 572      26.641  30.692   7.728  1.00 23.98           C  
ATOM   1880  O   ASN A 572      25.596  27.889   6.280  1.00 25.10           O  
ATOM   1881  CG  ASN A 572      26.842  30.935   6.257  1.00 26.40           C  
ATOM   1882  ND2 ASN A 572      25.868  31.585   5.625  1.00 26.21           N  
ATOM   1883  OD1 ASN A 572      27.866  30.536   5.674  1.00 26.79           O  
ATOM   1884  N   HIS A 573      27.070  27.538   7.970  1.00 24.24           N  
ATOM   1885  CA  HIS A 573      27.558  26.272   7.441  1.00 24.20           C  
ATOM   1886  C   HIS A 573      26.440  25.199   7.436  1.00 23.81           C  
ATOM   1887  CB  HIS A 573      28.817  25.816   8.204  1.00 24.95           C  
ATOM   1888  O   HIS A 573      26.309  24.452   6.453  1.00 23.87           O  
ATOM   1889  CG  HIS A 573      29.528  24.664   7.563  1.00 27.54           C  
ATOM   1890  CD2 HIS A 573      29.513  24.239   6.279  1.00 28.74           C  
ATOM   1891  ND1 HIS A 573      30.333  23.820   8.299  1.00 29.88           N  
ATOM   1892  CE1 HIS A 573      30.791  22.921   7.445  1.00 30.17           C  
ATOM   1893  NE2 HIS A 573      30.325  23.134   6.220  1.00 30.13           N  
ATOM   1894  N   MET A 574      25.602  25.184   8.500  1.00 23.05           N  
ATOM   1895  CA  MET A 574      24.425  24.316   8.631  1.00 22.67           C  
ATOM   1896  C   MET A 574      23.456  24.496   7.428  1.00 23.57           C  
ATOM   1897  CB  MET A 574      23.669  24.634   9.932  1.00 21.92           C  
ATOM   1898  O   MET A 574      22.990  23.502   6.866  1.00 23.86           O  
ATOM   1899  CG  MET A 574      24.405  24.253  11.192  1.00 22.95           C  
ATOM   1900  SD  MET A 574      24.835  22.500  11.344  1.00 24.05           S  
ATOM   1901  CE  MET A 574      23.201  21.756  11.200  1.00 18.19           C  
ATOM   1902  N   ILE A 575      23.161  25.760   7.040  1.00 23.66           N  
ATOM   1903  CA  ILE A 575      22.291  26.094   5.910  1.00 24.15           C  
ATOM   1904  C   ILE A 575      22.858  25.510   4.624  1.00 25.63           C  
ATOM   1905  CB  ILE A 575      22.039  27.636   5.820  1.00 24.28           C  
ATOM   1906  O   ILE A 575      22.122  24.872   3.862  1.00 26.51           O  
ATOM   1907  CG1 ILE A 575      21.233  28.148   7.049  1.00 24.01           C  
ATOM   1908  CG2 ILE A 575      21.327  28.026   4.507  1.00 24.63           C  
ATOM   1909  CD1 ILE A 575      19.907  27.414   7.346  1.00 24.17           C  
ATOM   1910  N   LYS A 576      24.181  25.641   4.420  1.00 25.74           N  
ATOM   1911  CA  LYS A 576      24.857  25.067   3.258  1.00 26.40           C  
ATOM   1912  C   LYS A 576      24.712  23.539   3.246  1.00 26.69           C  
ATOM   1913  CB  LYS A 576      26.340  25.446   3.266  1.00 28.32           C  
ATOM   1914  O   LYS A 576      24.312  22.984   2.223  1.00 27.41           O  
ATOM   1915  CG  LYS A 576      27.009  25.307   1.916  1.00 32.09           C  
ATOM   1916  CD  LYS A 576      28.250  24.446   1.994  1.00 35.12           C  
ATOM   1917  CE  LYS A 576      28.972  24.425   0.669  1.00 37.80           C  
ATOM   1918  NZ  LYS A 576      29.371  23.052   0.288  1.00 38.96           N1+
ATOM   1919  N   LEU A 577      25.007  22.866   4.388  1.00 25.76           N  
ATOM   1920  CA  LEU A 577      24.909  21.414   4.526  1.00 25.76           C  
ATOM   1921  C   LEU A 577      23.483  20.877   4.336  1.00 26.63           C  
ATOM   1922  CB  LEU A 577      25.468  20.922   5.884  1.00 25.06           C  
ATOM   1923  O   LEU A 577      23.323  19.769   3.821  1.00 27.68           O  
ATOM   1924  CG  LEU A 577      26.932  21.201   6.183  1.00 25.21           C  
ATOM   1925  CD1 LEU A 577      27.314  20.660   7.529  1.00 24.61           C  
ATOM   1926  CD2 LEU A 577      27.842  20.665   5.091  1.00 25.35           C  
ATOM   1927  N   MET A 578      22.461  21.636   4.763  1.00 26.11           N  
ATOM   1928  CA  MET A 578      21.055  21.272   4.587  1.00 26.29           C  
ATOM   1929  C   MET A 578      20.709  21.324   3.098  1.00 27.23           C  
ATOM   1930  CB  MET A 578      20.143  22.252   5.341  1.00 26.38           C  
ATOM   1931  O   MET A 578      20.061  20.411   2.583  1.00 27.56           O  
ATOM   1932  CG  MET A 578      20.091  22.015   6.839  1.00 27.72           C  
ATOM   1933  SD  MET A 578      19.315  23.409   7.692  1.00 27.63           S  
ATOM   1934  CE  MET A 578      19.715  23.020   9.344  1.00 23.29           C  
ATOM   1935  N   MET A 579      21.138  22.397   2.400  1.00 27.12           N  
ATOM   1936  CA  MET A 579      20.849  22.535   0.983  1.00 27.67           C  
ATOM   1937  C   MET A 579      21.549  21.467   0.132  1.00 28.13           C  
ATOM   1938  CB  MET A 579      21.163  23.956   0.492  1.00 28.57           C  
ATOM   1939  O   MET A 579      21.038  21.126  -0.938  1.00 28.43           O  
ATOM   1940  CG  MET A 579      20.233  24.988   1.083  1.00 30.74           C  
ATOM   1941  SD  MET A 579      20.387  26.624   0.342  1.00 31.90           S  
ATOM   1942  CE  MET A 579      21.993  27.086   0.910  1.00 27.61           C  
ATOM   1943  N   GLU A 580      22.693  20.917   0.606  1.00 27.66           N  
ATOM   1944  CA  GLU A 580      23.397  19.862  -0.120  1.00 27.89           C  
ATOM   1945  C   GLU A 580      22.517  18.610  -0.254  1.00 28.60           C  
ATOM   1946  CB  GLU A 580      24.667  19.474   0.622  1.00 29.34           C  
ATOM   1947  O   GLU A 580      22.603  17.917  -1.257  1.00 29.11           O  
ATOM   1948  CG  GLU A 580      25.815  20.468   0.522  1.00 31.94           C  
ATOM   1949  CD  GLU A 580      27.038  20.064   1.323  1.00 35.24           C  
ATOM   1950  OE1 GLU A 580      28.009  20.849   1.356  1.00 35.84           O  
ATOM   1951  OE2 GLU A 580      27.043  18.952   1.902  1.00 37.41           O1-
ATOM   1952  N   TYR A 581      21.682  18.317   0.766  1.00 28.29           N  
ATOM   1953  CA  TYR A 581      20.777  17.169   0.754  1.00 28.38           C  
ATOM   1954  C   TYR A 581      19.384  17.517   0.251  1.00 29.01           C  
ATOM   1955  CB  TYR A 581      20.629  16.578   2.177  1.00 27.42           C  
ATOM   1956  O   TYR A 581      18.768  16.725  -0.454  1.00 29.42           O  
ATOM   1957  CG  TYR A 581      21.764  15.669   2.570  1.00 27.30           C  
ATOM   1958  CD1 TYR A 581      21.792  14.345   2.163  1.00 27.70           C  
ATOM   1959  CD2 TYR A 581      22.819  16.136   3.337  1.00 27.84           C  
ATOM   1960  CE1 TYR A 581      22.839  13.505   2.510  1.00 27.95           C  
ATOM   1961  CE2 TYR A 581      23.881  15.307   3.679  1.00 28.19           C  
ATOM   1962  OH  TYR A 581      24.936  13.176   3.586  1.00 29.89           O  
ATOM   1963  CZ  TYR A 581      23.885  13.992   3.263  1.00 28.64           C  
ATOM   1964  N   LYS A 582      18.849  18.656   0.683  1.00 29.03           N  
ATOM   1965  CA  LYS A 582      17.459  19.018   0.419  1.00 29.13           C  
ATOM   1966  C   LYS A 582      17.195  19.948  -0.725  1.00 29.85           C  
ATOM   1967  CB  LYS A 582      16.839  19.622   1.689  1.00 29.66           C  
ATOM   1968  O   LYS A 582      16.036  20.125  -1.100  1.00 29.76           O  
ATOM   1969  CG  LYS A 582      16.746  18.624   2.857  1.00 31.44           C  
ATOM   1970  CD  LYS A 582      15.923  17.368   2.513  1.00 32.79           C  
ATOM   1971  CE  LYS A 582      14.534  17.715   2.048  1.00 34.82           C  
ATOM   1972  NZ  LYS A 582      13.671  16.519   1.953  1.00 36.38           N1+
ATOM   1973  N   GLY A 583      18.232  20.563  -1.252  1.00 30.80           N  
ATOM   1974  CA  GLY A 583      18.065  21.546  -2.308  1.00 32.43           C  
ATOM   1975  C   GLY A 583      17.760  22.914  -1.738  1.00 33.68           C  
ATOM   1976  O   GLY A 583      17.870  23.149  -0.532  1.00 33.59           O  
ATOM   1977  N   LYS A 584      17.391  23.830  -2.613  1.00 34.71           N  
ATOM   1978  CA  LYS A 584      17.115  25.214  -2.270  1.00 35.62           C  
ATOM   1979  C   LYS A 584      15.841  25.377  -1.443  1.00 36.05           C  
ATOM   1980  CB  LYS A 584      16.975  26.011  -3.571  1.00 37.55           C  
ATOM   1981  O   LYS A 584      14.892  24.609  -1.597  1.00 36.28           O  
ATOM   1982  CG  LYS A 584      17.193  27.509  -3.441  1.00 43.01           C  
ATOM   1983  CD  LYS A 584      16.720  28.231  -4.725  1.00 47.15           C  
ATOM   1984  CE  LYS A 584      17.580  29.407  -5.144  1.00 50.44           C  
ATOM   1985  NZ  LYS A 584      17.303  30.626  -4.341  1.00 51.86           N1+
ATOM   1986  N   PHE A 585      15.820  26.404  -0.581  1.00 35.84           N  
ATOM   1987  CA  PHE A 585      14.637  26.774   0.179  1.00 36.16           C  
ATOM   1988  C   PHE A 585      13.680  27.458  -0.806  1.00 38.55           C  
ATOM   1989  CB  PHE A 585      15.000  27.788   1.283  1.00 35.12           C  
ATOM   1990  O   PHE A 585      14.119  28.066  -1.793  1.00 38.71           O  
ATOM   1991  CG  PHE A 585      15.791  27.245   2.453  1.00 34.71           C  
ATOM   1992  CD2 PHE A 585      15.146  26.792   3.594  1.00 34.63           C  
ATOM   1993  CD1 PHE A 585      17.176  27.209   2.420  1.00 35.15           C  
ATOM   1994  CE2 PHE A 585      15.868  26.279   4.662  1.00 34.94           C  
ATOM   1995  CE1 PHE A 585      17.900  26.703   3.498  1.00 35.65           C  
ATOM   1996  CZ  PHE A 585      17.238  26.242   4.615  1.00 35.02           C  
ATOM   1997  N   SER A 586      12.371  27.379  -0.538  1.00 40.01           N  
ATOM   1998  CA  SER A 586      11.387  28.048  -1.383  1.00 41.70           C  
ATOM   1999  C   SER A 586      11.517  29.562  -1.182  1.00 43.78           C  
ATOM   2000  CB  SER A 586       9.981  27.596  -1.009  1.00 42.43           C  
ATOM   2001  O   SER A 586      11.944  30.005  -0.119  1.00 43.56           O  
ATOM   2002  OG  SER A 586       9.712  27.919   0.342  1.00 44.36           O  
ATOM   2003  N   HIS A 587      11.147  30.362  -2.189  1.00 45.76           N  
ATOM   2004  CA  HIS A 587      11.217  31.826  -2.099  1.00 47.74           C  
ATOM   2005  C   HIS A 587      10.470  32.369  -0.859  1.00 48.48           C  
ATOM   2006  CB  HIS A 587      10.723  32.476  -3.409  1.00 49.94           C  
ATOM   2007  O   HIS A 587      11.004  33.230  -0.150  1.00 48.36           O  
ATOM   2008  CG  HIS A 587      11.669  32.323  -4.571  1.00 55.52           C  
ATOM   2009  CD2 HIS A 587      12.919  31.787  -4.620  1.00 57.48           C  
ATOM   2010  ND1 HIS A 587      11.336  32.790  -5.840  1.00 58.57           N  
ATOM   2011  CE1 HIS A 587      12.378  32.512  -6.614  1.00 59.57           C  
ATOM   2012  NE2 HIS A 587      13.359  31.913  -5.925  1.00 59.33           N  
ATOM   2013  N   LYS A 588       9.290  31.777  -0.553  1.00 48.80           N  
ATOM   2014  CA  LYS A 588       8.477  32.110   0.614  1.00 49.59           C  
ATOM   2015  C   LYS A 588       9.283  31.892   1.905  1.00 49.58           C  
ATOM   2016  CB  LYS A 588       7.178  31.269   0.612  1.00 52.40           C  
ATOM   2017  O   LYS A 588       9.391  32.813   2.714  1.00 49.67           O  
ATOM   2018  CG  LYS A 588       6.372  31.299   1.922  1.00 57.22           C  
ATOM   2019  CD  LYS A 588       6.373  29.941   2.634  1.00 62.19           C  
ATOM   2020  CE  LYS A 588       5.512  29.920   3.879  1.00 65.99           C  
ATOM   2021  NZ  LYS A 588       5.946  30.935   4.874  1.00 68.06           N1+
ATOM   2022  N   MET A 589       9.893  30.696   2.072  1.00 49.20           N  
ATOM   2023  CA  MET A 589      10.686  30.398   3.257  1.00 49.22           C  
ATOM   2024  C   MET A 589      12.041  31.138   3.293  1.00 49.16           C  
ATOM   2025  CB  MET A 589      10.865  28.886   3.455  1.00 49.91           C  
ATOM   2026  O   MET A 589      12.597  31.316   4.381  1.00 49.78           O  
ATOM   2027  CG  MET A 589      10.685  28.458   4.911  1.00 52.18           C  
ATOM   2028  SD  MET A 589      11.863  27.186   5.387  1.00 56.28           S  
ATOM   2029  CE  MET A 589      12.221  27.661   7.041  1.00 54.58           C  
ATOM   2030  N   ILE A 590      12.571  31.578   2.133  1.00 48.03           N  
ATOM   2031  CA  ILE A 590      13.816  32.341   2.130  1.00 47.47           C  
ATOM   2032  C   ILE A 590      13.516  33.725   2.679  1.00 47.09           C  
ATOM   2033  CB  ILE A 590      14.572  32.410   0.753  1.00 47.88           C  
ATOM   2034  O   ILE A 590      14.216  34.159   3.561  1.00 47.76           O  
ATOM   2035  CG1 ILE A 590      15.228  31.068   0.393  1.00 47.87           C  
ATOM   2036  CG2 ILE A 590      15.648  33.515   0.762  1.00 48.61           C  
ATOM   2037  CD1 ILE A 590      15.885  30.992  -0.972  1.00 48.62           C  
ATOM   2038  N   LYS A 591      12.446  34.384   2.221  1.00 46.09           N  
ATOM   2039  CA  LYS A 591      12.140  35.763   2.598  1.00 45.55           C  
ATOM   2040  C   LYS A 591      11.359  36.001   3.894  1.00 43.98           C  
ATOM   2041  CB  LYS A 591      11.387  36.455   1.454  1.00 48.82           C  
ATOM   2042  O   LYS A 591      11.300  37.145   4.344  1.00 44.22           O  
ATOM   2043  CG  LYS A 591      12.212  36.664   0.182  1.00 54.50           C  
ATOM   2044  CD  LYS A 591      11.341  37.203  -0.956  1.00 61.09           C  
ATOM   2045  CE  LYS A 591      12.144  37.608  -2.176  1.00 66.45           C  
ATOM   2046  NZ  LYS A 591      11.290  38.191  -3.256  1.00 69.62           N1+
ATOM   2047  N   GLY A 592      10.753  34.971   4.475  1.00 42.24           N  
ATOM   2048  CA  GLY A 592       9.944  35.148   5.679  1.00 41.27           C  
ATOM   2049  C   GLY A 592      10.688  35.193   7.002  1.00 39.95           C  
ATOM   2050  O   GLY A 592      10.100  35.498   8.044  1.00 40.13           O  
ATOM   2051  N   GLY A 593      11.965  34.850   6.974  1.00 38.26           N  
ATOM   2052  CA  GLY A 593      12.772  34.809   8.177  1.00 36.93           C  
ATOM   2053  C   GLY A 593      13.383  36.144   8.505  1.00 35.83           C  
ATOM   2054  O   GLY A 593      13.790  36.879   7.608  1.00 36.19           O  
ATOM   2055  N   GLN A 594      13.475  36.446   9.793  1.00 34.68           N  
ATOM   2056  CA  GLN A 594      14.064  37.674  10.299  1.00 34.54           C  
ATOM   2057  C   GLN A 594      15.559  37.789   9.922  1.00 34.10           C  
ATOM   2058  CB  GLN A 594      13.939  37.662  11.825  1.00 36.16           C  
ATOM   2059  O   GLN A 594      16.069  38.891   9.702  1.00 34.31           O  
ATOM   2060  CG  GLN A 594      14.451  38.913  12.497  1.00 40.72           C  
ATOM   2061  CD  GLN A 594      13.468  40.034  12.304  1.00 47.04           C  
ATOM   2062  NE2 GLN A 594      13.959  41.205  11.894  1.00 47.36           N  
ATOM   2063  OE1 GLN A 594      12.257  39.858  12.507  1.00 49.31           O  
ATOM   2064  N   PHE A 595      16.265  36.648   9.868  1.00 33.15           N  
ATOM   2065  CA  PHE A 595      17.714  36.615   9.623  1.00 32.60           C  
ATOM   2066  C   PHE A 595      18.119  36.176   8.234  1.00 33.78           C  
ATOM   2067  CB  PHE A 595      18.406  35.696  10.631  1.00 30.87           C  
ATOM   2068  O   PHE A 595      19.281  35.828   8.036  1.00 33.67           O  
ATOM   2069  CG  PHE A 595      18.021  35.942  12.065  1.00 30.21           C  
ATOM   2070  CD1 PHE A 595      17.982  37.230  12.579  1.00 30.06           C  
ATOM   2071  CD2 PHE A 595      17.781  34.882  12.924  1.00 30.16           C  
ATOM   2072  CE1 PHE A 595      17.644  37.451  13.901  1.00 30.51           C  
ATOM   2073  CE2 PHE A 595      17.444  35.107  14.248  1.00 30.63           C  
ATOM   2074  CZ  PHE A 595      17.373  36.389  14.729  1.00 30.43           C  
ATOM   2075  N   TYR A 596      17.181  36.162   7.281  1.00 34.67           N  
ATOM   2076  CA  TYR A 596      17.474  35.710   5.937  1.00 35.98           C  
ATOM   2077  C   TYR A 596      18.578  36.502   5.266  1.00 35.23           C  
ATOM   2078  CB  TYR A 596      16.208  35.650   5.076  1.00 37.45           C  
ATOM   2079  O   TYR A 596      19.397  35.895   4.610  1.00 35.12           O  
ATOM   2080  CG  TYR A 596      15.920  36.839   4.183  1.00 39.96           C  
ATOM   2081  CD2 TYR A 596      15.012  37.813   4.568  1.00 41.69           C  
ATOM   2082  CD1 TYR A 596      16.422  36.902   2.886  1.00 41.54           C  
ATOM   2083  CE2 TYR A 596      14.697  38.877   3.732  1.00 43.21           C  
ATOM   2084  CE1 TYR A 596      16.131  37.969   2.050  1.00 42.98           C  
ATOM   2085  OH  TYR A 596      14.910  39.992   1.642  1.00 47.47           O  
ATOM   2086  CZ  TYR A 596      15.254  38.949   2.472  1.00 44.56           C  
ATOM   2087  N   SER A 597      18.625  37.827   5.448  1.00 34.93           N  
ATOM   2088  CA  SER A 597      19.672  38.649   4.827  1.00 35.19           C  
ATOM   2089  C   SER A 597      21.078  38.339   5.323  1.00 35.44           C  
ATOM   2090  CB  SER A 597      19.364  40.134   4.955  1.00 36.11           C  
ATOM   2091  O   SER A 597      22.047  38.746   4.685  1.00 36.16           O  
ATOM   2092  OG  SER A 597      18.172  40.401   4.240  1.00 38.30           O  
ATOM   2093  N   GLN A 598      21.200  37.578   6.409  1.00 35.00           N  
ATOM   2094  CA  GLN A 598      22.490  37.123   6.884  1.00 35.67           C  
ATOM   2095  C   GLN A 598      23.014  35.932   6.040  1.00 34.39           C  
ATOM   2096  CB  GLN A 598      22.416  36.743   8.366  1.00 39.09           C  
ATOM   2097  O   GLN A 598      24.222  35.722   5.970  1.00 34.99           O  
ATOM   2098  CG  GLN A 598      23.748  36.910   9.053  1.00 46.94           C  
ATOM   2099  CD  GLN A 598      24.292  35.608   9.557  1.00 56.84           C  
ATOM   2100  NE2 GLN A 598      25.619  35.506   9.623  1.00 57.80           N  
ATOM   2101  OE1 GLN A 598      23.539  34.694   9.923  1.00 60.61           O  
ATOM   2102  N   HIS A 599      22.114  35.168   5.393  1.00 32.54           N  
ATOM   2103  CA  HIS A 599      22.487  33.992   4.611  1.00 31.55           C  
ATOM   2104  C   HIS A 599      22.205  34.145   3.121  1.00 31.50           C  
ATOM   2105  CB  HIS A 599      21.758  32.742   5.147  1.00 31.03           C  
ATOM   2106  O   HIS A 599      22.761  33.397   2.338  1.00 31.33           O  
ATOM   2107  CG  HIS A 599      21.944  32.553   6.622  1.00 32.01           C  
ATOM   2108  CD2 HIS A 599      21.143  32.931   7.646  1.00 32.49           C  
ATOM   2109  ND1 HIS A 599      23.104  31.994   7.139  1.00 32.81           N  
ATOM   2110  CE1 HIS A 599      22.953  32.020   8.449  1.00 33.07           C  
ATOM   2111  NE2 HIS A 599      21.795  32.588   8.798  1.00 33.31           N  
ATOM   2112  N   PHE A 600      21.283  35.026   2.730  1.00 31.48           N  
ATOM   2113  CA  PHE A 600      20.953  35.209   1.323  1.00 32.59           C  
ATOM   2114  C   PHE A 600      20.966  36.677   0.926  1.00 34.62           C  
ATOM   2115  CB  PHE A 600      19.618  34.543   0.957  1.00 32.13           C  
ATOM   2116  O   PHE A 600      20.710  37.549   1.762  1.00 35.03           O  
ATOM   2117  CG  PHE A 600      19.566  33.042   1.175  1.00 32.11           C  
ATOM   2118  CD2 PHE A 600      19.776  32.164   0.124  1.00 32.01           C  
ATOM   2119  CD1 PHE A 600      19.227  32.512   2.415  1.00 32.33           C  
ATOM   2120  CE2 PHE A 600      19.708  30.795   0.321  1.00 31.94           C  
ATOM   2121  CE1 PHE A 600      19.183  31.139   2.614  1.00 32.16           C  
ATOM   2122  CZ  PHE A 600      19.404  30.292   1.563  1.00 31.84           C  
ATOM   2123  N   ASN A 601      21.311  36.958  -0.342  1.00 35.33           N  
ATOM   2124  CA  ASN A 601      21.319  38.323  -0.870  1.00 36.92           C  
ATOM   2125  C   ASN A 601      19.941  38.660  -1.528  1.00 39.17           C  
ATOM   2126  CB  ASN A 601      22.515  38.534  -1.841  1.00 36.89           C  
ATOM   2127  O   ASN A 601      19.067  37.789  -1.592  1.00 38.66           O  
ATOM   2128  CG  ASN A 601      22.469  37.743  -3.134  1.00 38.19           C  
ATOM   2129  ND2 ASN A 601      23.565  37.691  -3.856  1.00 38.21           N  
ATOM   2130  OD1 ASN A 601      21.458  37.169  -3.508  1.00 39.38           O  
ATOM   2131  N   GLU A 602      19.745  39.903  -2.018  1.00 41.29           N  
ATOM   2132  CA  GLU A 602      18.478  40.289  -2.649  1.00 43.84           C  
ATOM   2133  C   GLU A 602      18.113  39.445  -3.896  1.00 45.08           C  
ATOM   2134  CB  GLU A 602      18.471  41.780  -2.982  1.00 48.37           C  
ATOM   2135  O   GLU A 602      16.948  39.393  -4.286  1.00 45.70           O  
ATOM   2136  CG  GLU A 602      18.261  42.682  -1.781  1.00 56.80           C  
ATOM   2137  CD  GLU A 602      18.562  44.145  -2.063  1.00 68.55           C  
ATOM   2138  OE1 GLU A 602      19.372  44.423  -2.981  1.00 70.38           O  
ATOM   2139  OE2 GLU A 602      18.021  45.014  -1.338  1.00 72.78           O1-
ATOM   2140  N   ASN A 603      19.098  38.770  -4.505  1.00 45.01           N  
ATOM   2141  CA  ASN A 603      18.841  37.891  -5.644  1.00 45.34           C  
ATOM   2142  C   ASN A 603      18.451  36.452  -5.230  1.00 44.30           C  
ATOM   2143  CB  ASN A 603      20.062  37.844  -6.546  1.00 47.91           C  
ATOM   2144  O   ASN A 603      18.251  35.602  -6.093  1.00 44.55           O  
ATOM   2145  CG  ASN A 603      19.700  37.617  -7.987  1.00 53.44           C  
ATOM   2146  ND2 ASN A 603      20.260  36.570  -8.579  1.00 55.02           N  
ATOM   2147  OD1 ASN A 603      18.900  38.362  -8.571  1.00 55.39           O  
ATOM   2148  N   LEU A 604      18.368  36.181  -3.914  1.00 43.10           N  
ATOM   2149  CA  LEU A 604      18.069  34.888  -3.303  1.00 42.08           C  
ATOM   2150  C   LEU A 604      19.182  33.854  -3.525  1.00 40.47           C  
ATOM   2151  CB  LEU A 604      16.688  34.326  -3.690  1.00 42.76           C  
ATOM   2152  O   LEU A 604      18.925  32.654  -3.446  1.00 40.94           O  
ATOM   2153  CG  LEU A 604      15.476  35.260  -3.502  1.00 44.50           C  
ATOM   2154  CD1 LEU A 604      14.185  34.537  -3.829  1.00 45.11           C  
ATOM   2155  CD2 LEU A 604      15.403  35.834  -2.088  1.00 44.76           C  
ATOM   2156  N   ASP A 605      20.422  34.313  -3.745  1.00 38.60           N  
ATOM   2157  CA  ASP A 605      21.591  33.436  -3.844  1.00 37.55           C  
ATOM   2158  C   ASP A 605      22.142  33.252  -2.419  1.00 35.73           C  
ATOM   2159  CB  ASP A 605      22.688  34.068  -4.721  1.00 39.75           C  
ATOM   2160  O   ASP A 605      22.007  34.148  -1.585  1.00 35.78           O  
ATOM   2161  CG  ASP A 605      22.306  34.263  -6.176  1.00 45.93           C  
ATOM   2162  OD1 ASP A 605      21.484  33.466  -6.689  1.00 47.52           O  
ATOM   2163  OD2 ASP A 605      22.822  35.214  -6.801  1.00 48.13           O1-
ATOM   2164  N   PHE A 606      22.788  32.115  -2.147  1.00 33.91           N  
ATOM   2165  CA  PHE A 606      23.361  31.845  -0.831  1.00 32.34           C  
ATOM   2166  C   PHE A 606      24.708  32.557  -0.593  1.00 32.05           C  
ATOM   2167  CB  PHE A 606      23.481  30.326  -0.598  1.00 31.34           C  
ATOM   2168  O   PHE A 606      25.559  32.590  -1.473  1.00 32.77           O  
ATOM   2169  CG  PHE A 606      24.043  29.934   0.757  1.00 31.03           C  
ATOM   2170  CD2 PHE A 606      25.163  29.130   0.854  1.00 31.30           C  
ATOM   2171  CD1 PHE A 606      23.399  30.297   1.926  1.00 30.88           C  
ATOM   2172  CE2 PHE A 606      25.650  28.742   2.094  1.00 31.58           C  
ATOM   2173  CE1 PHE A 606      23.913  29.944   3.159  1.00 31.07           C  
ATOM   2174  CZ  PHE A 606      25.022  29.155   3.237  1.00 30.87           C  
ATOM   2175  N   LEU A 607      24.893  33.127   0.597  1.00 31.22           N  
ATOM   2176  CA  LEU A 607      26.121  33.796   1.026  1.00 31.22           C  
ATOM   2177  C   LEU A 607      26.863  32.866   1.976  1.00 31.42           C  
ATOM   2178  CB  LEU A 607      25.791  35.112   1.725  1.00 30.85           C  
ATOM   2179  O   LEU A 607      26.498  32.741   3.146  1.00 31.72           O  
ATOM   2180  CG  LEU A 607      25.033  36.106   0.873  1.00 31.99           C  
ATOM   2181  CD1 LEU A 607      24.642  37.296   1.684  1.00 32.37           C  
ATOM   2182  CD2 LEU A 607      25.851  36.526  -0.343  1.00 32.42           C  
ATOM   2183  N   TYR A 608      27.878  32.182   1.465  1.00 30.91           N  
ATOM   2184  CA  TYR A 608      28.620  31.189   2.226  1.00 30.85           C  
ATOM   2185  C   TYR A 608      29.897  31.738   2.842  1.00 30.80           C  
ATOM   2186  CB  TYR A 608      28.933  30.007   1.302  1.00 30.84           C  
ATOM   2187  O   TYR A 608      30.839  32.039   2.120  1.00 31.22           O  
ATOM   2188  CG  TYR A 608      29.650  28.859   1.967  1.00 31.56           C  
ATOM   2189  CD2 TYR A 608      30.694  28.200   1.327  1.00 32.58           C  
ATOM   2190  CD1 TYR A 608      29.231  28.371   3.197  1.00 32.21           C  
ATOM   2191  CE2 TYR A 608      31.324  27.106   1.914  1.00 33.07           C  
ATOM   2192  CE1 TYR A 608      29.870  27.296   3.804  1.00 32.74           C  
ATOM   2193  OH  TYR A 608      31.521  25.588   3.754  1.00 34.73           O  
ATOM   2194  CZ  TYR A 608      30.911  26.661   3.157  1.00 33.45           C  
ATOM   2195  N   VAL A 609      29.945  31.845   4.169  1.00 30.48           N  
ATOM   2196  CA  VAL A 609      31.147  32.312   4.863  1.00 31.03           C  
ATOM   2197  C   VAL A 609      32.120  31.144   4.935  1.00 31.94           C  
ATOM   2198  CB  VAL A 609      30.835  32.891   6.258  1.00 31.22           C  
ATOM   2199  O   VAL A 609      31.826  30.115   5.558  1.00 32.21           O  
ATOM   2200  CG1 VAL A 609      32.126  33.230   7.001  1.00 31.32           C  
ATOM   2201  CG2 VAL A 609      29.928  34.113   6.140  1.00 31.58           C  
ATOM   2202  N   ASP A 610      33.257  31.281   4.265  1.00 32.21           N  
ATOM   2203  CA  ASP A 610      34.203  30.188   4.159  1.00 33.05           C  
ATOM   2204  C   ASP A 610      35.655  30.626   4.331  1.00 35.07           C  
ATOM   2205  CB  ASP A 610      33.995  29.514   2.791  1.00 33.00           C  
ATOM   2206  O   ASP A 610      35.959  31.820   4.278  1.00 35.84           O  
ATOM   2207  CG  ASP A 610      34.649  28.163   2.664  1.00 33.38           C  
ATOM   2208  OD1 ASP A 610      34.840  27.505   3.696  1.00 32.15           O  
ATOM   2209  OD2 ASP A 610      34.954  27.761   1.527  1.00 35.69           O1-
ATOM   2210  N   ARG A 611      36.556  29.658   4.541  1.00 35.57           N  
ATOM   2211  CA  ARG A 611      37.967  29.947   4.673  1.00 36.94           C  
ATOM   2212  C   ARG A 611      38.676  29.689   3.343  1.00 37.52           C  
ATOM   2213  CB  ARG A 611      38.578  29.089   5.796  1.00 39.03           C  
ATOM   2214  O   ARG A 611      38.652  28.565   2.845  1.00 38.20           O  
ATOM   2215  CG  ARG A 611      39.981  29.505   6.288  1.00 44.43           C  
ATOM   2216  CD  ARG A 611      40.192  31.016   6.478  1.00 48.92           C  
ATOM   2217  NE  ARG A 611      41.262  31.445   7.401  1.00 52.27           N  
ATOM   2218  NH1 ARG A 611      42.939  30.197   6.420  1.00 52.39           N  
ATOM   2219  NH2 ARG A 611      43.434  31.583   8.173  1.00 54.06           N1+
ATOM   2220  CZ  ARG A 611      42.548  31.099   7.310  1.00 53.95           C  
ATOM   2221  N   ASP A 612      39.262  30.734   2.738  1.00 36.89           N  
ATOM   2222  CA  ASP A 612      40.055  30.559   1.528  1.00 37.15           C  
ATOM   2223  C   ASP A 612      41.448  30.169   2.065  1.00 37.43           C  
ATOM   2224  CB  ASP A 612      40.107  31.875   0.728  1.00 38.05           C  
ATOM   2225  O   ASP A 612      42.097  30.993   2.707  1.00 37.33           O  
ATOM   2226  CG  ASP A 612      40.958  31.875  -0.527  1.00 41.09           C  
ATOM   2227  OD2 ASP A 612      40.573  32.541  -1.506  1.00 42.73           O1-
ATOM   2228  OD1 ASP A 612      42.026  31.241  -0.521  1.00 41.94           O  
ATOM   2229  N   HIS A 613      41.873  28.910   1.866  1.00 37.60           N  
ATOM   2230  CA  HIS A 613      43.169  28.443   2.396  1.00 38.41           C  
ATOM   2231  C   HIS A 613      44.385  28.905   1.571  1.00 39.54           C  
ATOM   2232  CB  HIS A 613      43.198  26.915   2.563  1.00 38.87           C  
ATOM   2233  O   HIS A 613      45.516  28.875   2.074  1.00 39.88           O  
ATOM   2234  CG  HIS A 613      42.082  26.355   3.395  1.00 40.36           C  
ATOM   2235  CD2 HIS A 613      41.072  25.528   3.037  1.00 41.05           C  
ATOM   2236  ND1 HIS A 613      42.001  26.595   4.756  1.00 41.81           N  
ATOM   2237  CE1 HIS A 613      40.932  25.941   5.170  1.00 42.09           C  
ATOM   2238  NE2 HIS A 613      40.341  25.284   4.167  1.00 41.98           N  
ATOM   2239  N   TYR A 614      44.158  29.330   0.319  1.00 39.64           N  
ATOM   2240  CA  TYR A 614      45.244  29.823  -0.500  1.00 40.61           C  
ATOM   2241  C   TYR A 614      45.627  31.239  -0.049  1.00 41.11           C  
ATOM   2242  CB  TYR A 614      44.894  29.771  -1.995  1.00 41.05           C  
ATOM   2243  O   TYR A 614      46.803  31.522   0.142  1.00 41.99           O  
ATOM   2244  CG  TYR A 614      46.108  30.076  -2.843  1.00 42.81           C  
ATOM   2245  CD2 TYR A 614      46.222  31.281  -3.522  1.00 43.89           C  
ATOM   2246  CD1 TYR A 614      47.190  29.205  -2.879  1.00 44.18           C  
ATOM   2247  CE2 TYR A 614      47.351  31.583  -4.274  1.00 45.09           C  
ATOM   2248  CE1 TYR A 614      48.320  29.488  -3.639  1.00 45.42           C  
ATOM   2249  OH  TYR A 614      49.534  30.978  -5.045  1.00 49.18           O  
ATOM   2250  CZ  TYR A 614      48.407  30.690  -4.315  1.00 46.64           C  
ATOM   2251  N   SER A 615      44.634  32.117   0.141  1.00 40.62           N  
ATOM   2252  CA  SER A 615      44.842  33.504   0.580  1.00 40.52           C  
ATOM   2253  C   SER A 615      44.897  33.662   2.095  1.00 40.88           C  
ATOM   2254  CB  SER A 615      43.752  34.412   0.032  1.00 40.69           C  
ATOM   2255  O   SER A 615      45.307  34.727   2.564  1.00 41.62           O  
ATOM   2256  OG  SER A 615      43.856  34.513  -1.377  1.00 42.04           O  
ATOM   2257  N   LYS A 616      44.455  32.633   2.851  1.00 39.96           N  
ATOM   2258  CA  LYS A 616      44.421  32.603   4.309  1.00 39.79           C  
ATOM   2259  C   LYS A 616      43.505  33.680   4.863  1.00 39.67           C  
ATOM   2260  CB  LYS A 616      45.834  32.634   4.894  1.00 41.72           C  
ATOM   2261  O   LYS A 616      43.866  34.442   5.761  1.00 40.01           O  
ATOM   2262  CG  LYS A 616      46.637  31.441   4.410  1.00 45.75           C  
ATOM   2263  CD  LYS A 616      47.880  31.222   5.220  1.00 52.14           C  
ATOM   2264  CE  LYS A 616      48.514  29.902   4.838  1.00 57.79           C  
ATOM   2265  NZ  LYS A 616      47.498  28.816   4.717  1.00 60.51           N1+
ATOM   2266  N   LYS A 617      42.296  33.730   4.315  1.00 39.02           N  
ATOM   2267  CA  LYS A 617      41.332  34.753   4.678  1.00 38.89           C  
ATOM   2268  C   LYS A 617      39.905  34.223   4.736  1.00 37.46           C  
ATOM   2269  CB  LYS A 617      41.370  35.878   3.618  1.00 41.50           C  
ATOM   2270  O   LYS A 617      39.547  33.304   3.998  1.00 37.70           O  
ATOM   2271  CG  LYS A 617      42.335  37.001   3.934  1.00 47.82           C  
ATOM   2272  CD  LYS A 617      42.059  38.248   3.100  1.00 54.93           C  
ATOM   2273  CE  LYS A 617      40.617  38.731   3.202  1.00 60.27           C  
ATOM   2274  NZ  LYS A 617      40.412  40.046   2.522  1.00 63.86           N1+
ATOM   2275  N   GLU A 618      39.064  34.890   5.522  1.00 36.02           N  
ATOM   2276  CA  GLU A 618      37.644  34.583   5.541  1.00 35.36           C  
ATOM   2277  C   GLU A 618      37.056  35.302   4.328  1.00 34.72           C  
ATOM   2278  CB  GLU A 618      36.980  35.086   6.835  1.00 36.23           C  
ATOM   2279  O   GLU A 618      37.268  36.503   4.162  1.00 34.58           O  
ATOM   2280  CG  GLU A 618      35.469  34.971   6.830  1.00 38.98           C  
ATOM   2281  CD  GLU A 618      34.836  35.254   8.177  1.00 44.86           C  
ATOM   2282  OE1 GLU A 618      34.898  34.372   9.068  1.00 46.04           O  
ATOM   2283  OE2 GLU A 618      34.289  36.367   8.348  1.00 46.09           O1-
ATOM   2284  N   VAL A 619      36.358  34.556   3.467  1.00 33.98           N  
ATOM   2285  CA  VAL A 619      35.695  35.076   2.272  1.00 33.78           C  
ATOM   2286  C   VAL A 619      34.183  34.774   2.327  1.00 33.16           C  
ATOM   2287  CB  VAL A 619      36.333  34.458   0.998  1.00 34.74           C  
ATOM   2288  O   VAL A 619      33.728  33.953   3.135  1.00 32.43           O  
ATOM   2289  CG1 VAL A 619      36.159  32.940   0.979  1.00 35.04           C  
ATOM   2290  CG2 VAL A 619      37.807  34.837   0.879  1.00 35.34           C  
ATOM   2291  N   VAL A 620      33.401  35.441   1.477  1.00 32.97           N  
ATOM   2292  CA  VAL A 620      31.982  35.159   1.350  1.00 33.33           C  
ATOM   2293  C   VAL A 620      31.785  34.746  -0.092  1.00 34.62           C  
ATOM   2294  CB  VAL A 620      31.048  36.325   1.757  1.00 34.37           C  
ATOM   2295  O   VAL A 620      32.061  35.521  -1.009  1.00 35.76           O  
ATOM   2296  CG1 VAL A 620      29.610  36.057   1.314  1.00 34.64           C  
ATOM   2297  CG2 VAL A 620      31.106  36.578   3.266  1.00 34.32           C  
ATOM   2298  N   ARG A 621      31.377  33.503  -0.304  1.00 34.37           N  
ATOM   2299  CA  ARG A 621      31.169  32.987  -1.649  1.00 34.17           C  
ATOM   2300  C   ARG A 621      29.697  33.055  -1.971  1.00 34.86           C  
ATOM   2301  CB  ARG A 621      31.651  31.536  -1.749  1.00 33.95           C  
ATOM   2302  O   ARG A 621      28.874  32.608  -1.178  1.00 34.38           O  
ATOM   2303  CG  ARG A 621      33.001  31.302  -1.079  1.00 34.31           C  
ATOM   2304  CD  ARG A 621      33.475  29.925  -1.399  1.00 34.47           C  
ATOM   2305  NE  ARG A 621      34.673  29.521  -0.670  1.00 35.59           N  
ATOM   2306  NH1 ARG A 621      36.947  29.315  -0.363  1.00 35.19           N  
ATOM   2307  NH2 ARG A 621      36.144  30.468  -2.178  1.00 35.25           N1+
ATOM   2308  CZ  ARG A 621      35.918  29.768  -1.068  1.00 36.41           C  
ATOM   2309  N   VAL A 622      29.364  33.621  -3.135  1.00 35.31           N  
ATOM   2310  CA  VAL A 622      27.999  33.704  -3.611  1.00 35.80           C  
ATOM   2311  C   VAL A 622      27.699  32.408  -4.384  1.00 36.42           C  
ATOM   2312  CB  VAL A 622      27.813  34.967  -4.485  1.00 36.46           C  
ATOM   2313  O   VAL A 622      28.309  32.144  -5.413  1.00 36.78           O  
ATOM   2314  CG1 VAL A 622      26.458  34.964  -5.171  1.00 36.91           C  
ATOM   2315  CG2 VAL A 622      27.996  36.229  -3.650  1.00 36.79           C  
ATOM   2316  N   ILE A 623      26.778  31.589  -3.872  1.00 36.36           N  
ATOM   2317  CA  ILE A 623      26.416  30.311  -4.488  1.00 36.11           C  
ATOM   2318  C   ILE A 623      25.023  30.423  -5.084  1.00 35.98           C  
ATOM   2319  CB  ILE A 623      26.503  29.188  -3.429  1.00 35.73           C  
ATOM   2320  O   ILE A 623      24.067  30.663  -4.355  1.00 35.69           O  
ATOM   2321  CG1 ILE A 623      27.933  29.090  -2.870  1.00 36.06           C  
ATOM   2322  CG2 ILE A 623      26.032  27.855  -4.009  1.00 36.16           C  
ATOM   2323  CD1 ILE A 623      28.075  28.152  -1.747  1.00 37.25           C  
ATOM   2324  N   SER A 624      24.904  30.256  -6.404  1.00 36.13           N  
ATOM   2325  CA  SER A 624      23.617  30.403  -7.079  1.00 36.84           C  
ATOM   2326  C   SER A 624      23.003  29.083  -7.523  1.00 36.83           C  
ATOM   2327  CB  SER A 624      23.735  31.370  -8.254  1.00 38.36           C  
ATOM   2328  O   SER A 624      21.780  28.994  -7.635  1.00 36.85           O  
ATOM   2329  OG  SER A 624      24.733  30.922  -9.153  1.00 41.12           O  
ATOM   2330  N   ASP A 625      23.835  28.064  -7.789  1.00 36.60           N  
ATOM   2331  CA  ASP A 625      23.314  26.751  -8.166  1.00 37.16           C  
ATOM   2332  C   ASP A 625      23.098  25.998  -6.858  1.00 36.89           C  
ATOM   2333  CB  ASP A 625      24.296  26.000  -9.078  1.00 39.67           C  
ATOM   2334  O   ASP A 625      24.026  25.373  -6.337  1.00 36.96           O  
ATOM   2335  CG  ASP A 625      23.866  24.587  -9.441  1.00 46.01           C  
ATOM   2336  OD1 ASP A 625      22.694  24.237  -9.184  1.00 46.87           O  
ATOM   2337  OD2 ASP A 625      24.707  23.830  -9.986  1.00 49.21           O1-
ATOM   2338  N   LEU A 626      21.881  26.093  -6.305  1.00 36.48           N  
ATOM   2339  CA  LEU A 626      21.574  25.491  -5.009  1.00 36.26           C  
ATOM   2340  C   LEU A 626      20.863  24.148  -5.073  1.00 36.29           C  
ATOM   2341  CB  LEU A 626      20.795  26.480  -4.142  1.00 36.09           C  
ATOM   2342  O   LEU A 626      20.207  23.761  -4.113  1.00 36.54           O  
ATOM   2343  CG  LEU A 626      21.588  27.726  -3.802  1.00 36.72           C  
ATOM   2344  CD1 LEU A 626      20.706  28.809  -3.265  1.00 37.20           C  
ATOM   2345  CD2 LEU A 626      22.703  27.410  -2.872  1.00 36.63           C  
ATOM   2346  N   ARG A 627      21.060  23.412  -6.164  1.00 36.42           N  
ATOM   2347  CA  ARG A 627      20.526  22.062  -6.339  1.00 36.83           C  
ATOM   2348  C   ARG A 627      21.309  21.081  -5.438  1.00 36.76           C  
ATOM   2349  CB  ARG A 627      20.654  21.629  -7.814  1.00 38.17           C  
ATOM   2350  O   ARG A 627      22.503  21.281  -5.163  1.00 36.96           O  
ATOM   2351  CG  ARG A 627      19.742  22.413  -8.763  1.00 41.62           C  
ATOM   2352  CD  ARG A 627      19.962  22.033 -10.217  1.00 44.77           C  
ATOM   2353  NE  ARG A 627      21.345  22.280 -10.627  1.00 47.85           N  
ATOM   2354  NH1 ARG A 627      21.114  21.302 -12.699  1.00 50.73           N  
ATOM   2355  NH2 ARG A 627      23.127  22.198 -12.077  1.00 50.20           N1+
ATOM   2356  CZ  ARG A 627      21.861  21.928 -11.797  1.00 50.48           C  
ATOM   2357  N   PRO A 628      20.653  20.002  -4.977  1.00 35.92           N  
ATOM   2358  CA  PRO A 628      21.344  19.058  -4.094  1.00 35.30           C  
ATOM   2359  C   PRO A 628      22.515  18.321  -4.731  1.00 35.83           C  
ATOM   2360  CB  PRO A 628      20.240  18.085  -3.681  1.00 35.69           C  
ATOM   2361  O   PRO A 628      22.451  17.919  -5.899  1.00 36.84           O  
ATOM   2362  CG  PRO A 628      19.200  18.220  -4.708  1.00 36.33           C  
ATOM   2363  CD  PRO A 628      19.240  19.632  -5.170  1.00 35.03           C  
ATOM   2364  N   THR A 629      23.599  18.149  -3.959  1.00 34.57           N  
ATOM   2365  CA  THR A 629      24.768  17.387  -4.406  1.00 34.25           C  
ATOM   2366  C   THR A 629      24.891  16.024  -3.690  1.00 33.77           C  
ATOM   2367  CB  THR A 629      26.046  18.187  -4.185  1.00 35.39           C  
ATOM   2368  O   THR A 629      25.759  15.228  -4.048  1.00 33.43           O  
ATOM   2369  CG2 THR A 629      26.058  19.496  -4.963  1.00 35.37           C  
ATOM   2370  OG1 THR A 629      26.215  18.408  -2.785  1.00 36.57           O  
ATOM   2371  N   LYS A 630      24.077  15.802  -2.622  1.00 33.08           N  
ATOM   2372  CA  LYS A 630      24.030  14.599  -1.799  1.00 32.72           C  
ATOM   2373  C   LYS A 630      22.600  14.055  -1.734  1.00 32.75           C  
ATOM   2374  CB  LYS A 630      24.584  14.865  -0.382  1.00 33.40           C  
ATOM   2375  O   LYS A 630      21.627  14.765  -2.002  1.00 32.85           O  
ATOM   2376  CG  LYS A 630      25.982  15.438  -0.412  1.00 36.32           C  
ATOM   2377  CD  LYS A 630      26.603  15.584   0.948  1.00 39.78           C  
ATOM   2378  CE  LYS A 630      28.068  15.918   0.786  1.00 42.69           C  
ATOM   2379  NZ  LYS A 630      28.628  16.577   1.999  1.00 45.03           N1+
ATOM   2380  N   ASN A 631      22.481  12.779  -1.388  1.00 32.43           N  
ATOM   2381  CA  ASN A 631      21.199  12.120  -1.320  1.00 32.45           C  
ATOM   2382  C   ASN A 631      21.114  11.321  -0.024  1.00 32.52           C  
ATOM   2383  CB  ASN A 631      21.039  11.216  -2.550  1.00 32.84           C  
ATOM   2384  O   ASN A 631      21.975  10.478   0.217  1.00 32.46           O  
ATOM   2385  CG  ASN A 631      19.687  10.592  -2.651  1.00 34.72           C  
ATOM   2386  ND2 ASN A 631      18.774  11.269  -3.313  1.00 35.27           N  
ATOM   2387  OD1 ASN A 631      19.441   9.509  -2.128  1.00 35.99           O  
ATOM   2388  N   ILE A 632      20.082  11.579   0.809  1.00 32.72           N  
ATOM   2389  CA  ILE A 632      19.884  10.878   2.084  1.00 33.45           C  
ATOM   2390  C   ILE A 632      19.839   9.363   1.905  1.00 34.26           C  
ATOM   2391  CB  ILE A 632      18.641  11.421   2.842  1.00 33.99           C  
ATOM   2392  O   ILE A 632      20.596   8.654   2.566  1.00 33.96           O  
ATOM   2393  CG1 ILE A 632      18.917  12.828   3.392  1.00 34.52           C  
ATOM   2394  CG2 ILE A 632      18.204  10.483   3.977  1.00 34.40           C  
ATOM   2395  CD1 ILE A 632      17.682  13.606   3.702  1.00 35.69           C  
ATOM   2396  N   THR A 633      18.967   8.869   1.001  1.00 35.15           N  
ATOM   2397  CA  THR A 633      18.829   7.431   0.742  1.00 35.92           C  
ATOM   2398  C   THR A 633      20.136   6.806   0.311  1.00 36.22           C  
ATOM   2399  CB  THR A 633      17.700   7.153  -0.246  1.00 37.37           C  
ATOM   2400  O   THR A 633      20.547   5.805   0.889  1.00 37.21           O  
ATOM   2401  CG2 THR A 633      17.532   5.661  -0.543  1.00 37.71           C  
ATOM   2402  OG1 THR A 633      16.498   7.692   0.302  1.00 38.30           O  
ATOM   2403  N   CYS A 634      20.820   7.402  -0.663  1.00 35.44           N  
ATOM   2404  CA  CYS A 634      22.105   6.890  -1.134  0.50 35.47           C  
ATOM   2405  C   CYS A 634      23.121   6.761  -0.005  1.00 35.43           C  
ATOM   2406  CB  CYS A 634      22.647   7.753  -2.268  0.50 35.65           C  
ATOM   2407  O   CYS A 634      23.775   5.729   0.111  1.00 36.06           O  
ATOM   2408  SG  CYS A 634      21.971   7.352  -3.895  0.50 37.62           S  
ATOM   2409  N   ASP A 635      23.237   7.805   0.837  1.00 34.09           N  
ATOM   2410  CA  ASP A 635      24.197   7.781   1.935  0.50 33.81           C  
ATOM   2411  C   ASP A 635      23.821   6.777   3.019  1.00 33.73           C  
ATOM   2412  CB  ASP A 635      24.430   9.191   2.492  0.50 34.69           C  
ATOM   2413  O   ASP A 635      24.707   6.160   3.598  1.00 33.32           O  
ATOM   2414  CG  ASP A 635      25.111  10.137   1.512  0.50 38.75           C  
ATOM   2415  OD1 ASP A 635      25.469   9.691   0.391  0.50 39.33           O  
ATOM   2416  OD2 ASP A 635      25.281  11.315   1.856  0.50 40.82           O1-
ATOM   2417  N   LEU A 636      22.513   6.573   3.258  1.00 33.48           N  
ATOM   2418  CA  LEU A 636      22.006   5.585   4.207  1.00 33.71           C  
ATOM   2419  C   LEU A 636      22.402   4.192   3.690  1.00 34.38           C  
ATOM   2420  CB  LEU A 636      20.470   5.643   4.258  1.00 33.79           C  
ATOM   2421  O   LEU A 636      22.968   3.403   4.448  1.00 34.52           O  
ATOM   2422  CG  LEU A 636      19.826   6.419   5.358  1.00 35.09           C  
ATOM   2423  CD1 LEU A 636      18.351   6.485   5.127  1.00 35.45           C  
ATOM   2424  CD2 LEU A 636      20.117   5.787   6.704  1.00 35.79           C  
ATOM   2425  N   LEU A 637      22.113   3.897   2.395  1.00 34.20           N  
ATOM   2426  CA  LEU A 637      22.436   2.603   1.789  1.00 34.69           C  
ATOM   2427  C   LEU A 637      23.937   2.309   1.831  1.00 35.32           C  
ATOM   2428  CB  LEU A 637      21.929   2.531   0.341  1.00 34.52           C  
ATOM   2429  O   LEU A 637      24.335   1.186   2.153  1.00 35.70           O  
ATOM   2430  CG  LEU A 637      20.428   2.339   0.173  1.00 35.12           C  
ATOM   2431  CD1 LEU A 637      19.984   2.757  -1.208  1.00 35.27           C  
ATOM   2432  CD2 LEU A 637      20.015   0.919   0.501  1.00 35.38           C  
ATOM   2433  N   GLU A 638      24.767   3.317   1.539  1.00 35.18           N  
ATOM   2434  CA  GLU A 638      26.217   3.130   1.542  1.00 36.07           C  
ATOM   2435  C   GLU A 638      26.800   2.825   2.919  1.00 36.06           C  
ATOM   2436  CB  GLU A 638      26.928   4.318   0.900  1.00 39.37           C  
ATOM   2437  O   GLU A 638      27.865   2.221   2.996  1.00 36.66           O  
ATOM   2438  CG  GLU A 638      26.746   4.357  -0.604  1.00 48.34           C  
ATOM   2439  CD  GLU A 638      27.098   5.676  -1.269  1.00 60.69           C  
ATOM   2440  OE1 GLU A 638      27.522   6.620  -0.558  1.00 62.82           O  
ATOM   2441  OE2 GLU A 638      26.932   5.769  -2.509  1.00 64.89           O1-
ATOM   2442  N   HIS A 639      26.108   3.218   3.996  1.00 35.32           N  
ATOM   2443  CA  HIS A 639      26.561   2.952   5.357  1.00 35.26           C  
ATOM   2444  C   HIS A 639      25.957   1.687   5.985  1.00 35.09           C  
ATOM   2445  CB  HIS A 639      26.356   4.171   6.258  1.00 35.81           C  
ATOM   2446  O   HIS A 639      26.102   1.472   7.191  1.00 35.33           O  
ATOM   2447  CG  HIS A 639      27.335   5.262   5.964  1.00 37.76           C  
ATOM   2448  CD2 HIS A 639      28.551   5.501   6.505  1.00 38.82           C  
ATOM   2449  ND1 HIS A 639      27.091   6.202   4.985  1.00 39.28           N  
ATOM   2450  CE1 HIS A 639      28.150   6.991   4.969  1.00 39.60           C  
ATOM   2451  NE2 HIS A 639      29.054   6.611   5.868  1.00 39.83           N  
ATOM   2452  N   GLN A 640      25.313   0.831   5.178  1.00 34.54           N  
ATOM   2453  CA  GLN A 640      24.824  -0.461   5.664  1.00 34.37           C  
ATOM   2454  C   GLN A 640      25.771  -1.495   5.022  1.00 35.55           C  
ATOM   2455  CB  GLN A 640      23.357  -0.718   5.268  1.00 34.12           C  
ATOM   2456  O   GLN A 640      25.454  -2.063   3.976  1.00 35.74           O  
ATOM   2457  CG  GLN A 640      22.376   0.410   5.615  1.00 33.77           C  
ATOM   2458  CD  GLN A 640      22.444   0.911   7.045  1.00 33.37           C  
ATOM   2459  NE2 GLN A 640      22.676   2.206   7.201  1.00 29.90           N  
ATOM   2460  OE1 GLN A 640      22.267   0.162   8.019  1.00 34.81           O  
ATOM   2461  N   TYR A 641      26.976  -1.657   5.601  1.00 36.09           N  
ATOM   2462  CA  TYR A 641      28.016  -2.556   5.086  1.00 37.68           C  
ATOM   2463  C   TYR A 641      27.626  -4.053   5.149  1.00 39.03           C  
ATOM   2464  CB  TYR A 641      29.364  -2.280   5.773  1.00 37.81           C  
ATOM   2465  O   TYR A 641      28.203  -4.875   4.425  1.00 39.61           O  
ATOM   2466  CG  TYR A 641      29.907  -0.900   5.450  1.00 39.07           C  
ATOM   2467  CD2 TYR A 641      30.695  -0.685   4.329  1.00 40.39           C  
ATOM   2468  CD1 TYR A 641      29.594   0.198   6.244  1.00 39.65           C  
ATOM   2469  CE2 TYR A 641      31.136   0.591   3.988  1.00 41.31           C  
ATOM   2470  CE1 TYR A 641      30.033   1.474   5.919  1.00 40.21           C  
ATOM   2471  OH  TYR A 641      31.270   2.930   4.485  1.00 43.53           O  
ATOM   2472  CZ  TYR A 641      30.824   1.666   4.802  1.00 41.85           C  
ATOM   2473  N   TRP A 642      26.640  -4.387   5.999  1.00 38.91           N  
ATOM   2474  CA  TRP A 642      26.073  -5.724   6.147  1.00 39.86           C  
ATOM   2475  C   TRP A 642      25.120  -6.048   4.980  1.00 41.91           C  
ATOM   2476  CB  TRP A 642      25.282  -5.820   7.472  1.00 39.04           C  
ATOM   2477  O   TRP A 642      24.842  -7.227   4.746  1.00 42.62           O  
ATOM   2478  CG  TRP A 642      24.285  -4.709   7.679  1.00 38.50           C  
ATOM   2479  CD1 TRP A 642      24.493  -3.539   8.346  1.00 38.77           C  
ATOM   2480  CD2 TRP A 642      22.935  -4.657   7.191  1.00 38.13           C  
ATOM   2481  CE2 TRP A 642      22.391  -3.420   7.594  1.00 38.29           C  
ATOM   2482  CE3 TRP A 642      22.112  -5.562   6.500  1.00 38.85           C  
ATOM   2483  NE1 TRP A 642      23.363  -2.755   8.292  1.00 38.62           N  
ATOM   2484  CH2 TRP A 642      20.321  -3.941   6.581  1.00 39.49           C  
ATOM   2485  CZ2 TRP A 642      21.077  -3.058   7.312  1.00 38.82           C  
ATOM   2486  CZ3 TRP A 642      20.835  -5.172   6.160  1.00 39.68           C  
ATOM   2487  N   LEU A 643      24.548  -5.007   4.317  1.00 42.47           N  
ATOM   2488  CA  LEU A 643      23.595  -5.132   3.219  1.00 44.10           C  
ATOM   2489  C   LEU A 643      24.328  -5.523   1.954  1.00 46.28           C  
ATOM   2490  CB  LEU A 643      22.846  -3.802   3.023  1.00 43.80           C  
ATOM   2491  O   LEU A 643      24.801  -4.662   1.214  1.00 46.13           O  
ATOM   2492  CG  LEU A 643      21.664  -3.808   2.054  1.00 44.46           C  
ATOM   2493  CD1 LEU A 643      21.087  -2.412   1.892  1.00 43.96           C  
ATOM   2494  CD2 LEU A 643      20.601  -4.789   2.498  1.00 45.15           C  
ATOM   2495  N   LYS A 644      24.453  -6.827   1.724  1.00 48.29           N  
ATOM   2496  CA  LYS A 644      25.163  -7.341   0.562  1.00 50.85           C  
ATOM   2497  C   LYS A 644      24.559  -8.648   0.062  1.00 53.76           C  
ATOM   2498  CB  LYS A 644      26.662  -7.495   0.858  1.00 52.10           C  
ATOM   2499  O   LYS A 644      24.005  -9.427   0.838  1.00 54.34           O  
ATOM   2500  CG  LYS A 644      26.986  -8.361   2.058  1.00 55.61           C  
ATOM   2501  CD  LYS A 644      28.441  -8.157   2.459  1.00 60.56           C  
ATOM   2502  CE  LYS A 644      28.863  -9.046   3.597  1.00 65.34           C  
ATOM   2503  NZ  LYS A 644      29.943  -8.424   4.418  1.00 67.92           N1+
ATOM   2504  N   GLY A 645      24.656  -8.871  -1.238  1.00 55.26           N  
ATOM   2505  CA  GLY A 645      24.104 -10.071  -1.848  1.00 57.21           C  
ATOM   2506  C   GLY A 645      22.719  -9.861  -2.428  1.00 58.69           C  
ATOM   2507  O   GLY A 645      22.211  -8.732  -2.456  1.00 58.92           O  
ATOM   2508  N   ASN A 646      22.093 -10.953  -2.901  1.00 59.34           N  
ATOM   2509  CA  ASN A 646      20.784 -10.840  -3.525  1.00 60.04           C  
ATOM   2510  C   ASN A 646      19.748 -11.789  -2.954  1.00 59.81           C  
ATOM   2511  CB  ASN A 646      20.891 -10.985  -5.040  1.00 62.48           C  
ATOM   2512  O   ASN A 646      18.805 -12.131  -3.658  1.00 60.39           O  
ATOM   2513  CG  ASN A 646      20.217  -9.855  -5.785  1.00 67.75           C  
ATOM   2514  ND2 ASN A 646      19.235 -10.187  -6.619  1.00 69.16           N  
ATOM   2515  OD1 ASN A 646      20.562  -8.674  -5.623  1.00 69.31           O  
ATOM   2516  N   SER A 647      19.876 -12.174  -1.681  1.00 59.00           N  
ATOM   2517  CA  SER A 647      18.893 -13.055  -1.049  1.00 58.81           C  
ATOM   2518  C   SER A 647      17.556 -12.329  -0.835  1.00 58.16           C  
ATOM   2519  CB  SER A 647      19.428 -13.595   0.276  1.00 59.49           C  
ATOM   2520  O   SER A 647      17.539 -11.102  -0.745  1.00 57.94           O  
ATOM   2521  OG  SER A 647      19.427 -12.619   1.303  1.00 61.05           O  
ATOM   2522  N   PRO A 648      16.424 -13.057  -0.730  1.00 57.57           N  
ATOM   2523  CA  PRO A 648      15.135 -12.381  -0.507  1.00 56.66           C  
ATOM   2524  C   PRO A 648      15.095 -11.496   0.742  1.00 54.97           C  
ATOM   2525  CB  PRO A 648      14.133 -13.541  -0.427  1.00 57.93           C  
ATOM   2526  O   PRO A 648      14.512 -10.419   0.687  1.00 55.32           O  
ATOM   2527  CG  PRO A 648      14.784 -14.654  -1.182  1.00 59.01           C  
ATOM   2528  CD  PRO A 648      16.246 -14.518  -0.843  1.00 57.45           C  
ATOM   2529  N   LYS A 649      15.735 -11.918   1.839  1.00 53.17           N  
ATOM   2530  CA  LYS A 649      15.802 -11.149   3.081  1.00 51.98           C  
ATOM   2531  C   LYS A 649      16.612  -9.848   2.879  1.00 51.01           C  
ATOM   2532  CB  LYS A 649      16.394 -12.011   4.218  1.00 53.20           C  
ATOM   2533  O   LYS A 649      16.240  -8.797   3.412  1.00 50.91           O  
ATOM   2534  CG  LYS A 649      16.821 -11.223   5.463  1.00 56.47           C  
ATOM   2535  CD  LYS A 649      16.721 -12.025   6.739  1.00 60.21           C  
ATOM   2536  CE  LYS A 649      17.243 -11.226   7.901  1.00 63.01           C  
ATOM   2537  NZ  LYS A 649      17.093 -11.960   9.182  1.00 64.90           N1+
ATOM   2538  N   MET A 650      17.699  -9.921   2.096  1.00 49.92           N  
ATOM   2539  CA  MET A 650      18.535  -8.763   1.799  1.00 49.20           C  
ATOM   2540  C   MET A 650      17.830  -7.791   0.847  1.00 48.59           C  
ATOM   2541  CB  MET A 650      19.896  -9.200   1.256  1.00 50.12           C  
ATOM   2542  O   MET A 650      17.979  -6.577   0.987  1.00 48.59           O  
ATOM   2543  CG  MET A 650      21.060  -8.460   1.883  1.00 52.66           C  
ATOM   2544  SD  MET A 650      21.178  -8.552   3.689  1.00 55.01           S  
ATOM   2545  CE  MET A 650      22.393  -9.738   3.859  1.00 55.75           C  
ATOM   2546  N   GLN A 651      17.027  -8.310  -0.087  1.00 48.08           N  
ATOM   2547  CA  GLN A 651      16.243  -7.459  -0.989  1.00 47.74           C  
ATOM   2548  C   GLN A 651      15.152  -6.729  -0.190  1.00 46.38           C  
ATOM   2549  CB  GLN A 651      15.588  -8.297  -2.092  1.00 50.09           C  
ATOM   2550  O   GLN A 651      14.851  -5.574  -0.471  1.00 46.49           O  
ATOM   2551  CG  GLN A 651      16.566  -8.857  -3.111  1.00 54.59           C  
ATOM   2552  CD  GLN A 651      15.879  -9.750  -4.124  1.00 60.51           C  
ATOM   2553  NE2 GLN A 651      16.651 -10.606  -4.768  1.00 61.20           N  
ATOM   2554  OE1 GLN A 651      14.661  -9.679  -4.348  1.00 63.00           O  
ATOM   2555  N   PHE A 652      14.555  -7.419   0.787  1.00 45.12           N  
ATOM   2556  CA  PHE A 652      13.538  -6.889   1.676  1.00 44.60           C  
ATOM   2557  C   PHE A 652      14.156  -5.771   2.555  1.00 43.46           C  
ATOM   2558  CB  PHE A 652      12.979  -8.037   2.551  1.00 44.63           C  
ATOM   2559  O   PHE A 652      13.557  -4.718   2.718  1.00 43.24           O  
ATOM   2560  CG  PHE A 652      12.177  -7.579   3.744  1.00 45.55           C  
ATOM   2561  CD2 PHE A 652      12.749  -7.529   5.006  1.00 46.11           C  
ATOM   2562  CD1 PHE A 652      10.871  -7.145   3.597  1.00 46.50           C  
ATOM   2563  CE2 PHE A 652      12.021  -7.075   6.096  1.00 46.66           C  
ATOM   2564  CE1 PHE A 652      10.142  -6.705   4.694  1.00 47.03           C  
ATOM   2565  CZ  PHE A 652      10.722  -6.672   5.935  1.00 46.67           C  
ATOM   2566  N   LEU A 653      15.343  -6.023   3.119  1.00 42.45           N  
ATOM   2567  CA  LEU A 653      16.039  -5.065   3.972  1.00 41.62           C  
ATOM   2568  C   LEU A 653      16.471  -3.811   3.221  1.00 40.81           C  
ATOM   2569  CB  LEU A 653      17.208  -5.721   4.717  1.00 41.10           C  
ATOM   2570  O   LEU A 653      16.400  -2.720   3.793  1.00 40.20           O  
ATOM   2571  CG  LEU A 653      16.765  -6.617   5.861  1.00 42.27           C  
ATOM   2572  CD1 LEU A 653      17.929  -7.395   6.443  1.00 42.82           C  
ATOM   2573  CD2 LEU A 653      16.076  -5.817   6.943  1.00 42.73           C  
ATOM   2574  N   LYS A 654      16.831  -3.952   1.927  1.00 40.51           N  
ATOM   2575  CA  LYS A 654      17.187  -2.808   1.082  1.00 40.67           C  
ATOM   2576  C   LYS A 654      15.963  -1.919   0.882  1.00 40.93           C  
ATOM   2577  CB  LYS A 654      17.728  -3.262  -0.287  1.00 42.34           C  
ATOM   2578  O   LYS A 654      16.079  -0.695   0.909  1.00 40.91           O  
ATOM   2579  CG  LYS A 654      18.192  -2.086  -1.149  1.00 45.86           C  
ATOM   2580  CD  LYS A 654      18.624  -2.474  -2.553  1.00 50.32           C  
ATOM   2581  CE  LYS A 654      19.414  -1.353  -3.193  1.00 54.55           C  
ATOM   2582  NZ  LYS A 654      19.582  -1.524  -4.667  1.00 57.65           N1+
ATOM   2583  N   LYS A 655      14.787  -2.543   0.672  1.00 41.31           N  
ATOM   2584  CA  LYS A 655      13.500  -1.855   0.515  1.00 41.79           C  
ATOM   2585  C   LYS A 655      13.143  -1.124   1.826  1.00 40.92           C  
ATOM   2586  CB  LYS A 655      12.405  -2.859   0.097  1.00 44.68           C  
ATOM   2587  O   LYS A 655      12.640  -0.008   1.769  1.00 41.37           O  
ATOM   2588  CG  LYS A 655      10.955  -2.402   0.281  1.00 49.33           C  
ATOM   2589  CD  LYS A 655      10.004  -3.472  -0.234  1.00 55.42           C  
ATOM   2590  CE  LYS A 655       8.588  -3.337   0.275  1.00 60.51           C  
ATOM   2591  NZ  LYS A 655       8.461  -3.806   1.685  1.00 63.79           N1+
ATOM   2592  N   LYS A 656      13.466  -1.722   2.990  1.00 39.60           N  
ATOM   2593  CA  LYS A 656      13.236  -1.115   4.298  1.00 38.88           C  
ATOM   2594  C   LYS A 656      14.087   0.139   4.470  1.00 38.00           C  
ATOM   2595  CB  LYS A 656      13.501  -2.125   5.432  1.00 40.27           C  
ATOM   2596  O   LYS A 656      13.568   1.180   4.844  1.00 37.59           O  
ATOM   2597  CG  LYS A 656      12.437  -3.214   5.546  1.00 44.26           C  
ATOM   2598  CD  LYS A 656      11.354  -2.869   6.552  1.00 48.26           C  
ATOM   2599  CE  LYS A 656      10.223  -2.081   5.964  1.00 51.38           C  
ATOM   2600  NZ  LYS A 656       9.409  -1.421   7.018  1.00 53.80           N1+
ATOM   2601  N   ILE A 657      15.373   0.062   4.127  1.00 37.63           N  
ATOM   2602  CA  ILE A 657      16.280   1.198   4.192  1.00 37.43           C  
ATOM   2603  C   ILE A 657      15.899   2.286   3.192  1.00 37.12           C  
ATOM   2604  CB  ILE A 657      17.721   0.699   4.049  1.00 38.30           C  
ATOM   2605  O   ILE A 657      15.973   3.469   3.526  1.00 36.97           O  
ATOM   2606  CG1 ILE A 657      18.069  -0.098   5.311  1.00 39.83           C  
ATOM   2607  CG2 ILE A 657      18.704   1.863   3.814  1.00 38.17           C  
ATOM   2608  CD1 ILE A 657      19.216  -0.841   5.186  1.00 41.96           C  
ATOM   2609  N   LYS A 658      15.390   1.897   2.014  1.00 37.08           N  
ATOM   2610  CA  LYS A 658      14.883   2.866   1.043  1.00 37.53           C  
ATOM   2611  C   LYS A 658      13.650   3.578   1.620  1.00 37.13           C  
ATOM   2612  CB  LYS A 658      14.547   2.190  -0.301  1.00 40.16           C  
ATOM   2613  O   LYS A 658      13.501   4.780   1.418  1.00 37.48           O  
ATOM   2614  CG  LYS A 658      15.753   2.079  -1.221  1.00 44.72           C  
ATOM   2615  CD  LYS A 658      15.414   1.460  -2.558  1.00 50.05           C  
ATOM   2616  CE  LYS A 658      16.682   1.211  -3.334  1.00 55.75           C  
ATOM   2617  NZ  LYS A 658      16.416   0.717  -4.715  1.00 60.08           N1+
ATOM   2618  N   GLN A 659      12.790   2.847   2.358  1.00 36.50           N  
ATOM   2619  CA  GLN A 659      11.612   3.397   3.026  1.00 36.63           C  
ATOM   2620  C   GLN A 659      12.033   4.354   4.155  1.00 36.19           C  
ATOM   2621  CB  GLN A 659      10.734   2.276   3.606  1.00 38.36           C  
ATOM   2622  O   GLN A 659      11.373   5.362   4.376  1.00 36.70           O  
ATOM   2623  CG  GLN A 659       9.891   1.535   2.582  1.00 42.68           C  
ATOM   2624  CD  GLN A 659       8.976   0.504   3.205  1.00 48.76           C  
ATOM   2625  NE2 GLN A 659       8.026   0.005   2.438  1.00 49.92           N  
ATOM   2626  OE1 GLN A 659       9.101   0.142   4.375  1.00 50.91           O  
ATOM   2627  N   LEU A 660      13.122   4.037   4.866  1.00 35.10           N  
ATOM   2628  CA  LEU A 660      13.664   4.884   5.925  1.00 34.56           C  
ATOM   2629  C   LEU A 660      14.206   6.192   5.326  1.00 34.10           C  
ATOM   2630  CB  LEU A 660      14.772   4.142   6.700  1.00 34.27           C  
ATOM   2631  O   LEU A 660      13.994   7.257   5.899  1.00 33.95           O  
ATOM   2632  CG  LEU A 660      15.519   4.950   7.772  1.00 34.81           C  
ATOM   2633  CD1 LEU A 660      14.556   5.574   8.795  1.00 34.80           C  
ATOM   2634  CD2 LEU A 660      16.547   4.090   8.472  1.00 35.27           C  
ATOM   2635  N   GLY A 661      14.869   6.099   4.172  1.00 33.47           N  
ATOM   2636  CA  GLY A 661      15.383   7.263   3.459  1.00 33.28           C  
ATOM   2637  C   GLY A 661      14.275   8.220   3.069  1.00 33.51           C  
ATOM   2638  O   GLY A 661      14.430   9.437   3.182  1.00 33.76           O  
ATOM   2639  N   ASP A 662      13.122   7.662   2.667  1.00 33.32           N  
ATOM   2640  CA  ASP A 662      11.932   8.414   2.286  1.00 33.35           C  
ATOM   2641  C   ASP A 662      11.303   9.143   3.498  1.00 32.09           C  
ATOM   2642  CB  ASP A 662      10.908   7.476   1.640  1.00 35.69           C  
ATOM   2643  O   ASP A 662      10.875  10.293   3.367  1.00 32.10           O  
ATOM   2644  CG  ASP A 662       9.716   8.234   1.109  1.00 41.31           C  
ATOM   2645  OD1 ASP A 662       9.889   9.003   0.137  1.00 42.81           O  
ATOM   2646  OD2 ASP A 662       8.617   8.095   1.693  1.00 43.44           O1-
ATOM   2647  N   LEU A 663      11.241   8.471   4.654  1.00 30.76           N  
ATOM   2648  CA  LEU A 663      10.723   9.031   5.896  1.00 30.37           C  
ATOM   2649  C   LEU A 663      11.625  10.189   6.347  1.00 30.49           C  
ATOM   2650  CB  LEU A 663      10.657   7.948   6.987  1.00 30.30           C  
ATOM   2651  O   LEU A 663      11.116  11.265   6.662  1.00 31.30           O  
ATOM   2652  CG  LEU A 663      10.302   8.433   8.399  1.00 31.92           C  
ATOM   2653  CD1 LEU A 663       8.914   9.091   8.430  1.00 32.33           C  
ATOM   2654  CD2 LEU A 663      10.367   7.292   9.401  1.00 32.82           C  
ATOM   2655  N   LEU A 664      12.956  10.000   6.326  1.00 29.69           N  
ATOM   2656  CA  LEU A 664      13.883  11.059   6.700  1.00 29.46           C  
ATOM   2657  C   LEU A 664      13.761  12.251   5.764  1.00 30.42           C  
ATOM   2658  CB  LEU A 664      15.324  10.553   6.772  1.00 29.19           C  
ATOM   2659  O   LEU A 664      13.795  13.378   6.238  1.00 31.08           O  
ATOM   2660  CG  LEU A 664      15.596   9.382   7.758  1.00 29.58           C  
ATOM   2661  CD1 LEU A 664      17.068   8.969   7.717  1.00 29.69           C  
ATOM   2662  CD2 LEU A 664      15.156   9.719   9.162  1.00 29.19           C  
ATOM   2663  N   GLU A 665      13.545  12.022   4.459  1.00 30.06           N  
ATOM   2664  CA  GLU A 665      13.331  13.113   3.503  1.00 30.06           C  
ATOM   2665  C   GLU A 665      12.102  13.932   3.870  1.00 29.73           C  
ATOM   2666  CB  GLU A 665      13.150  12.590   2.059  1.00 31.62           C  
ATOM   2667  O   GLU A 665      12.166  15.150   3.815  1.00 29.97           O  
ATOM   2668  CG  GLU A 665      14.416  12.088   1.406  1.00 34.13           C  
ATOM   2669  CD  GLU A 665      15.237  13.139   0.697  1.00 38.09           C  
ATOM   2670  OE1 GLU A 665      16.210  12.754   0.010  1.00 38.29           O  
ATOM   2671  OE2 GLU A 665      14.925  14.343   0.831  1.00 40.66           O1-
ATOM   2672  N   LYS A 666      10.988  13.278   4.230  1.00 29.68           N  
ATOM   2673  CA  LYS A 666       9.747  13.970   4.608  1.00 30.03           C  
ATOM   2674  C   LYS A 666       9.829  14.652   5.986  1.00 29.71           C  
ATOM   2675  CB  LYS A 666       8.556  13.018   4.510  1.00 32.56           C  
ATOM   2676  O   LYS A 666       9.136  15.635   6.227  1.00 30.07           O  
ATOM   2677  CG  LYS A 666       8.419  12.495   3.091  1.00 38.16           C  
ATOM   2678  CD  LYS A 666       7.385  11.414   2.941  1.00 43.84           C  
ATOM   2679  CE  LYS A 666       7.103  11.156   1.480  1.00 48.84           C  
ATOM   2680  NZ  LYS A 666       6.483   9.823   1.280  1.00 52.36           N1+
ATOM   2681  N   CYS A 667      10.679  14.132   6.875  1.00 28.74           N  
ATOM   2682  CA  CYS A 667      10.933  14.695   8.203  1.00 28.49           C  
ATOM   2683  C   CYS A 667      11.986  15.834   8.165  1.00 28.81           C  
ATOM   2684  CB  CYS A 667      11.350  13.590   9.165  1.00 28.57           C  
ATOM   2685  O   CYS A 667      12.137  16.581   9.142  1.00 28.70           O  
ATOM   2686  SG  CYS A 667       9.998  12.507   9.666  1.00 32.37           S  
ATOM   2687  N   LEU A 668      12.750  15.916   7.061  1.00 28.49           N  
ATOM   2688  CA  LEU A 668      13.755  16.934   6.836  1.00 28.40           C  
ATOM   2689  C   LEU A 668      13.334  17.901   5.736  1.00 28.47           C  
ATOM   2690  CB  LEU A 668      15.118  16.308   6.524  1.00 28.60           C  
ATOM   2691  O   LEU A 668      14.192  18.518   5.116  1.00 28.79           O  
ATOM   2692  CG  LEU A 668      15.727  15.538   7.683  1.00 30.14           C  
ATOM   2693  CD1 LEU A 668      16.860  14.653   7.215  1.00 30.73           C  
ATOM   2694  CD2 LEU A 668      16.166  16.485   8.821  1.00 30.49           C  
ATOM   2695  N   ILE A 669      12.012  18.086   5.512  1.00 28.10           N  
ATOM   2696  CA  ILE A 669      11.523  19.075   4.556  1.00 28.00           C  
ATOM   2697  C   ILE A 669      11.845  20.443   5.178  1.00 27.94           C  
ATOM   2698  CB  ILE A 669      10.017  18.857   4.216  1.00 28.06           C  
ATOM   2699  O   ILE A 669      11.660  20.615   6.382  1.00 27.27           O  
ATOM   2700  CG1 ILE A 669       9.849  17.566   3.386  1.00 29.20           C  
ATOM   2701  CG2 ILE A 669       9.422  20.062   3.466  1.00 27.78           C  
ATOM   2702  CD1 ILE A 669       8.416  17.147   3.121  1.00 30.67           C  
ATOM   2703  N   LEU A 670      12.489  21.336   4.407  1.00 28.21           N  
ATOM   2704  CA  LEU A 670      12.969  22.607   4.932  1.00 28.61           C  
ATOM   2705  C   LEU A 670      11.885  23.465   5.564  1.00 29.45           C  
ATOM   2706  CB  LEU A 670      13.744  23.387   3.860  1.00 28.69           C  
ATOM   2707  O   LEU A 670      12.136  24.089   6.596  1.00 30.22           O  
ATOM   2708  CG  LEU A 670      15.016  22.677   3.354  1.00 30.05           C  
ATOM   2709  CD1 LEU A 670      15.685  23.454   2.226  1.00 30.49           C  
ATOM   2710  CD2 LEU A 670      16.013  22.388   4.504  1.00 30.31           C  
ATOM   2711  N   ASP A 671      10.688  23.487   4.965  1.00 29.28           N  
ATOM   2712  CA  ASP A 671       9.547  24.250   5.454  1.00 29.47           C  
ATOM   2713  C   ASP A 671       8.855  23.395   6.498  1.00 30.03           C  
ATOM   2714  CB  ASP A 671       8.606  24.564   4.283  1.00 31.00           C  
ATOM   2715  O   ASP A 671       8.380  22.300   6.190  1.00 30.01           O  
ATOM   2716  CG  ASP A 671       7.436  25.483   4.585  1.00 35.11           C  
ATOM   2717  OD1 ASP A 671       7.218  25.809   5.777  1.00 34.56           O  
ATOM   2718  OD2 ASP A 671       6.735  25.872   3.634  1.00 38.47           O1-
ATOM   2719  N   PRO A 672       8.835  23.867   7.760  1.00 30.18           N  
ATOM   2720  CA  PRO A 672       8.224  23.068   8.836  1.00 30.68           C  
ATOM   2721  C   PRO A 672       6.730  22.818   8.672  1.00 32.10           C  
ATOM   2722  CB  PRO A 672       8.501  23.900  10.093  1.00 30.42           C  
ATOM   2723  O   PRO A 672       6.220  21.837   9.212  1.00 32.67           O  
ATOM   2724  CG  PRO A 672       8.697  25.282   9.604  1.00 30.35           C  
ATOM   2725  CD  PRO A 672       9.380  25.139   8.276  1.00 29.09           C  
ATOM   2726  N   SER A 673       6.029  23.706   7.951  1.00 31.98           N  
ATOM   2727  CA  SER A 673       4.593  23.540   7.747  1.00 32.53           C  
ATOM   2728  C   SER A 673       4.268  22.443   6.709  1.00 32.72           C  
ATOM   2729  CB  SER A 673       3.934  24.871   7.392  1.00 33.50           C  
ATOM   2730  O   SER A 673       3.159  21.955   6.687  1.00 32.98           O  
ATOM   2731  OG  SER A 673       4.365  25.335   6.124  1.00 36.31           O  
ATOM   2732  N   LYS A 674       5.234  22.058   5.873  1.00 32.67           N  
ATOM   2733  CA  LYS A 674       5.098  20.985   4.886  1.00 33.07           C  
ATOM   2734  C   LYS A 674       5.755  19.677   5.401  1.00 32.61           C  
ATOM   2735  CB  LYS A 674       5.725  21.401   3.539  1.00 35.04           C  
ATOM   2736  O   LYS A 674       5.363  18.583   4.997  1.00 33.73           O  
ATOM   2737  CG  LYS A 674       5.258  22.758   3.016  1.00 38.59           C  
ATOM   2738  CD  LYS A 674       5.186  22.731   1.500  1.00 44.56           C  
ATOM   2739  CE  LYS A 674       5.098  24.102   0.853  1.00 49.58           C  
ATOM   2740  NZ  LYS A 674       3.901  24.865   1.297  1.00 52.97           N1+
ATOM   2741  N   ARG A 675       6.737  19.793   6.291  1.00 30.94           N  
ATOM   2742  CA  ARG A 675       7.444  18.690   6.905  1.00 30.48           C  
ATOM   2743  C   ARG A 675       6.481  17.763   7.645  1.00 31.29           C  
ATOM   2744  CB  ARG A 675       8.429  19.290   7.910  1.00 30.04           C  
ATOM   2745  O   ARG A 675       5.484  18.216   8.202  1.00 31.49           O  
ATOM   2746  CG  ARG A 675       9.283  18.304   8.717  1.00 28.86           C  
ATOM   2747  CD  ARG A 675      10.162  19.042   9.707  1.00 28.21           C  
ATOM   2748  NE  ARG A 675      10.895  20.137   9.064  1.00 28.34           N  
ATOM   2749  NH1 ARG A 675      11.006  21.428  10.968  1.00 25.96           N  
ATOM   2750  NH2 ARG A 675      11.898  22.210   9.007  1.00 26.70           N1+
ATOM   2751  CZ  ARG A 675      11.275  21.251   9.681  1.00 28.17           C  
ATOM   2752  N   TYR A 676       6.799  16.468   7.700  1.00 31.38           N  
ATOM   2753  CA  TYR A 676       5.990  15.500   8.435  1.00 31.93           C  
ATOM   2754  C   TYR A 676       5.840  15.878   9.907  1.00 32.15           C  
ATOM   2755  CB  TYR A 676       6.686  14.134   8.412  1.00 31.86           C  
ATOM   2756  O   TYR A 676       6.703  16.546  10.478  1.00 31.87           O  
ATOM   2757  CG  TYR A 676       6.118  13.132   7.442  1.00 32.95           C  
ATOM   2758  CD1 TYR A 676       5.402  13.541   6.323  1.00 34.19           C  
ATOM   2759  CD2 TYR A 676       6.357  11.778   7.599  1.00 34.31           C  
ATOM   2760  CE1 TYR A 676       4.911  12.620   5.406  1.00 35.33           C  
ATOM   2761  CE2 TYR A 676       5.879  10.850   6.686  1.00 35.51           C  
ATOM   2762  OH  TYR A 676       4.667  10.331   4.722  1.00 39.11           O  
ATOM   2763  CZ  TYR A 676       5.141  11.271   5.602  1.00 36.61           C  
ATOM   2764  N   THR A 677       4.737  15.436  10.515  1.00 32.13           N  
ATOM   2765  CA  THR A 677       4.502  15.596  11.943  1.00 32.08           C  
ATOM   2766  C   THR A 677       4.807  14.220  12.577  1.00 32.26           C  
ATOM   2767  CB  THR A 677       3.048  16.046  12.174  1.00 33.43           C  
ATOM   2768  O   THR A 677       4.916  13.230  11.850  1.00 32.52           O  
ATOM   2769  CG2 THR A 677       2.675  17.272  11.356  1.00 33.36           C  
ATOM   2770  OG1 THR A 677       2.161  14.973  11.867  1.00 35.39           O  
ATOM   2771  N   PRO A 678       4.902  14.091  13.915  1.00 32.26           N  
ATOM   2772  CA  PRO A 678       5.101  12.754  14.513  1.00 32.82           C  
ATOM   2773  C   PRO A 678       4.003  11.773  14.092  1.00 34.04           C  
ATOM   2774  CB  PRO A 678       5.025  13.027  16.014  1.00 33.17           C  
ATOM   2775  O   PRO A 678       4.301  10.599  13.859  1.00 33.80           O  
ATOM   2776  CG  PRO A 678       5.411  14.456  16.146  1.00 33.33           C  
ATOM   2777  CD  PRO A 678       4.813  15.127  14.953  1.00 31.54           C  
ATOM   2778  N   ASP A 679       2.744  12.276  13.941  1.00 34.82           N  
ATOM   2779  CA  ASP A 679       1.600  11.464  13.541  1.00 36.52           C  
ATOM   2780  C   ASP A 679       1.752  10.916  12.128  1.00 36.26           C  
ATOM   2781  CB  ASP A 679       0.273  12.227  13.721  1.00 41.01           C  
ATOM   2782  O   ASP A 679       1.483   9.741  11.904  1.00 36.49           O  
ATOM   2783  CG  ASP A 679      -0.414  11.953  15.057  1.00 50.79           C  
ATOM   2784  OD2 ASP A 679      -0.537  10.753  15.437  1.00 55.03           O1-
ATOM   2785  OD1 ASP A 679      -0.834  12.932  15.724  1.00 52.33           O  
ATOM   2786  N   GLN A 680       2.231  11.743  11.186  1.00 35.84           N  
ATOM   2787  CA  GLN A 680       2.465  11.289   9.818  1.00 35.65           C  
ATOM   2788  C   GLN A 680       3.634  10.311   9.768  1.00 35.66           C  
ATOM   2789  CB  GLN A 680       2.777  12.460   8.903  1.00 36.10           C  
ATOM   2790  O   GLN A 680       3.591   9.355   9.004  1.00 36.80           O  
ATOM   2791  CG  GLN A 680       1.669  13.469   8.802  1.00 37.65           C  
ATOM   2792  CD  GLN A 680       2.103  14.555   7.864  1.00 39.96           C  
ATOM   2793  NE2 GLN A 680       1.947  14.302   6.573  1.00 40.77           N  
ATOM   2794  OE1 GLN A 680       2.601  15.608   8.277  1.00 39.99           O  
ATOM   2795  N   ALA A 681       4.675  10.542  10.570  1.00 34.54           N  
ATOM   2796  CA  ALA A 681       5.832   9.651  10.613  1.00 34.22           C  
ATOM   2797  C   ALA A 681       5.423   8.247  11.075  1.00 34.24           C  
ATOM   2798  CB  ALA A 681       6.898  10.222  11.528  1.00 33.73           C  
ATOM   2799  O   ALA A 681       5.801   7.268  10.448  1.00 34.57           O  
ATOM   2800  N   LEU A 682       4.572   8.154  12.094  1.00 33.92           N  
ATOM   2801  CA  LEU A 682       4.105   6.868  12.605  1.00 34.32           C  
ATOM   2802  C   LEU A 682       3.255   6.081  11.598  1.00 36.04           C  
ATOM   2803  CB  LEU A 682       3.384   7.074  13.926  1.00 33.70           C  
ATOM   2804  O   LEU A 682       3.231   4.855  11.654  1.00 35.89           O  
ATOM   2805  CG  LEU A 682       4.288   7.519  15.076  1.00 34.20           C  
ATOM   2806  CD1 LEU A 682       3.478   8.148  16.196  1.00 34.83           C  
ATOM   2807  CD2 LEU A 682       5.104   6.360  15.608  1.00 34.11           C  
ATOM   2808  N   GLN A 683       2.616   6.786  10.630  1.00 37.42           N  
ATOM   2809  CA  GLN A 683       1.805   6.189   9.563  1.00 38.71           C  
ATOM   2810  C   GLN A 683       2.610   5.885   8.274  1.00 38.80           C  
ATOM   2811  CB  GLN A 683       0.584   7.072   9.233  1.00 41.67           C  
ATOM   2812  O   GLN A 683       2.058   5.302   7.345  1.00 39.59           O  
ATOM   2813  CG  GLN A 683      -0.360   7.327  10.412  1.00 47.35           C  
ATOM   2814  CD  GLN A 683      -0.923   6.044  10.990  1.00 55.83           C  
ATOM   2815  NE2 GLN A 683      -1.699   5.316  10.182  1.00 57.10           N  
ATOM   2816  OE1 GLN A 683      -0.670   5.689  12.159  1.00 58.40           O  
ATOM   2817  N   HIS A 684       3.901   6.237   8.217  1.00 37.96           N  
ATOM   2818  CA  HIS A 684       4.735   5.956   7.037  1.00 37.56           C  
ATOM   2819  C   HIS A 684       4.966   4.435   6.891  1.00 38.28           C  
ATOM   2820  CB  HIS A 684       6.087   6.690   7.154  1.00 36.35           C  
ATOM   2821  O   HIS A 684       5.094   3.754   7.904  1.00 38.33           O  
ATOM   2822  CG  HIS A 684       6.883   6.732   5.883  1.00 36.94           C  
ATOM   2823  CD2 HIS A 684       6.828   7.609   4.855  1.00 37.60           C  
ATOM   2824  ND1 HIS A 684       7.850   5.781   5.600  1.00 37.97           N  
ATOM   2825  CE1 HIS A 684       8.341   6.103   4.418  1.00 37.95           C  
ATOM   2826  NE2 HIS A 684       7.765   7.199   3.932  1.00 38.24           N  
ATOM   2827  N   PRO A 685       5.041   3.882   5.659  1.00 38.39           N  
ATOM   2828  CA  PRO A 685       5.296   2.437   5.517  1.00 38.45           C  
ATOM   2829  C   PRO A 685       6.496   1.915   6.309  1.00 38.63           C  
ATOM   2830  CB  PRO A 685       5.556   2.268   4.014  1.00 39.28           C  
ATOM   2831  O   PRO A 685       6.469   0.768   6.746  1.00 39.05           O  
ATOM   2832  CG  PRO A 685       4.827   3.383   3.372  1.00 39.86           C  
ATOM   2833  CD  PRO A 685       4.872   4.535   4.342  1.00 38.13           C  
ATOM   2834  N   TYR A 686       7.535   2.741   6.514  1.00 37.80           N  
ATOM   2835  CA  TYR A 686       8.712   2.305   7.257  1.00 38.07           C  
ATOM   2836  C   TYR A 686       8.369   1.876   8.678  1.00 39.57           C  
ATOM   2837  CB  TYR A 686       9.846   3.359   7.236  1.00 37.10           C  
ATOM   2838  O   TYR A 686       8.843   0.834   9.126  1.00 39.73           O  
ATOM   2839  CG  TYR A 686      11.038   2.945   8.075  1.00 36.19           C  
ATOM   2840  CD2 TYR A 686      11.289   3.541   9.304  1.00 36.11           C  
ATOM   2841  CD1 TYR A 686      11.848   1.886   7.691  1.00 36.16           C  
ATOM   2842  CE2 TYR A 686      12.338   3.121  10.109  1.00 36.33           C  
ATOM   2843  CE1 TYR A 686      12.910   1.467   8.480  1.00 36.39           C  
ATOM   2844  OH  TYR A 686      14.206   1.700  10.466  1.00 37.76           O  
ATOM   2845  CZ  TYR A 686      13.161   2.101   9.680  1.00 36.97           C  
ATOM   2846  N   LEU A 687       7.524   2.646   9.375  1.00 40.39           N  
ATOM   2847  CA  LEU A 687       7.148   2.310  10.749  1.00 41.41           C  
ATOM   2848  C   LEU A 687       5.881   1.462  10.831  1.00 44.45           C  
ATOM   2849  CB  LEU A 687       7.040   3.580  11.612  1.00 40.17           C  
ATOM   2850  O   LEU A 687       5.749   0.625  11.732  1.00 45.35           O  
ATOM   2851  CG  LEU A 687       8.349   4.365  11.731  1.00 40.00           C  
ATOM   2852  CD1 LEU A 687       8.142   5.700  12.437  1.00 39.75           C  
ATOM   2853  CD2 LEU A 687       9.436   3.529  12.402  1.00 39.97           C  
ATOM   2854  N   ARG A 688       4.954   1.662   9.891  1.00 46.17           N  
ATOM   2855  CA  ARG A 688       3.702   0.907   9.860  1.00 48.64           C  
ATOM   2856  C   ARG A 688       3.965  -0.569   9.479  1.00 49.76           C  
ATOM   2857  CB  ARG A 688       2.694   1.585   8.914  1.00 51.45           C  
ATOM   2858  O   ARG A 688       3.303  -1.463  10.004  1.00 50.28           O  
ATOM   2859  CG  ARG A 688       1.229   1.461   9.328  1.00 57.08           C  
ATOM   2860  CD  ARG A 688       0.924   2.003  10.722  1.00 62.24           C  
ATOM   2861  NE  ARG A 688      -0.518   2.034  10.994  1.00 67.04           N  
ATOM   2862  NH1 ARG A 688      -0.632  -0.178  11.651  1.00 70.69           N  
ATOM   2863  NH2 ARG A 688      -2.532   1.105  11.634  1.00 71.72           N1+
ATOM   2864  CZ  ARG A 688      -1.225   0.990  11.427  1.00 70.81           C  
ATOM   2865  N   GLU A 689       4.971  -0.828   8.624  1.00 49.71           N  
ATOM   2866  CA  GLU A 689       5.317  -2.194   8.241  1.00 50.43           C  
ATOM   2867  C   GLU A 689       6.451  -2.734   9.110  1.00 50.97           C  
ATOM   2868  CB  GLU A 689       5.731  -2.274   6.773  1.00 52.30           C  
ATOM   2869  O   GLU A 689       7.356  -1.988   9.502  1.00 50.93           O  
ATOM   2870  CG  GLU A 689       4.703  -1.727   5.804  1.00 55.96           C  
ATOM   2871  CD  GLU A 689       5.161  -1.698   4.360  1.00 60.98           C  
ATOM   2872  OE1 GLU A 689       4.475  -1.040   3.545  1.00 62.86           O  
ATOM   2873  OE2 GLU A 689       6.195  -2.329   4.039  1.00 62.38           O1-
ATOM   2874  N   SER A 690       6.410  -4.046   9.375  1.00 50.95           N  
ATOM   2875  CA  SER A 690       7.388  -4.757  10.186  1.00 50.90           C  
ATOM   2876  C   SER A 690       8.788  -4.708   9.587  1.00 50.80           C  
ATOM   2877  CB  SER A 690       6.968  -6.217  10.337  1.00 52.29           C  
ATOM   2878  O   SER A 690       8.944  -4.643   8.367  1.00 50.70           O  
ATOM   2879  OG  SER A 690       7.734  -6.920  11.303  1.00 54.48           O  
ATOM   2880  N   ILE A 691       9.809  -4.726  10.461  1.00 50.64           N  
ATOM   2881  CA  ILE A 691      11.223  -4.815  10.060  1.00 50.61           C  
ATOM   2882  C   ILE A 691      11.647  -6.306   9.885  1.00 51.86           C  
ATOM   2883  CB  ILE A 691      12.146  -4.073  11.074  1.00 49.72           C  
ATOM   2884  O   ILE A 691      12.733  -6.586   9.384  1.00 52.29           O  
ATOM   2885  CG1 ILE A 691      13.558  -3.819  10.501  1.00 49.60           C  
ATOM   2886  CG2 ILE A 691      12.205  -4.802  12.421  1.00 49.99           C  
ATOM   2887  CD1 ILE A 691      13.629  -2.776   9.427  1.00 50.21           C  
ATOM   2888  N   HIS A 692      10.791  -7.252  10.276  1.00 52.48           N  
ATOM   2889  CA  HIS A 692      11.095  -8.662  10.207  1.00 53.83           C  
ATOM   2890  C   HIS A 692      10.604  -9.372   8.964  1.00 55.65           C  
ATOM   2891  CB  HIS A 692      10.577  -9.379  11.455  1.00 54.12           C  
ATOM   2892  O   HIS A 692       9.530  -9.105   8.432  1.00 55.86           O  
ATOM   2893  CG  HIS A 692      11.071  -8.771  12.724  1.00 55.01           C  
ATOM   2894  CD2 HIS A 692      10.447  -7.928  13.577  1.00 55.92           C  
ATOM   2895  ND1 HIS A 692      12.351  -9.015  13.187  1.00 56.59           N  
ATOM   2896  CE1 HIS A 692      12.463  -8.322  14.310  1.00 57.00           C  
ATOM   2897  NE2 HIS A 692      11.342  -7.652  14.587  1.00 56.92           N  
ATOM   2898  N   PHE A 693      11.470 -10.257   8.510  1.00 56.90           N  
ATOM   2899  CA  PHE A 693      11.419 -11.273   7.464  1.00 58.73           C  
ATOM   2900  C   PHE A 693      10.040 -11.928   7.385  1.00 58.88           C  
ATOM   2901  CB  PHE A 693      12.485 -12.371   7.770  1.00 59.82           C  
ATOM   2902  O   PHE A 693       9.456 -11.993   6.305  1.00 58.80           O  
ATOM   2903  CG  PHE A 693      12.930 -12.440   9.224  1.00 61.21           C  
ATOM   2904  CD2 PHE A 693      12.117 -13.015  10.185  1.00 62.66           C  
ATOM   2905  CD1 PHE A 693      14.066 -11.768   9.649  1.00 61.83           C  
ATOM   2906  CE2 PHE A 693      12.481 -12.992  11.527  1.00 63.40           C  
ATOM   2907  CE1 PHE A 693      14.423 -11.746  10.988  1.00 62.41           C  
ATOM   2908  CZ  PHE A 693      13.635 -12.361  11.917  1.00 62.65           C  
TER    2909      PHE A 693 
HETATM 2910  O3  GOL A 901      36.892  26.719  32.570  1.00 60.66           O  
HETATM 2911  C3  GOL A 901      37.559  27.326  33.674  1.00 60.87           C  
HETATM 2912  C2  GOL A 901      36.580  27.966  34.634  1.00 60.79           C  
HETATM 2913  O2  GOL A 901      35.807  28.969  33.970  1.00 60.87           O  
HETATM 2914  C1  GOL A 901      37.263  28.580  35.829  1.00 60.93           C  
HETATM 2915  O1  GOL A 901      36.321  28.845  36.854  1.00 61.11           O  
HETATM 2916  O2  EDO A1001      13.140  26.463  28.493  1.00 50.03           O  
HETATM 2917  C2  EDO A1001      14.362  26.702  29.184  1.00 50.49           C  
HETATM 2918  C1  EDO A1001      14.217  27.908  30.106  1.00 50.88           C  
HETATM 2919  O1  EDO A1001      14.955  27.746  31.306  1.00 50.71           O  
HETATM 2920  O3  GOL A1201      38.945  34.950   9.859  1.00 69.00           O  
HETATM 2921  C3  GOL A1201      39.063  33.700  10.528  1.00 68.58           C  
HETATM 2922  C2  GOL A1201      39.818  33.845  11.831  1.00 68.47           C  
HETATM 2923  O2  GOL A1201      40.845  34.832  11.690  1.00 68.83           O  
HETATM 2924  C1  GOL A1201      38.918  34.204  12.994  1.00 68.12           C  
HETATM 2925  O1  GOL A1201      38.081  33.116  13.375  1.00 67.58           O  
HETATM 2926  O1  051   701      19.544  15.244  32.032  1.00 30.61           O  
HETATM 2927  C2  051   701      20.683  14.701  32.046  1.00 30.50           C  
HETATM 2928  O3  051   701      21.760  15.327  31.932  1.00 30.96           O1-
HETATM 2929  C4  051   701      20.737  13.218  32.323  1.00 30.07           C  
HETATM 2930  C5  051   701      20.011  12.767  33.424  1.00 29.93           C  
HETATM 2931  C6  051   701      19.936  11.418  33.710  1.00 30.08           C  
HETATM 2932  C7  051   701      20.584  10.476  32.918  1.00 29.64           C  
HETATM 2933  C8  051   701      20.438   9.018  33.200  1.00 29.67           C  
HETATM 2934  C9  051   701      19.204   8.542  33.644  1.00 29.70           C  
HETATM 2935  C10 051   701      19.051   7.183  33.872  1.00 29.69           C  
HETATM 2936  N11 051   701      20.021   6.268  33.700  1.00 29.85           N  
HETATM 2937  C12 051   701      21.198   6.743  33.272  1.00 30.00           C  
HETATM 2938  C13 051   701      21.486   8.091  33.005  1.00 29.94           C  
HETATM 2939  C14 051   701      22.851   8.136  32.566  1.00 29.79           C  
HETATM 2940  C15 051   701      23.332   6.851  32.578  1.00 30.40           C  
HETATM 2941  N16 051   701      22.321   5.999  33.010  1.00 30.19           N  
HETATM 2942  C17 051   701      24.668   6.336  32.224  1.00 31.08           C  
HETATM 2943  C18 051   701      25.651   7.116  31.592  1.00 30.96           C  
HETATM 2944  O19 051   701      25.269   8.375  31.210  1.00 30.46           O  
HETATM 2945  C20 051   701      26.180   9.146  30.430  1.00 29.80           C  
HETATM 2946  C21 051   701      26.909   6.586  31.335  1.00 31.09           C  
HETATM 2947  C22 051   701      27.192   5.280  31.686  1.00 31.77           C  
HETATM 2948  C23 051   701      26.243   4.479  32.300  1.00 32.56           C  
HETATM 2949  C24 051   701      26.575   3.064  32.707  1.00 33.72           C  
HETATM 2950  N25 051   701      26.448   2.045  31.591  1.00 34.75           N1+
HETATM 2951  C26 051   701      27.508   2.234  30.532  1.00 34.42           C  
HETATM 2952  C27 051   701      27.312   1.399  29.309  1.00 34.25           C  
HETATM 2953  C28 051   701      26.474   0.636  32.128  1.00 35.53           C  
HETATM 2954  C29 051   701      25.237   0.242  32.875  1.00 36.25           C  
HETATM 2955  C30 051   701      24.988   5.018  32.564  1.00 31.73           C  
HETATM 2956  C31 051   701      21.318  10.935  31.822  1.00 29.37           C  
HETATM 2957  C32 051   701      21.412  12.294  31.511  1.00 29.71           C  
HETATM 2958  C33 051   701      22.269  12.717  30.326  1.00 29.79           C  
HETATM 2959  C34 051   701      23.331  11.687  29.951  1.00 30.10           C  
HETATM 2960  C35 051   701      21.436  13.017  29.086  1.00 30.07           C  
HETATM 2961  O   HOH B   1      15.182  19.635  26.516  1.00 19.09           O  
HETATM 2962  O   HOH B   2      23.011  16.349  12.178  1.00 17.14           O  
HETATM 2963  O   HOH B   3       2.890  22.694  28.117  1.00 22.79           O  
HETATM 2964  O   HOH B   4      14.967  19.155  19.261  1.00 20.06           O  
HETATM 2965  O   HOH B   5      12.085  25.372  23.909  1.00 29.77           O  
HETATM 2966  O   HOH B   6      15.658  21.451  15.527  1.00 23.35           O  
HETATM 2967  O   HOH B   7      32.157   7.331  51.708  1.00 26.11           O  
HETATM 2968  O   HOH B   8      22.885  32.774  13.180  1.00 25.48           O  
HETATM 2969  O   HOH B   9      14.046  31.750  15.264  1.00 27.63           O  
HETATM 2970  O   HOH B  10       2.720   3.687  23.376  1.00 45.19           O  
HETATM 2971  O   HOH B  11      30.695  30.418   9.019  1.00 27.62           O  
HETATM 2972  O   HOH B  12       6.552  16.779  18.840  1.00 31.01           O  
HETATM 2973  O   HOH B  13      27.072  31.383  11.107  1.00 24.34           O  
HETATM 2974  O   HOH B  14       7.358  33.403  28.010  1.00 30.89           O  
HETATM 2975  O   HOH B  15      23.659  19.950  32.198  1.00 24.70           O  
HETATM 2976  O   HOH B  16      22.926  13.723  12.913  1.00 22.99           O  
HETATM 2977  O   HOH B  17      20.785   0.084  10.007  1.00 34.23           O  
HETATM 2978  O   HOH B  18      15.394  15.993  32.202  1.00 24.77           O  
HETATM 2979  O   HOH B  19      17.079  14.046  32.184  1.00 30.25           O  
HETATM 2980  O   HOH B  20      15.497   2.660  38.832  1.00 33.72           O  
HETATM 2981  O   HOH B  21       9.115  24.843  13.681  1.00 24.18           O  
HETATM 2982  O   HOH B  22      20.405  20.113  11.759  1.00 26.21           O  
HETATM 2983  O   HOH B  23      31.362  -1.089   9.734  1.00 70.35           O  
HETATM 2984  O   HOH B  24      16.739  10.380  -0.638  1.00 28.95           O  
HETATM 2985  O   HOH B  25      28.236  33.540  16.909  1.00 26.12           O  
HETATM 2986  O   HOH B  26      24.294  16.199  32.901  1.00 30.56           O  
HETATM 2987  O   HOH B  27      25.005  39.015   5.379  1.00 31.18           O  
HETATM 2988  O   HOH B  28      24.464  22.835  -5.902  1.00 36.05           O  
HETATM 2989  O   HOH B  29      26.428  19.620  40.359  1.00 31.67           O  
HETATM 2990  O   HOH B  30      12.416  20.913   1.287  1.00 36.78           O  
HETATM 2991  O   HOH B  31      25.452  23.566  19.804  1.00 29.91           O  
HETATM 2992  O   HOH B  32      14.122   6.570  -0.454  1.00 29.34           O  
HETATM 2993  O   HOH B  33      18.579  14.092  -0.114  1.00 28.68           O  
HETATM 2994  O   HOH B  34       7.671  18.014  20.831  1.00 34.45           O  
HETATM 2995  O   HOH B  35      16.800  39.431   7.114  1.00 30.49           O  
HETATM 2996  O   HOH B  36      18.502  23.935  23.208  1.00 30.54           O  
HETATM 2997  O   HOH B  37      21.103  33.094  11.410  1.00 27.70           O  
HETATM 2998  O   HOH B  38      16.083  -0.095   9.940  1.00 29.28           O  
HETATM 2999  O   HOH B  39      21.090  23.773  42.181  1.00 39.82           O  
HETATM 3000  O   HOH B  40      29.875  29.120   6.840  1.00 28.29           O  
HETATM 3001  O   HOH B  41      29.625  28.877  16.338  1.00 31.98           O  
HETATM 3002  O   HOH B  42      25.621   0.619   9.628  1.00 26.66           O  
HETATM 3003  O   HOH B  43      33.166  37.668  10.498  1.00 30.37           O  
HETATM 3004  O   HOH B  44      20.935  -5.276  10.228  1.00 41.20           O  
HETATM 3005  O   HOH B  45      42.429  32.940  -3.279  1.00 33.82           O  
HETATM 3006  O   HOH B  46      18.493   1.127   9.377  1.00 33.83           O  
HETATM 3007  O   HOH B  47      28.406  18.881  -1.441  1.00 35.23           O  
HETATM 3008  O   HOH B  48      21.457  14.787  53.803  1.00 45.81           O  
HETATM 3009  O   HOH B  49      33.227  26.983   6.722  1.00 39.45           O  
HETATM 3010  O   HOH B  50      19.883  18.595  19.952  1.00 28.99           O  
HETATM 3011  O   HOH B  51      25.534  13.573  53.276  1.00 60.22           O  
HETATM 3012  O   HOH B  52       4.586  21.391  38.533  1.00 34.89           O  
HETATM 3013  O   HOH B  53      12.862  23.024  30.555  1.00 23.26           O  
HETATM 3014  O   HOH B  54      25.115  11.203  -1.733  1.00 35.91           O  
HETATM 3015  O   HOH B  55      32.836   5.061   6.531  1.00 46.76           O  
HETATM 3016  O   HOH B  56      32.724  22.773  41.283  1.00 40.86           O  
HETATM 3017  O   HOH B  57      31.772  -0.142  18.282  1.00 45.04           O  
HETATM 3018  O   HOH B  58      31.000   2.949  16.612  1.00 26.67           O  
HETATM 3019  O   HOH B  59      25.721  19.880  18.131  1.00 33.34           O  
HETATM 3020  O   HOH B  60      31.620  34.908  -4.714  1.00 43.86           O  
HETATM 3021  O   HOH B  61      25.691  35.007  17.435  1.00 39.57           O  
HETATM 3022  O   HOH B  62       7.718  33.891  11.943  1.00 40.15           O  
HETATM 3023  O   HOH B  63      32.098  20.829  13.656  1.00 48.18           O  
HETATM 3024  O   HOH B  64      31.609   2.511  49.080  1.00 37.25           O  
HETATM 3025  O   HOH B  65      29.360   4.491  15.258  1.00 34.12           O  
HETATM 3026  O   HOH B  66       7.399  12.778  37.513  1.00 36.73           O  
HETATM 3027  O   HOH B  67      30.408  19.700   2.709  1.00 48.82           O  
HETATM 3028  O   HOH B  68      37.233  19.940  31.427  1.00 41.61           O  
HETATM 3029  O   HOH B  69      22.482  39.958   2.479  1.00 42.55           O  
HETATM 3030  O   HOH B  70       7.910   3.865  27.517  1.00 39.77           O  
HETATM 3031  O   HOH B  71      32.682  10.693  33.918  1.00 55.09           O  
HETATM 3032  O   HOH B  72      31.690  22.015   3.823  1.00 47.06           O  
HETATM 3033  O   HOH B  73      11.349  28.058  36.490  1.00 36.89           O  
HETATM 3034  O   HOH B  74      15.346  -3.058  31.743  1.00 42.86           O  
HETATM 3035  O   HOH B  75      24.687  -3.908  32.569  1.00 48.74           O  
HETATM 3036  O   HOH B  76      29.180  29.003  34.583  1.00 36.51           O  
HETATM 3037  O   HOH B  77      22.553  11.541  54.353  1.00 51.60           O  
HETATM 3038  O   HOH B  78      22.505 -12.185   0.056  1.00 41.53           O  
HETATM 3039  O   HOH B  79      29.172  13.620   8.816  1.00 44.33           O  
HETATM 3040  O   HOH B  80      31.368  19.062   6.665  1.00 36.51           O  
HETATM 3041  O   HOH B  81      14.481  24.726  31.925  1.00 42.05           O  
HETATM 3042  O   HOH B  82      27.266  -1.263   8.636  1.00 30.89           O  
HETATM 3043  O   HOH B  83      22.056  36.908  11.958  1.00 71.54           O  
HETATM 3044  O   HOH B  84       4.555  13.013  38.170  1.00 40.46           O  
HETATM 3045  O   HOH B  85      19.060  40.078   1.526  1.00 36.83           O  
HETATM 3046  O   HOH B  86      34.624  39.482  36.918  1.00 40.47           O  
HETATM 3047  O   HOH B  87      18.857  20.421  26.924  1.00 32.94           O  
HETATM 3048  O   HOH B  88      20.805  26.117  44.183  1.00 47.86           O  
HETATM 3049  O   HOH B  89      38.981  25.514   0.538  1.00 49.05           O  
HETATM 3050  O   HOH B  90      35.826  -4.302  14.908  1.00 29.96           O  
HETATM 3051  O   HOH B  91      34.777  38.592   7.231  1.00 30.12           O  
HETATM 3052  O   HOH B  92      14.117  22.213  -0.573  1.00 40.81           O  
HETATM 3053  O   HOH B  93      27.392  21.883  18.796  1.00 45.22           O  
HETATM 3054  O   HOH B  94       6.781   9.022  31.011  1.00 34.98           O  
HETATM 3055  O   HOH B  95      10.203   4.122  -0.981  1.00 55.53           O  
HETATM 3056  O   HOH B  96      18.485  26.521  30.045  1.00 57.52           O  
HETATM 3057  O   HOH B  97      11.968  27.964  24.095  1.00 40.80           O  
HETATM 3058  O   HOH B  98      25.247  -9.598   5.816  1.00 41.03           O  
HETATM 3059  O   HOH B  99      20.861  20.185  31.709  1.00 39.77           O  
HETATM 3060  O   HOH B 100      24.249  37.321  -6.758  1.00 50.26           O  
HETATM 3061  O   HOH B 101      30.086  11.793  12.240  1.00 37.65           O  
HETATM 3062  O   HOH B 102      33.600  -2.281  17.866  1.00 48.60           O  
HETATM 3063  O   HOH B 103       9.882  36.216  11.532  1.00 49.54           O  
HETATM 3064  O   HOH B 104      17.315  23.021  33.150  1.00 40.31           O  
HETATM 3065  O   HOH B 105      28.939  21.964  47.062  1.00 53.70           O  
HETATM 3066  O   HOH B 106      27.684  -9.057   6.904  1.00 49.36           O  
HETATM 3067  O   HOH B 107      33.458  25.093  43.378  1.00 46.03           O  
HETATM 3068  O   HOH B 108       3.694  22.208  17.067  1.00 42.37           O  
HETATM 3069  O   HOH B 109      10.645   4.981  43.212  1.00 49.49           O  
HETATM 3070  O   HOH B 110      10.005  28.342  -4.775  1.00 50.75           O  
HETATM 3071  O   HOH B 111      31.124   2.119  43.807  1.00 51.17           O  
HETATM 3072  O   HOH B 112       3.627  20.304  35.679  1.00 39.43           O  
HETATM 3073  O   HOH B 113      13.587  11.337  47.645  1.00 45.45           O  
HETATM 3074  O   HOH B 114       2.418  28.495  19.467  1.00 53.92           O  
HETATM 3075  O   HOH B 115      10.696  23.046   1.574  1.00 32.69           O  
HETATM 3076  O   HOH B 116       8.110   4.731   1.085  1.00 44.20           O  
HETATM 3077  O   HOH B 117      11.482  25.818   1.806  1.00 29.01           O  
HETATM 3078  O   HOH B 118      12.028  39.193   6.692  1.00 42.48           O  
HETATM 3079  O   HOH B 119      17.513  33.288  -6.916  1.00 47.20           O  
HETATM 3080  O   HOH B 120      28.378   0.097   1.371  1.00 47.91           O  
HETATM 3081  O   HOH B 121      -1.412  21.017  27.794  1.00 36.40           O  
HETATM 3082  O   HOH B 122      17.840  33.870  36.479  1.00 50.05           O  
HETATM 3083  O   HOH B 123      28.727  18.213  27.967  1.00 53.28           O  
HETATM 3084  O   HOH B 124      19.112  14.297  -3.589  1.00 40.44           O  
HETATM 3085  O   HOH B 125      23.778  32.302  42.285  1.00 49.89           O  
HETATM 3086  O   HOH B 126       1.838   2.660  18.098  1.00 56.37           O  
HETATM 3087  O   HOH B 127      20.440   1.345  -5.445  1.00 63.60           O  
HETATM 3088  O   HOH B 128      30.351  14.398  41.704  1.00 42.91           O  
HETATM 3089  O   HOH B 129      34.532   2.238   3.271  1.00 81.89           O  
HETATM 3090  O   HOH B 130      30.893  -5.798   4.259  1.00 42.51           O  
HETATM 3091  O   HOH B 131       7.007  -7.304  13.858  1.00 56.03           O  
HETATM 3092  O   HOH B 132      15.761   9.761  -3.178  1.00 41.60           O  
HETATM 3093  O   HOH B 133      22.904  -1.655  37.696  1.00 41.75           O  
HETATM 3094  O   HOH B 134      26.657   1.107  36.049  1.00 48.03           O  
HETATM 3095  O   HOH B 135      32.876  17.542  39.081  1.00 57.20           O  
HETATM 3096  O   HOH B 136      31.772   9.374  42.977  1.00 42.76           O  
HETATM 3097  O   HOH B 137      23.053  18.936  25.609  1.00 39.39           O  
HETATM 3098  O   HOH B 138      21.493  20.592  28.874  1.00 47.70           O  
HETATM 3099  O   HOH B 139      28.033  15.982  29.245  1.00 46.13           O  
HETATM 3100  O   HOH B 140      29.568  11.018  30.477  1.00 61.30           O  
HETATM 3101  O   HOH B 141      19.348  23.786  34.789  1.00 37.32           O  
HETATM 3102  O   HOH B 142      19.255  21.332  33.786  1.00 35.04           O  
HETATM 3103  O   HOH B 143      22.883  15.985  27.699  1.00 62.79           O  
HETATM 3104  O   HOH B 144       1.683  14.550  16.066  1.00 48.39           O  
HETATM 3105  O   HOH B 145      20.067  -6.314  -2.097  1.00 49.03           O  
HETATM 3106  O   HOH B 146      25.560  18.148   3.802  1.00 44.07           O  
HETATM 3107  O   HOH B 147      10.639   2.170  32.345  1.00 55.30           O  
HETATM 3108  O   HOH B 148      31.957  20.183   9.079  1.00 50.24           O  
HETATM 3109  O   HOH B 149      14.899  -8.393   9.567  1.00 50.47           O  
HETATM 3110  O   HOH B 150      22.065  41.001  -4.571  1.00 47.89           O  
HETATM 3111  O   HOH B 151      31.462  32.636  -6.073  1.00 53.48           O  
HETATM 3112  O   HOH B 152      30.012  23.344  45.056  1.00 57.58           O  
HETATM 3113  O   HOH B 153      10.928  32.044  24.232  1.00 51.86           O  
HETATM 3114  O   HOH B 154       8.229  34.208  25.634  1.00 39.94           O  
HETATM 3115  O   HOH B 155      12.616  28.538  26.581  1.00 48.46           O  
HETATM 3116  O   HOH B 156       7.724  26.335   1.311  1.00 40.22           O  
HETATM 3117  O   HOH B 157       8.185  38.142  16.006  1.00 53.00           O  
HETATM 3118  O   HOH B 158      14.010  17.891  -1.908  1.00 39.99           O  
HETATM 3119  O   HOH B 159      28.828   7.555  18.526  1.00 50.91           O  
HETATM 3120  O   HOH B 160      27.011  14.842  18.179  1.00 40.86           O  
HETATM 3121  O   HOH B 161      17.059  -0.014  32.597  1.00 45.99           O  
HETATM 3122  O   HOH B 162      28.384   3.052  36.112  1.00 50.83           O  
HETATM 3123  O   HOH B 163      25.353  16.167  30.147  1.00 39.27           O  
HETATM 3124  O   HOH B 164      25.455  14.260  28.055  1.00 47.64           O  
CONECT 1503 1504
CONECT 1504 1503 1505 1507
CONECT 1505 1504 1506 1506
CONECT 1506 1505 1505
CONECT 1507 1504 1508
CONECT 1508 1507 1509 1509 1510
CONECT 1509 1508 1508 1511
CONECT 1510 1508 1512 1512
CONECT 1511 1509 1513 1513
CONECT 1512 1510 1510 1513
CONECT 1513 1511 1511 1512 1514
CONECT 1514 1513 1515
CONECT 1515 1514 1516 1517 1518
CONECT 1516 1515
CONECT 1517 1515
CONECT 1518 1515
CONECT 2910 2911
CONECT 2911 2910 2912
CONECT 2912 2911 2913 2914
CONECT 2913 2912
CONECT 2914 2912 2915
CONECT 2915 2914
CONECT 2916 2917
CONECT 2917 2916 2918
CONECT 2918 2917 2919
CONECT 2919 2918
CONECT 2920 2921
CONECT 2921 2920 2922
CONECT 2922 2921 2923 2924
CONECT 2923 2922
CONECT 2924 2922 2925
CONECT 2925 2924
CONECT 2926 2927 2927
CONECT 2927 2926 2926 2928 2929
CONECT 2928 2927
CONECT 2929 2927 2930 2957 2957
CONECT 2930 2929 2931 2931
CONECT 2931 2930 2930 2932
CONECT 2932 2931 2933 2956 2956
CONECT 2933 2932 2934 2938 2938
CONECT 2934 2933 2935 2935
CONECT 2935 2934 2934 2936
CONECT 2936 2935 2937 2937
CONECT 2937 2936 2936 2938 2941
CONECT 2938 2933 2933 2937 2939
CONECT 2939 2938 2940 2940
CONECT 2940 2939 2939 2941 2942
CONECT 2941 2937 2940
CONECT 2942 2940 2943 2955 2955
CONECT 2943 2942 2944 2946 2946
CONECT 2944 2943 2945
CONECT 2945 2944
CONECT 2946 2943 2943 2947
CONECT 2947 2946 2948 2948
CONECT 2948 2947 2947 2949 2955
CONECT 2949 2948 2950
CONECT 2950 2949 2951 2953
CONECT 2951 2950 2952
CONECT 2952 2951
CONECT 2953 2950 2954
CONECT 2954 2953
CONECT 2955 2942 2942 2948
CONECT 2956 2932 2932 2957
CONECT 2957 2929 2929 2956 2958
CONECT 2958 2957 2959 2960
CONECT 2959 2958
CONECT 2960 2958
END
